# Supplementary material for: A photorespiratory bypass increases plant growth and seed yield in biofuel crop Camelinasativa
Source: Biotechnol Biofuels. 2015 Oct 29;8:175. doi: 10.1186/s13068-015-0357-1 (PMC4625952; doi:10.1186/s13068-015-0357-1)
Supplement: Supplementary file 2 — 10.1186/s13068-015-0357-1 Bypass RNA seq data. Excel file containing RNA sequencing data from DEF2, DEF2+TG1 and WT lines. [file 13068_2015_357_MOESM2_ESM.xls]

## Sheet: 40_WT
Transcripts		Transcripts from previous list	Discription	From nr_database	logFC_40_WT	Count_WT_1	Count_WT_2	Count_40_1	Count_40_2	logCPM	PValue	FDR
comp98045_c0_seq1	TGATTTTTTTTTTTTTTTTAATCATAAAAACCCATCTCATAAATAACGTCATGCATTACATGTTAATTATTACATGCTTAACGTAATTCAACAGAAATTATATGATAATCATCGCAAGACCGGCAACAGGATTCAATCTTAAGAAACTTTATTGCCAAATGTTTGAACGATCGGGGAAATTCGAGCTCTCACTCTTTTTCAAGAGCTTGCTCCACGATTTCAATCCAGTGCCTAACTGATGTTCTACCAGCAGATGCGAGATGTGTCTGACATCCGATGTTAGCAGTAACAATCATCTCTGGTTTTCCTGATTCCAATGCGTTCATCTTATTATCCCTCAATTGTCTAGCAAGATCTGGGTGGTCAATGCATATGTACCAGCAGATCCGCAACAAAGAT…	comp98045_c0_seq1	glycolate oxidase 4fe-4s iron-sulfur cluster subunit/Expression vector, mcherry	#N/A	13.4824	0	0	1905	1300	6.07452	4.76072360998577e-22	1.4557102618434e-17
comp101074_c0_seq1	GTACATATAAGTAGTAGGGTACAATCAGTAAATTGAACGGAGAATATTATTCATAAAAATACGATAGTAACGGGTGATATATTCATTAGAATGAACCGAAACCGGCGGTAAGATCTGAGCTACACATGCTCAGTTTTTTACAACGTGCACAACAGAATTGAAAGCAAATATCATGCGATCATAGGCGTCTCGCATATCTCATTAAAGCAGGACTCTAGGGACTAGTTCAAAGTTCAGCGTACATTCTTCCTGGATTGAAAACACCGCAAGGATCTAACTGTTGTTTGAGCTGTTGGTGATATCTAAACAATGGTGCTGAAGAGGAGCGAAACCTCCATCTCCTGCTGAAATCTAGTAGCGTGACTCCTGCGTTCCTAGCATTCTATGTATCTGATTATC…	comp101074_c0_seq1	glycolate oxidase fad binding subunit	#N/A	13.0425	0	0	1528	857	5.07281	7.88846642775138e-21	1.60806388129712e-16
comp97711_c0_seq1	GAGAGGTTAGTGAGAAGCTGTGTTTTTTTTGAAAGAAACAAGCAAATATTGAATAATCATCAATAAAAATTGCATAATACTTGAATCCTTGATTTGATACAATAGGTGATGGTCCCTAAAGATCACAATGGACTCTCTCTAAAGGTTTTAATTCTCTAGACTCGTAAGAAAAAAACTGTAATTTATTGCTCTTTCCCATCTGGCAAGGCTCACAAATGGAAGTCATTCTGCTCTTATTGACTTGAATATACTTGCAGGCTTGAAGATGCTGAAGAATCCTTGAATTTGAGTGTCCTAAACGATGATGCCAAATGTCCAGGGATGCTGCACATTGACGGTTGGAATAAAAAGCTACAAATTCTTGGTTCTGCAGCACATAGAGTCCTTCCTTACGAGGAC…	comp97711_c0_seq1	gag-pol-related retrotransposon family protein	#N/A	12.844	0	0	1406	686	5.04531	2.78287401761933e-20	4.25466651368775e-16
comp103776_c0_seq1	TCACAAGCAACGGCGGAAGAGTTAACTGCATGAAGTTAGGTTTTATCGGTCTCGGTATTATGGGAACACCAATGGCAATCAATCTCGCAAGGGCTGGACACCAATTACACGTTACAGCTATTGGACCTGTTGCAGATGAACTTTTGTCACTTGGTGCTGTTAGTGTGGAAACCGCAAGACAAGTTACTGAGGCTTCTGATATAATCTTTATTATGGTGCCTGATACTCCACAGGTTGAAGAGGTGCTCTTCGGAGAGAATGGTTGTACAAAGGCTTCATTAAAGGGAAAAACCATCGTTGATATGTCTTCAATCAGTCCTATAGAAACCAAAAGATTTGCTAGACAAGTTAACGAGCTTGGAGGAGATTATTTGGATGCACCAGTGAGTGGAGGTGAAA…	comp103776_c0_seq1	mcherry	#N/A	12.6283	0	3	14599	11692	10.2435	1.23741892672269e-27	7.56743544637261e-23
comp110150_c1_seq1	CATTTTATTTCTTTTGTCTGAAAGACAAAGACGAATCCTTCGATGAGATTTTTTCCTTGGCTTCAGCTGAAGGCCCATCGATTTTGCAGCATTTGTTGATGCACCAGTACTAACCTTGTTCGATTGAGCTTTCACCACAGGTAGCTACTGCGACTAGGCTTGGAGAGAAAGCGAAGTTTGGGCTTAGCAGAGAGACGGAAAGAAACTCTGCGAGAGCGGTTTGGATTGGGAAGTGCGAGGAGGTTTGAGTGACTGCATAGACGGAAGCAGCAGCAGCTGGAGATGTGACTGAGAACGACGAAGACGCCA	comp110150_c1_seq1	chloroplastic acetylcoenzyme a carboxylase 1	#N/A	11.007	0	0	409	179	2.96188	3.06332030356264e-15	3.74674706328747e-11
comp105989_c1_seq1	ATAGTAGCGGAAGAGAGCATAGAGGAAGCATGGTGGTTTTTATGAGCTTGGAAAGAAAGAGCGGAAGAAGATGAGATTGAGGAAGATTCAAACGGAGAATGAATCTCCTGGATTATCTCTTACTTTCTCTCTTAGTCTTCTTCCTTGTTCTTCTCTGTCAAGTCGCCGGAGATTCAAAACGGCTGATGAAAGTGAGGAGGACAACGAGACAATTCAAAGCTTCATCAGCAAAGATAAAGATT	comp105989_c1_seq1	---NA---	#N/A	10.9352	0	0	320	227	3.25932	4.82371691986786e-15	4.91657347057532e-11
comp105755_c0_seq4	ACGGCGGAAGAGTTAACTGCATGAGTATTTGTACGAGGAGAGACTTGATGGAGCATTGCCTGATGTGGATAGGACCAGTGTTTTGATGGCTTTAGAGAGCATGTGCCTGGACTCGAAATTTTACATACCGATGAAGAGATTATCCCATATGAGTGTGATGGTCTCAGTGCTTACAGAACAAGGCCTCTTTTGGTTGTGTTGCCAAAGCAGATGGAACAGGTTACCGCTATCCTCGCAGTGTGCCACAGATTAAGGGTTCCTGTTGTGACAAGAGGAGCTGGTACCGGACTTTCAGGAGGTGCACTCCCATTAGAAAAGGGAGTTCTCTTAGTGATGGCTAGATTCAAGGAGATTTTGGATATCAATCCTGTGGGAAGAAGGGCTAGAGTTCAACCAGGT…	comp105755_c0_seq4	fad-linked oxidases family protein	#N/A	10.7472	0	0	297	186	2.4575	1.55273408552269e-14	1.01190667714187e-10
comp93196_c0_seq1	GCGGAGACGATCGAAAGATCTGATATTGACGTTTTCTTAAAAAACAGTCGAGCTCGGAGAGAAAGCTTTCTGGGGAAAATGAACGGTGGATCTATAAGCTCGAGCAATGATCCAATCAGAATTTGGCACGTGTACAGATCGTGCTTCGTTGTGCGCGGTTTCTATGGTGGTTCTATCTCATCGTGCTAGATGAATGATACTGTCTT	comp93196_c0_seq1	---NA---	#N/A	10.475	0	0	213	181	2.69592	8.38510418815602e-14	3.41860697751121e-10
comp105755_c0_seq1	CGCTTTCCCCCGCAGTTGGTAGGATATCACCAGATTATTACTGTATGGATGGTACAATTCCTAGAAGGGCTCTCCCAGGAGTTTTAGAAGGTATTGCAAGACTCAGTCAACAGTACGATCTTAGGGTTGCTAATGTGTTCCATGCAGGAGATGAAACATGCACCCTCTCATCTTATTTGATGCTAATGAGCCAGGAGAGTTCGCTAGAGCAGAAGAGCTTGGAGGAAAGATTCTTGAATTGTGTGTTGAAGTGGGAGGTAGTATATCTGGTGAACATGGTATCGGAAGAGAGAAGATTAATCAAATGTGCGCTCAGTTTAACTCTGATGAAATTACCACTTTCCATGCTGTTAAGGCTGCATTCGATCCTGATGGACTTTTGAATCCTGGAAAGAATAT…	comp105755_c0_seq1	fad-linked oxidases family protein	#N/A	10.4566	0	0	283	119	2.29333	9.52605846503367e-14	3.64103815893209e-10
comp109283_c0_seq1	GAACATGGAACACTACATGTTGCAGGGGTATCAGATTATAAGACCATGCGAGTTAAGGGTTTGTACGGGAAGAAACCAATTTATGTGTTGCTGGATTCTGGTTCAACTCATAATTTTGTTGATCCTAGGATGGCGGCAAGGATGGGGTGTAAGGTTCAGTCTTCAAAACTAACTCAAGTTTCAGTGGCTGATGGACGGAAGTTAGGAGTTGAGGGTAAGATTGAGGGTTTTCAATGGAGGATCATGACAACATTCTTTGAGTCTAACGTGTTATTAATCCCATTAAGAGGTTGTGACATGGTCTTGGGAGTGCAATGGTTGTCGACTTTGGGTCCAATTACTTGGGAGTTCAAACAGCTAGAGATGAGTTTCATGTGGAATAATAAGAAAGTGATGTGT…	comp109283_c0_seq1	---NA---	retroelement pol polyprotein	10.3655	0	0	202	164	2.40747	1.66084425570352e-13	5.64271835875272e-10
comp85583_c0_seq1	CTAAGTGGATCAAAAAAAAAGAAAGAAGCGCGTCTCTCCCAAAACCTTAGTTTCCAGCCGCCGCTGTCGAAATCTCGCTTGCCTCTCCGCCGTCTGGAGATTCGCCAGCGGTGTGAGAGGGTTCTGCTCTTCTTCTTTGTGTTATTTTCCAGTTGTAGTAGTAGTTTGGTCCCCCGATATCTTCCTCTCCGGCGGTACCGAGGAATGGTTCATCTGTTGCGGCGGTTGATGCTTTGGAGCGATATCTCGGCTCGTTTCCTCTCTGGCGGCTGATGGTGGTGGTTTGAAGCTGCTTCGGGTGGCTTTCTTCGTAGCTCAGGGTTTGGATCTGAGTCCAGAGTCGCGCCCTCCTGCTACACCCAACCTCTTTGTCCAGTCTGTTTGGAGATTATCGGTTGA…	comp85583_c0_seq1	---NA---	#N/A	9.97899	0	0	138	139	2.55222	1.79912038357522e-12	5.23929557416868e-09
comp91686_c0_seq1	GATGAATCTAGTTGATCTTGAAGATAGTGGCTTCCAACTCAAAACCAATTGGCAATGAGTGGAGAGGCCCATATCTTATATATACAACTTAAGATCCTACTCAACTTTCAATGTGGGATATTGTATCCCTAATACGCCCCCTCGAGATGATGGTTTCTTTAAGCATCAATCTCGGTATGTTCGGGCATGAATCGGCGGACCAACTATTGGGTCGGGCCAATTATGGATTGGGTTGAGTATGTGCGGACCGGGCTCTGATACCATGTT	comp91686_c0_seq1	---NA---	#N/A	9.93029	0	0	191	87	1.75968	2.39648227825e-12	5.86227494905514e-09
comp97175_c1_seq1	AAAAATTGGTGAAATAATGAGAGTGTGTATCATACTGCACAATATGATAGTATAGGACGAACAAGATGGGTATGCTCAGTTGGACCCATATGAATTCGCACAATTGGAGTCAAATAGAGTTTCAGAAGTTGACTACACACTTCCAACAACCAGCCTTCATGTGTCTCTACTATGCTCAACATTCGAATGGATATTCATGATCGAGAAAAACATAAACGCTTGCAAG	comp97175_c1_seq1	---NA---	unknown	9.47573	0	0	158	48	1.62278	3.68264571412962e-11	7.26490963379344e-08
comp73682_c0_seq1	TTTTTGTGTTGTATTTTGATGTCTTAATTTGTGCTATAATGGATATTGAATCTCTCTTTAGCTCTACTTTCTTTGGGCAAACAGTCACTTTACCAAATTGTTGTGATGTGGTGGAGTTGGAGCATCACAATGCAGTTCTTTTGATTAATGCTATCTGGTCAAATGTCATCACTAAAAAAAAAAAAAAATATTGTATAAATTGTATTTATTT	comp73682_c0_seq1	---NA---	#N/A	9.3743	0	0	73	106	1.68215	6.75173064004047e-11	1.21441790379904e-07
comp86152_c0_seq2	GAGGCCCCTTTCCCCGTATGCCTGGTAAAACCTTAAAAACTTTGCGGCTTTATTCTATTCAGGTGTCACTAGATTGAACCTACAGTTTCTATTGCTATCATTACACACGGAGTAATAAATGTGTGAGCAGGTATAAATTTCAAAATGACTTGTTGACATGACATTGATTGTTTTCGGCTTGTGTTGTTCCCTTTTGTTTTGTGAATATAATATAG	comp86152_c0_seq2	---NA---	#N/A	9.33285	0	0	100	79	1.02137	8.79842872359131e-11	1.49463307942007e-07
comp2062479_c0_seq1	GACAAAAAAATGATTTCATATTTCACTTAAATCTTCTTCCCCATTCGAAAATGTCACCAGGGAAAAAAAACACAAAACACAAAACCCAGATAAGAGCTTTTAAACTTGTGTTTGGTTTTAAAAGATTGTTATCAAAATCAATTCATAGGAATATATGATAATATAGAAAAATAGTTTATAGTATTTTGCCTGGCTCCAACCTGT	comp2062479_c0_seq1	---NA---	#N/A	9.17635	0	0	0	145	1.66005	2.16856101231156e-10	3.40047047969009e-07
comp3713597_c0_seq1	ACTAAAACAGCATCAATAGCAATTTGAAAACATGTCTGACCTAATAATAGCTTATTGTTAAAATGATGATTAATAGAAGCTTAAAGCATTTTTTTTTTATATGACAAAAACGATGGTTGAACAAGTAAAATATAGAGAAACAAAACAACGGCATAAATTCAAAGCAGTGTCACTTAAATGTAGAGACTCTATCTTACCTTCCTG	comp3713597_c0_seq1	---NA---	#N/A	9.1572	0	0	109	53	0.757596	2.44309405176850e-10	3.73518541839756e-07
comp1949661_c0_seq1	GGTGGGTGTCGATTAAAACCATAGGGGTGGTTGTCAACACCAATAATTTCTGATTTGGCCAGTTTAGTTTAAATTGTGGGGTTGAAGCGGTTTGGAATTTCGAAAGCCTAGATCATCGTATTTAAGGGGAAGGTCGAATTTGGGATGTTTTTTAGCCTACTTGTCGTTCCAGAGTTGAGCAAAAATGATTAAGTTCCTGAAAGTTCCTGAAGGTTTCTAGGCTTGTTGGTGGTGTGGGTTGTTTGTGCAGAAGGAGATCTG	comp1949661_c0_seq1	---NA---	#N/A	9.08955	0	0	95	58	0.958498	3.52671634081479e-10	4.90173495051201e-07
comp107115_c0_seq5	TTTTCTTTTTTTTTTTTTTAATTCTCTCTAAGATACGATCCGCAAATGAAACAGTTTATTTCCAACTTATGAGGAAGAAGTGAAAGTTATCAGAATCTGAGTCCCATAAATCATATCATGGTGGACTCAGTTACTTGATGTAGCCTGAGAGAAGATGTTGATGGTGATGATGATGATGATGCACCACAAAAACCATCCGCCGCTG	comp107115_c0_seq5	---NA---	#N/A	9.06263	0	0	127	29	1.31923	4.26109771990305e-10	5.42890481376398e-07
comp1698867_c0_seq1	GTACGGTTTTTTTTTTAAGAGAATATACTAGCAATTTTTATTTTTTATACGAGTTTCTTCTGAAGGAGGAGAGTTATCTTTGAAGAAGAAGCCTAATCAAATAATTCCAAAAACAAACCGGAAAGCCTTAACAAAGTCATCTTCATCCACCCATCAAACAAAAAGAGACTTAAGGGAGGAGCATCAGGCGTCCAGTTCATGAG	comp1698867_c0_seq1	---NA---	#N/A	8.96188	0	0	23	106	0.99353	7.70115869245225e-10	8.56298836067123e-07
comp109283_c0_seq2	AGAGCTAAACGATCCTTGGAAATGGTTGGAACGCGATCTCAGGTGGTGGAAGTTCAACCGCAGGAGGTGGTTTCGGTGGAGCCGATGGATTCGCGGATCAATCGGCTGGAGGTGATGGTATTGGAGCAGAATCAAAAGATGGTGGAGCAGAATCAGAAGATTATGAAACACATCGCTGATATGTTCGACGCGATGGGTAGATCGACGGCTCAACATGGCAAGGAGATTCAAAAGGAAGCTGAACGGAGTGAATCACCATGCGATAGGAGCAACCAGAAATCATTATCATCTCGGAAGGTCCAGAAATCATCATCGTCTCGGGAGGTTCGATCTAGTGATTTGGATCCACCCAAGGTTGTTAGATCCAAACCGGTAAGATCTGATCCTCAGTATACCTAT…	comp109283_c0_seq2	---NA---	retroelement pol polyprotein	8.96165	0	0	87	53	0.968412	7.70115869245225e-10	8.56298836067123e-07
comp35807_c0_seq1	AGAGAAACAAACTTAAACCAAAACAAATTTCTTGTTCGGACTCAAATCTTTTAGAGAATCAATGGCGACTTCAAATGATTCATCATCAAACGAGTCTTCCTCAGAGGAAGAATCCCGACCATCAACCTTGCAGATGAAACCTGTTGAGCAGAGCGCCGAGGAGGATGATTCTGAGAAAGATGAAAGCACTAAGCACAAGCCGAGGTTGTTTCTGAGAAGGTCGCCTCCTCTGAGGAGGAAGAAGAGAGCGCTGAGGAAGAGAGCT	comp35807_c0_seq1	---NA---	#N/A	8.94962	0	0	64	71	1.6745	8.24436385366028e-10	8.84533458720342e-07
comp92917_c0_seq1	TAGACAAACGGAGAGGCAGTTCATAGCCAAAACAAATAGGTAGGGGGAAATAGGATCCCCTTGGTGCAGTCCCTTGCTCCCTTGAAGTAACCATGAACATGGCCATTAAAACCCACCGAAAATGATGGTGTACAGACACACGGTTTAAGCCAACGAAGTTTGATTGTTTTGCACCAGATCATGGAAGATGGGCTTCAATCTAGCAACAAGCAACTTAGAGACAACCTTATACAGAGTGTTGAGGCAGGAAATGGGACGATAGTCGGATATTAACGAAGCTCCTGGCGACTTTGGACGGCTGGGAGACTGATGATGTT	comp92917_c0_seq1	---NA---	retrotransposon unclassified	8.87714	0	0	47	79	0.778656	1.25456533888115e-09	1.2577531688406e-06
comp93867_c0_seq1	GCGTATTCAACGCTGATCCAACTGGAGGTATGATTTACCTCCAGGAGATCGGAACTGAAGAACTCCTTCAAGGAGTCTGACCCCATCTTCGGCAGTCCAAAACTGCTGAGGTACAAGCTTTGTTTTCTGTTTCTTTGCGGCAATCATGTCATCAAGCTGCTGACCTTCACTCAAACGACGCTTGCCAGAAACACATATCTGCGCTTTCTTCGAGGGAACTTCCTCCTCACAGCTCTCTTCTCCATTACTGTCCTCAGCAGCGCTCTCTTCTTCCTCGGAGACCTTCTTGGCAGAAGCCTCAACCAAATCCTCCTTGGAGCTCTCTTTCTCTTTTTGTT	comp93867_c0_seq1	---NA---	#N/A	8.84714	0	0	67	60	1.40789	1.44929807540818e-09	1.38487224689981e-06
comp95239_c0_seq1	CAACCCGCTCCTCCGTGGTGTCGTTTGTTACCTTGCGGTTTGAGACGCTCTATGGTTATTGCAAACGATGCTCCAGCATGTGTCATGCTATGGATCATTGTCCTTTGCTGACATCAGCTAAGTCTACTCAGGTTTCTCCCGTCCCTATGGAGGAGGAAGTGACCAGGCCATTTCAAAGCTACAAGGGAGCGGTTATAAGTGATCGGAAAAAGGGCAAGGAGAAGGTGAGTGAGGGTTCAGGCGTGGCTCACAATACTGAGCGACAACGAACAAACAGAGGTCGACATGCTTCGGGAGGTAAAACTCGATCTGGTGGGGACTTTGGTGCGCCATTTGCTAAGCCAAAAAGTGTTCCAAGTTATGTCCAGGTTAATGATAATCGCCATATGGCTCGAGTTG…	comp95239_c0_seq1	---NA---	hypothetical protein CARUB_v10013521mg, partial	8.81914	0	0	80	47	1.10767	1.67808780596575e-09	1.55490090566417e-06
comp31540_c0_seq1	ATTTCAATTTGAATCCTTCGATTAAAGGAGAATTGAGTATGAAATTGTGTTCTCTGAGTGTTTGTTCCGCCGGTTTCATCATCCCACCGACGTTGGTCACCATCATCAATGACAGGTTCACCAAATCGGAGATTTGAAACTTGAAATCACAGAGTTTTCGTTCAAGGAAGCTTCAAGAATTTTCTTATAAAACTGCAATTGGAAATGA	comp31540_c0_seq1	---NA---	#N/A	8.67117	0	0	57	55	0.48866	3.92808279973564e-09	3.04078359009915e-06
comp91225_c0_seq1	GGCGATACTTTCCGATGTCGGTGATCGGAGACTCTAGCTTCTTCGACTTCTCACGTGTCATCTATCCTGTCTCTCCCTTGCCACGTGTATTGTGACTCGATGCTTCTGTTCAGTTTTCAAGGAAGAGTTTTCTTATTTGGGCCTGTGGGCTTGTTTTTGAAACTTTTTTACTTCTGTTTGTTTGTAGTATTGGCTTTCGTTTTGGCTTGTAATATTGGCTTGATTCACTTAGCTTTATATCATAAATAAAACTAGGACGATAACTATGGGAATAAA	comp91225_c0_seq1	---NA---	#N/A	8.66878	0	0	58	54	2.09651	3.92808279973564e-09	3.04078359009915e-06
comp3750221_c0_seq1	AACATACTCTTCTTTTTGGCATTTAACATCTATATTTTTAGTTATTATTAGATTAGAGTCTACAAAACTATTTTGCATTGTTTTATCTGTAGTGATTATGACTATTTTTTAACAGCATGGTGTCGGCGGTGTGTTGCAAGTTGTTCCACCGTACTTTGGTTGTGGGGTTTTAGTTAAGACCCTTCGTTATGTGTGTTGTGAACTTTTTAGTCAAAGA	comp3750221_c0_seq1	---NA---	#N/A	8.66075	0	0	79	36	0.32451	4.26094212918019e-09	3.17777946231725e-06
comp107325_c1_seq11	ATGAGCACTCCAAAAGATTTTGCTGATTGATTTAGTACAAAATCTAGTGAATTCAATAGTTAGTCAATTATACATATTACATAACCCAACATCACACAATAACAATGTAAAATGTAAAGATTAAAAGTGCAACTTTAAATTGAATCTCACTGAATCTTCGTCTCTATACTGTCATGATCTCCATTCGACTTCAGTCCCATAAACATGAAAGACTTTTACTGAGCATTAC	comp107325_c1_seq11	---NA---	#N/A	8.55723	0	0	38	63	0.692077	7.68913250553426e-09	5.05622471371987e-06
comp80647_c0_seq1	AGAGGAGGAGGAGGAGGATACAAAGAAGTACAGGAAGAAACAGAACAAAGGTGAGAGACCATCTGCTTTGAAACCTCTTGATCTTAAAGCTTTTGAATTGTATGAGAAGATTTGGGGAAAGGGAACAAACGCTGCTCAAGATTCAAGGAGTGATGGGATTCAGAAGCAGGATGTGGATGGAGATTGGTTTAGCAACTATGTTTTGTTTCCTTTGGTTGCTGATCATGCATGGGTGGAGATGCTGTCAAAATGGCTTGGGCTCAGGTTCCAGATGAGAAGAAGAGAGAAATGATGCACCGGTGGAGCACCTTCAAGGCCAAAGAGGATGAAACGTTTTTACTAAAAAAAGCCTTTTCCAATGACATTGTTTCTCTCATTTGTCGTTGA	comp80647_c0_seq1	---NA---	hypothetical protein CARUB_v10006604mg	8.55358	0	0	69	37	0.7168	7.68913250553426e-09	5.05622471371987e-06
comp103086_c0_seq7	GTCTTCTTGCGTCATCGGGGAGAGGATGCGTTTCTGGCGGCGGCGCTCACCAAATACGCATCTTGCTCGTGCATTTCGGTATCCGCCATCTTAAAAAGCTTCGATTTTTTTTTTTGTTCTGTTCTGAAGCGACGGCGAAACGGGATGAGAACGAAGGACCTCCGGCGGCGGCGCGCTAGGGTTTACTGGCGGAGGAATTGAAAGCAATAGGAAG	comp103086_c0_seq7	---NA---	#N/A	8.53145	0	0	42	58	0.520054	8.39217443687016e-09	5.45982369879569e-06
comp86579_c0_seq1	AAAAAGGGACTGAAGGAACAGGTGCCTAAGAATGCGTGGCTTGTCTATGAAGTGGAGGCAGTAAAAATTAGATGATCGCATTGGCTTTTGACCTTTTAATACAGGCGTAGGGTTTTGCTCCGAGCCAAACTGTTATGTCACATGGAAATTTTCATTGGCTCCTCCTGCTTCCTGTTTTACACAGTAATTTGCTTTTTTTTTGGGTTTGCTCGAATCTTACAAAACACAAAATTTTCCTGATTGTTCATTCAATATATTTCCAGTATT	comp86579_c0_seq1	---NA---	#N/A	8.51604	0	0	36	62	0.347563	9.16715119458707e-09	5.8397617844268e-06
comp2365733_c0_seq1	GGTAAAAAGGAGAAAGATGATTCAAATATGTATATGGTATTCATGAGTTTAAAGACAATGCACACATTGATAATTGTAAGTCAATATTAGGTTCTTATAAATAGGAAATGGCATCAAATCACAACATGCTTCAATTTAGACCAAATGCAATGCAGGAATTCAAGGCTTTGGTTCAATCTTATGCTTCTAACTACTCAACTAGCATCAAAGTACAATTAACTTGGGCAATGA	comp2365733_c0_seq1	---NA---	#N/A	8.48971	0	0	34	62	0.616165	1.09665639203639e-08	6.84347159744748e-06
comp105755_c0_seq3	TTCATCCATGCTGGATATCCAGTTGATGCTGAGGCAATTCTTTTGTGTGAACTTGATGGTGTTGAGTCAGATGTGCAAGAAGATTGCGAGAGAGTTAATGATATCCTCTTAAAGGCTGGAGCAACTGATGTGAGGTTGGCTCAGGATGAAGCAGAGAGAGTTAGGTTTGGGCTGGAAGAAAAAACGCTTTCCCCGCAGTTGGTAGGATATCACCAGATTATTACTGTATGGATGGTACAATTCCTAGAAGGGCTCTCCCAGGAGTTTTAGAAGGTATTGCAAGACTCAGTCAACAGTACGATCTTAGGGTTGCTAATGTGTTCCATGCAGGAGATGAAACATGCACCCTCTCATCTTATTTGATGCTAATGAGCCAGGAGAGTTCGCTAGAGCAGAAGA…	comp105755_c0_seq3	fad-linked oxidases family protein	#N/A	8.465	0	0	55	43	0.449894	1.31657124215059e-08	7.81698197220577e-06
comp100670_c0_seq1	CCACTCAGGGCAAGATCTCTGTGTATGTGAATACTTTTCGAGTTGTAGTTGGTTAAGGAATTTGGTTTCTTCAGTATTGGATTTTGCACTTTTGGTGTATATGAGCTTATAGATTTGTATTACTGCTTCTTTGATACTGTATGAGTTTGGTACAGCGTTTCCAAGGAAATTTCAAGGTTTTTATGAAGATTTTGTATTACTGCTTCTTAGGGATTTACTTGTTCATTTGTAGATGAAGGCTTTTTGTGTATCTTTATGGTCCTTAATTCCGGTTTTATTTTTGTAGGTTTGATAATATCACTTTTGTA	comp100670_c0_seq1	---NA---	#N/A	8.46182	0	0	74	27	0.855455	1.31657124215059e-08	7.81698197220577e-06
comp102851_c0_seq7	CAGTCTGTCAATCCTTACTAGGAGCTGCTTCCCTCTGTACCCTTCTTGACCGAGTTGATAGCGAGCTGTTGAAGCTCAGGCTCCGTCATTCCGAGGAGAACCTGCGAGTCAATGTGTGGAGTACGTGCCGGTTTGGCTGAGGCCAGTTTAGGAGACGGTACGACGGTTGTGGCGGCAGCGGCGAAGGCGGTAGCGAAGGAGTGACGCCGCACTACCATACGAGAGATGGGA	comp102851_c0_seq7	radical sam domain-containing protein	radical sam domain-containing protein	8.45145	0	0	54	43	0.326434	1.31657124215059e-08	7.81698197220577e-06
comp108669_c1_seq2	TGGAATTTGTTGAAAATACACTACTAGGCAAGATCACCAGGAGCATTAAGTTTCACGAGAAGACTTTACTTGCACTCTTGCCCTTTTTTTCAAAACTTATATTGAGGGTGGACCGTGATTGGAGAGATAATCTTCTGCAGGTTCGTCTAAGATCCTTTGAGCAATTTTAGTTAGGCAGGAGGATATACTTAATTAATTAGTTCC	comp108669_c1_seq2	arm repeat superfamily protein	#N/A	8.45131	0	0	60	38	1.22543	1.31657124215059e-08	7.81698197220577e-06
comp89855_c0_seq1	TCAAGTTGGTATTCGTCGGGGCACTCTACTAGCTGACCTTTAGAGACGAGGAGCTTGGAAACTTCCCCGTGCAAGATCAGAAGCTCAAGTCAATGTTCACACTGAACTCTCTATGATTTCTTTATCAGACGAGAAGTTGACTCTTACCATTGGTGGATCGATGATCAACATAAGGACCGGCACAACACTGGCAGTATATGTTCTGCCCTTAGAGAAGCATTCCTCACTGCTCCCTGGCATACCATCGTGTGGTTCTCAGGAAGAATCCCAAAGCACAAATTCCTAACTTGGCTTTTTGTGTTGGATCGTTGTCCAACAAGGGATCGTCTTTTGAAATGGGGTCTACAAGTAGATCCCTCTTGTTTGCTCTGCGCCTCCATGCCTGAGTCGCGTGATCAC…	comp89855_c0_seq1	rna-directed dna polymerase (reverse transcriptase)-related family protein	#N/A	8.43475	0	0	66	32	0.488876	1.44453177273221e-08	8.49426351552292e-06
comp1236085_c0_seq1	TGAAGAACGTAGTAAAGCTGAAGCCTGAAGGATTATTGTGAAGCTTTTTGTTTTCACAGGCCAAAAAGGGAAAACCTATTTTATTATTTGCTTGAAGATAGCTTTTTGTTTGTTGTACACTTGGTACTCACTGGCCCATATGCATTCTGATGAGTGATGACAATATGGTTGTTTCAAACTAATCAACTTTAAATTTAAATACAAA	comp1236085_c0_seq1	---NA---	#N/A	8.38451	0	0	54	39	0.433389	1.91891919948767e-08	1.06683185131517e-05
comp1422587_c0_seq1	TGTAAATATTTCATTAAAAATGAAAACAGTTTAGATTCCTTTTTCTAAAAAACTTCCAAATAACCACAAGTTAGTTTTCTTTCTTACTCTCTGGAGACTTTTATAGCAACCCATTAAACTCTTCGCTATCTTCACCGTCTGCGGCCGGAGTTGGCTTCTCCGACGTCGGTTGTTGTAATCATTTTCATTCTCTTGTTTCCTTTCATTACTTTCTGAAGATAACGGCGAGGATGAA	comp1422587_c0_seq1	---NA---	#N/A	8.37625	0	0	27	61	0.558392	2.11359805880405e-08	1.15408115434073e-05
comp3773979_c0_seq1	AAAAGATGCAAAAGATGTGAATTTAATAAGGGAAAACAGGGTAAAATATATGAACATTAGCATGCAGGTCTAGGCCCGATGAGGAGCCAACATTATGGCATGCAGACTTAGGTCTGATGAAGAGCCAATAAAAATTCAAGGTTTAGGCCTGTGAGTAATGGAAAGTCCAAAAGTTGAGAGCAAATAACGCGTGGAGCGTGAGTCTATCGCCTAGA	comp3773979_c0_seq1	---NA---	#N/A	8.35273	0	0	59	33	0.509597	2.33040327508285e-08	1.250138704278e-05
comp957718_c0_seq1	AGATAAGACTTGCTTGGATTCAATAATCATAGCAAACACAAAGGTAAGGATAGAGAGGTTTCGGTAATCACCGCTCATTAGAGACGGGATCATAATGCCGTTACTCTTCCATCTGTAGACATATCTAGAGTCTAAATGCAACATACCCAAGAGCCCAGAGCATAGATGAATAGATGAAGTACGAGATTTGCACCATAGCTTCTTGAAACTCCTTGG	comp957718_c0_seq1	---NA---	hypothetical protein ARALYDRAFT_356097	8.32331	0	0	57	33	0.322748	2.84194381062999e-08	1.44832561449231e-05
comp43360_c0_seq1	GAAGATCCCGGCGGCCTGGGTTGCATGCTCAAACGACAAACTTATTATTATTATGATAAACTGAATGTGTTACAATACAAAGACAACGTCTTATATAGGACTTAACCGAAGCGACCGAAACAACACAAACAATAAGAGTTGTAACTGTTAACATAAAACTACTTCATCGCAAGACACGACTCTTAATGTCTAAAAAACTATAATAAGAAACTCAATTATCGTCCAACAGAAACGAGCTAAGAAACTAGTCATCCATCGACTT	comp43360_c0_seq1	---NA---	#N/A	8.31447	0	0	0	80	0.700559	2.84194381062999e-08	1.44832561449231e-05
comp110803_c0_seq14	GAACTGCATGTGGCCGCAAAGTAAGCAACAGGTGTCCGACCATGATTATCTTCAGCCAGAGTTTTTGATAATTCCTCGATGACGGCACATAGATGTTCATGGTCTGGTCGTTTCGACTGGGATAAACGAGAGCGCATGTACTCCCCAAAATCTTCTGAAACAGGCAGGTCAGGTTCTGAGGGTGTGAGGGACATCCTGAAAACAGGGAAGGAGAAGAAGAATCGATGAGGAGCGACC	comp110803_c0_seq14	---NA---	nuc173 domain-containing protein	8.30536	0	0	57	32	0.438624	3.14348261031262e-08	1.56292421978592e-05
comp107121_c0_seq3	GTACTCTCTCTCTTTGATCCAGATAAACCTAACTCCTTAGTAAATTTACTAGGGATTATATTATGCTAACATTAACATGCTTAGATGTCTGTAACATAGTAACATGCTTAGACACTTGGATTTGAACTATTCTTGCAACTAGGGCATATCTATGCTATTGAGATGAATGAAATCCTCCTCCTTGATCTGAACTTTGAATATTTCAAGATGAAA	comp107121_c0_seq3	---NA---	#N/A	8.284	0	0	22	60	0.434919	3.48088225847894e-08	1.70298683613824e-05
comp90431_c0_seq1	GTCTTTGTTGTTGTTCTTCTTCAACAAAGACTCTAAAAAAAACACAACTCTTTCACACAACTCCTTTGCTATCATTACAAAATGGCATCTTTTTCTCACAATTATTTTGATGACATAATTGATGATTGTTTTAATCAAGCATCCGACCAAGTCAGCGATCAAGTATGGCAAAATCTTCTCAATCCACCGGTTCAACCTCAACAACCACCGAAACCAAAGAAAAAGCGAGTTTTCATTGAAAGAAATCGAGAAATTGGACATGCCCACTTGTGGAACGATTATTTTGCTGAAGATGCAACATACACTCCCCAAATTTTCAGACACCGTTTTAGAATGAACAAGCCATTATTCATTCATATTGTTGACCGACTCGCTAATGAAGTTTCATACTTTCAACAA…	comp90431_c0_seq1	---NA---	ribosomal protein	8.27183	0	0	50	36	0.674118	3.8588781835332e-08	1.81530534856902e-05
comp1482427_c0_seq1	GGTACTAAAGGATCGATAGGCCAAAAAGTTACATGAAAATTAAGAAAATAAATAATGCAACAAAATATATTGTTTCCTTTTCAATTAACTGTTAGGAGACTAATCTATTAAACGCAAATTATGGTTTATTACTAAGTTTACTAACTAACATGCATGTTAAATATGGTATAATAATACCCTAAACGTTCCATTGATTAGATTACCTGATCGTCCGCGGCGGGAGAGA	comp1482427_c0_seq1	---NA---	#N/A	8.25958	0	0	66	22	0.623337	3.8588781835332e-08	1.81530534856902e-05
comp1479_c0_seq1	GAAATGAAAACTGCTTATTGGTGGGTTTGGTGATGAAATATGCTCTTTCATCAGGGGGGATGACGAGTAGCTATTTTTTCGAACCGCATCCCTGGGGGTCCCTTTCAGCATATTCTGTATGTTTGATAGCACACTCTTCCGGTTTGATGGGTTCCTTCCAGATGCCTTCAAGTCCATTTTTCTAACATCTCTATGCAATTTACTTGGGGA	comp1479_c0_seq1	---NA---	centromere protein c	8.25932	0	0	36	47	0.129302	3.8588781835332e-08	1.81530534856902e-05
comp107817_c0_seq2	ATAAATAGTGTAAAGTATTCAACTTTCAGTAAGAAACCTGCAGATAAATGAAACTAATGACCTGAAAGCTATGAAGAGCCGAGACAAAGCTGTCCTAAGCAATACATATAACAATCCAACTAGAGACAAAGTTGAGAAAGTGAGATGTTTTGAGGAAACTATGGTTCTAAGTAGCCCAATAGGAGTTGATTGATTCTTCTCACA	comp107817_c0_seq2	---NA---	#N/A	8.22804	0	0	52	32	0.394416	4.75915496887745e-08	2.14004501560074e-05
comp83784_c0_seq2	GGTGCTAGTTCCCAAACTCTTCTCGCAAAGGGGCATAGCCTGAGAATGTGGAGTATGGTGTCTGATCTATTAATGTGTGTTTGCTTGTTTTTGGCATTAATGGTGTTCATATTTTTGTTTTCTACCCTAAATGTCATATGCACTTTAGCAAAAACAAAGCCACAAAATATTGCAAAAAGATTTTGTTAAGCAACTACCAAATGGAC	comp83784_c0_seq2	---NA---	#N/A	8.21546	0	0	62	23	0.537991	4.75915496887745e-08	2.14004501560074e-05
comp39462_c0_seq1	TTTTTTTTTTTTTTTTAAAGCTACCACTAAATTTTGGGTAATAATCAATATAATTCATGTGGCAGCAGAGTCAACGTACATACCAATATTTCACTAATATTCATCAATAACTGAAAATGCCAAATTCTAGTCCAATAGAAGCGTCATGTAATTTATTATTTTCAGAAGGAAAAAAAAACAATCTCAGAAACCTTGGATATTCTATGTGCTCTCTCTTA	#N/A	---NA---	#N/A	8.20483	0	0	11	65	0.279643	5.2948092199441e-08	2.3295255960121e-05
comp109173_c1_seq2	TAAATCCAAGAGCATTTGCAGTCATAAACCTATCAATGGGTAAACCAGTTCCAGCCAAAGCACAAGCTCCTAGGGGAGAAATTTAGCCTTGCTCGACAGTCATATAACGACCAGCATCACGTTCGAGCTGCTCCACAAAGTTAAGAGGACATGTGGTAGTAAACAGGCTGAGCTCTTTGAAGATGAGTATAGCCAGGAACAATCAACGCCTCATTCTTCAAAGCCAATGCAACAAGTGATGTCTGAAGATTTCTGATCTTAACAATGATTGTGTCGATAGCCTCACGGCACCAAAGCTTGAATCAGTAGCACA	comp109173_c1_seq2	l-aspartase-like family protein	#N/A	8.15971	0	0	49	31	0.452036	6.57847295356275e-08	2.87361795339378e-05
comp2279103_c0_seq1	ACCAGCACTAGTCTTGTATCTATCGCTGCTAGTCATGAAGACGTGTTCCTACGAGGTCTTGGATCAGCCCCGTGGCAAACTTCTTCATACTCATGAAGAGATAAATCCGCAAACCGGGTTAAACCCAGCCGATAACTAAGATTCTCAGCGTTCCGGTTATTGATAAAACGGATGTTGTCCTCGAAAATGGTCCGACGCCGTTTCTTTTTCAG	comp2279103_c0_seq1	papain family cysteine protease	#N/A	8.12213	0	0	36	40	0.00631604	8.21610080986197e-08	3.48927531268825e-05
comp83707_c0_seq1	CAATATATGTGATTCGAATGATCAGGGTTAGCGATAAGCTTCCTAAGACTACCTTTTTCACATCAGGATTATCTTAGCCTGAACATTCTTGACTGTGCTCCATTGCTTTAGAAAGTAAAAGGTCGCTTCACTGCTTGGTCAACGAAATCTCTCTCGTTTGCTGGAAGGCTCCAAATGTTAAACTCTGTTATTGCTGGCATATCTAACTTCTGGTGCTCAGGGTTTGTCTTTTATGGAACAAAGCTTGCATGGTCAAGCTCATCTGGTTGCTCTTTTTTAGGTCTGGCTCGGTTTGGTAGCTTGGTTTT	comp83707_c0_seq1	rna-directed dna polymerase (reverse transcriptase)-related family protein	#N/A	8.11584	0	0	50	28	-0.021473	8.21610080986197e-08	3.48927531268825e-05
comp90362_c0_seq1	AACTGGTATCTCGTTAGCAATGTTGGGTGTATAATCTGGCAAAAGGGTGGCCACTTTTTATCGTTTATCTACGATGCCAGACATAGCAAAGCATCTTCTCTTCGTTTAACATCCTGGCATTTCTCTGTCCTAAGTTGTGCTTCCCAATCAGAAAGCTCTCTCTGTTTCGTTGAACAATCATTCACCGTATCGAATGGAATATCGACTGTAGCATCAAGTTTACCGCCAAATCTAACTGGCCTAGATGACGCAGGAACCCTTCCAGCACCATCCAAGAAGATTGACAATTTCTTCTTCTTCCTCGTCCAAGGAGATTGGATCGTGGTGGCGATTCACAATTCAATTTTCAGATCTTATAGCTAAAGGTCTATCTACTCATGCAATACACTACAAGTGCCT…	comp90362_c0_seq1	---NA---	secretory carrier membrane protein family protein	8.1088	0	0	46	31	0.130529	9.20068991230806e-08	3.8538917232e-05
comp1825262_c0_seq1	TTCTAACTTTTGAGAAAGTCTACTTAAATAACTGAAGAAATTAAATGAAAGAGTAAAAAATATCTTGCTCATCACGATCCACTGCTTTCGTCTCAACTACAAGTTGATTAGTTGGAATCGCTATCTCCAGTTTGGTCTGTCAAATCGAAAGTTTTTGTCTTGTTGTATGTATCCACAAATTTGTAGGGTTTCTCCGGCGGTCTGGGTTT	comp1825262_c0_seq1	---NA---	#N/A	8.09371	0	0	20	52	0.749155	9.20068991230806e-08	3.8538917232e-05
comp2018836_c0_seq1	AAGCCACTAGCAACATCTGTACTATTGCCCTCAGTGTTAGGCCATCTCTGTCTTGAGGTTCTGCCTCTATTTTGTTCTTTGGTTAATACAAGCATCAATCACATATGGGTGGTCGTTTGACTCAACTGGGTCATATTGACAACAGGTGCAGCTTATTGTTTAACCGGCTAGTATGGAATTTTAAACCGGCTTAATAATTACTTAAATGAGATTTTTG	comp2018836_c0_seq1	---NA---	#N/A	8.0786	0	0	0	68	0.605956	1.03177272293906e-07	4.1786795279032e-05
comp101609_c0_seq1	CAAAAATCTTCAGATATTTTCATTAAAGGAAACAGATTAGCCTAAAGGGTTCGCCAATCCGGCATCAACCCAAAAATCATGGCTTCTCAGAATTGATAACACATTTTTAACCAAATAACAAGGGCATAAACAAATTCAAAGTTATAACTTTGGGAAATCTCACGTGGAAAAAACCAAAATATTCTTCTGCAACGTCATCATATCCCGCCGGGTCAACCAGATCCAATTCAGACATCAACTGCAAGATTCTTGGTGACTATATGTCGCTCATGGCATAAATACATATAGAATTTTACGGGACACCCTTCTTTTTAGCCTTTGCGATCTAGATTGAGTGATAGAAC	comp101609_c0_seq1	---NA---	#N/A	8.07381	0	0	44	31	0.708112	1.03177272293906e-07	4.1786795279032e-05
comp96432_c0_seq1	TCATCTCTTAAACCACCTAAGAAAGATCCTATGACACAAGAACAACTACTAGCACAAAGAAGACCAAATCCTATTCTGAAGAACAATTCAAATCCAAGCTATTAGAACCTCATGATCGATGATTAGAACATGTTCCAACAGCATCAACACCCAGTAGTGCAAAATCAGAAAAGCTTGATATCTCCGGCTTTCATTGTTCCGGTCCTAAATCAAAACTTACCATACATCCGACTG	comp96432_c0_seq1	---NA---	#N/A	8.07317	0	0	32	41	1.25877	1.03177272293906e-07	4.1786795279032e-05
comp61573_c0_seq1	GCTGTATTCACCGGAGATACACTTAACACCCTACACTCCATCTGGAGGGAGAGGAATGCTCGGCGCCATGGTGACACTACATCTACGGTGGAGAAGCTGGTTCTACTCATTGACAAAAATGTTCATAATCGGTTAAGCATAATTGGTAATGGCGGAGCTGATACCATTCAAACATGGTTTGCGGCAAGACTCCAGTCAGCCTAACATTTCTTCTTTAGACACAGTTTTGTAAACAAACGACTTTGCTCTGCATTGTAAAAACGTTTTATTTTTTCTAGAGAAGAGAAGAACCAAACATGAGCTTGTGATCTT	comp61573_c0_seq1	---NA---	non-ltr retroelement reverse transcriptase	8.05984	0	0	48	27	0.828021	1.15870265273737e-07	4.63140266197084e-05
comp72836_c0_seq1	CCGAAGGAACCGAGTAGTATTAAGATCAGAACAGTTCTCAAAATCAGAATCCAACACATCTCTACACCGAGTAATACTCCCCATTCCGAAATGCATATCTGCAACCTGGAGGATCTTGAAGGTGCCATCGTCGCGGAACCTTAGAGGAAGATTTGGAGACCTTTTCAGACGGACGTTGTTACGGTTGATGTGTAATTTGTGCA	comp72836_c0_seq1	purple acid phosphatase 28	#N/A	8.02006	0	0	47	26	0.257799	1.46786121055551e-07	5.64572656173094e-05
comp91766_c0_seq1	GTGAAATGCGTAGAGATCGGAATTGGAAATGATGTGGTACTCGTTTCACCAATGAAGCAAGCGCTGGTGTTTGGGAGGACCTTGCTTCACCTATCTATACCACTCGATATTCTACAGATTGGAGAACTATTGTTGAATGCACCTCCCATCACTAGACAGGCCGAACGATGGGTTTTCTTGCGCGATACATCTTGCAGGCGGTCGTTTACACCCTTTGGCAGGAGCGGAATGATCGCCGTCACGGTACTTCCCCACTCCCCAAGCTCAGCTTACACACCGGATTGACCACCAATCCGTAATCAGCTACTTACAATCCAGCTCGGAGGTGACACAAGGTACATGG	comp91766_c0_seq1	---NA---	reverse transcriptase	8.00068	0	0	34	36	0.107148	1.65593645604604e-07	6.10052975719853e-05
comp1247565_c0_seq1	TTTAAGGCAAGGCTGGTGGCAAAAGGGTACAAACAGAAGGAGGGTATAGATTATCAAGAGATATTATCACCAGTGGTCAAACATGTGTCGATAAGGTTTGTTCTCCCGATGGTGGTACATTTCGACATGGAGCTTCAACAGAATGATGTTAAGACAGCCTTCCTACATGGTCACTTGGAGGAGACCATCTATATGGATCAGCCAGAAGG	comp1247565_c0_seq1	cysteine-rich rlk (receptor-like protein kinase) 8	#N/A	7.99793	0	0	47	25	-0.237856	1.65593645604604e-07	6.10052975719853e-05
comp9840_c0_seq1	GGTTACCGGGTCGATTTTCGGGTGGGCTATCATTGTTGATTGTAGCTGACCGTCGAAATCGTACCGACCCGAAGTTGCTAAATCCCCGGTTTGAGTGACTTTGACATGGTACGGTAAATCATCTTCGGACATGGCTAAGAGATGACCGTTGAAATAGACTAAACCGGCATTAGCGACACCGAGTCCTCGGGTCGGGTCGACT	#N/A	nine-cis-epoxycarotenoid dioxygenase 3	#N/A	7.99565	0	0	17	50	0.139656	1.65593645604604e-07	6.10052975719853e-05
comp84664_c0_seq1	GATGCTGCCGAGAAGACCAAAAAGGTCTGCCTTCTTTCTTTTTTGCACTCTTAACATAAATACTGCATAAGTAGTTCCTCTGTTTAGGCCTTTTTTGAAGCACAAACTGATTTAAGATTAGGAAGACCATGAGATTAAATTGGTTAACCTTTTACCTTTAAGAAGTCAAGATATGGACTTCAAAATGGTAAAAGCTTTTGAACTACTCGACATCGTTTCGTCTGTTGGTGGAG	comp84664_c0_seq1	---NA---	#N/A	7.99244	0	0	24	44	-0.00186312	1.65593645604604e-07	6.10052975719853e-05
comp95060_c1_seq4	CTTTTTTTTTTTTTTTTTTGAATGTTTGATCAAGTAGATTCAAATTTGCAATGAAACTTTTGATCTGCTCTGGAGTAACTAGTTTGGGAACACTTTTCCCATAAACTGCAGTGACGTGAACCGCATATCTGAAGCCTTGTAAGCAAAGAGAAGTTAGCTGGGAACTGTTCTTGAATATCCCTTATAAGACGTCCATTGGCACCATGAGGTTTCTCATCTGGTTGCATCCAAGAAACCAGATTGAGGATGCCGTCTAAGCCCAACAGTTTGTTCAAGCCATTCCCTTGTTTGTTTTGTTGGAGCTAACGAAACTGCTCAATCAAGCAGA	comp95060_c1_seq4	---NA---	#N/A	7.97965	0	0	52	20	0.678387	1.871087068584e-07	6.65269358600319e-05
comp3042555_c0_seq1	GAGATGCAAGCTCACTAGGATGCTAATTTAACTTGTATTCATTGTCAGAGCTATTTTTCTTTGTCTTAGGACGTTTAAATTGGTAGTACTTTCTTGCTAATAATGTACATTGAGTCATTGCTTGGTTTATTTTGTGTTGTGCCATCTATTGAGGTACAAACATAGTCTACATTTAAGATTGGCTGATCACTATAGTACTTTGAGTAG	comp3042555_c0_seq1	---NA---	#N/A	7.97768	0	0	28	40	0.54877	1.871087068584e-07	6.65269358600319e-05
comp37403_c0_seq1	ATTTCCTATCAAAAAGCTCTGCGATGACTAGATATTTATTCTTCTTTCTTCTCGATCCTTCTTCTCATTGGGCTTTAGTGTTGCTAAGCCTTTCCTTTATTTCACGAGCCGACTCTCGGCTAATGGTCTCGGTTGTACGGACACTCATACGGTCACTTGTACGGACACTTGATCTCATGTCCTACTTCTCCTAGACCAATACTCCCCCTCAAGG	comp37403_c0_seq1	---NA---	#N/A	7.95854	0	0	27	40	0.00816795	1.871087068584e-07	6.65269358600319e-05
comp3098806_c0_seq1	GGAGATTTCTTAGACCGACAAACCCAAAAGCATAAACAACATAGAAGTATTAGTCCTAGAGAAGCTGAGGTGACTATGAGAGAGATTAAAAGTTTCTTGTGTGCATCTAACTTGTGTTCTTGGCCTCTACCCATTTGGATCCCTGGAGAGAAGGAAGCCATGGAGGTGATAAACGGGAGAGGGAGAAGGCTGTGAATAAGGTGTAGTAGAAGAAGCAGAAACACTCA	comp3098806_c0_seq1	protein kinase superfamily protein	#N/A	7.95587	0	0	40	29	-0.280334	2.11765167217636e-07	7.27556112426658e-05
comp109074_c1_seq5	AAAGCTGGGAAAACCAAGTTTTTTTTCTGATATTGCGTCTCTCGTGTTGATGCTATTGGGACAAGTTCTTATTACAGATCATGAGGTTCTATTAGCTTGGAATTGCTTTGTTCTTCGGTCTAGGATTTGGTCTCCTCTGTGCTAGTAGTTGTTTTCGTGTCATAGAATTTAATTATGTAGTTTAAAAGATGATTTCATACCGAGTGATGGTA	comp109074_c1_seq5	---NA---	#N/A	7.95425	0	0	22	44	0.98928	2.11765167217636e-07	7.27556112426658e-05
comp4746101_c0_seq1	AGTCCCTAAGTTGATCATATCGCACAGCTGCCAGTATGTTTGGTATTACATAAAATGAAACAGCGTACGTATAAAAAAGACTGATCCTTCCAGTCCCCAGTCCAAGTGCTGAAGAACTTTACAAGTCCAGTTGGGCGTTGGACAGACTTCGAGTAAGCAATTGGAAGTAGCACTGCCCACATAGCTGCTACCGCGAACTTCAGCAGGTACCGCAATATTCTG	comp4746101_c0_seq1	glucan synthase-like 11	#N/A	7.91685	0	0	38	29	-0.313563	2.40073680497571e-07	8.15650329490497e-05
comp2612086_c0_seq1	GAACCCTAAAACTTCATTCAAACTGGGAGATAGAGAACCCAGATAACAAAATTGAAAAAAAGTTCCGCTTATTGAACAAATTCGAAGCAAGGAAGGAGCTAGGGTTTTGAAATTAACGAGGTTTTTGTTTTAATCGGGTGGTGGTGAGTGAGAAAGACAAAGGAGGCGATTCGAATAGAAGACGAAAAGATTACTGAGCAAGGTAGAAGAAAAC	comp2612086_c0_seq1	---NA---	#N/A	7.89892	0	0	55	14	0.705407	2.72636607745645e-07	9.01248202523508e-05
comp70009_c0_seq1	GGTGGTGATTGATCGACTGAGCAAATTTGCTCATTTCATTGGCCTTCGACATCCTTCATGGCTGCTGATGTTGCTGAAAAATTCATTACGAAGGTAGTAAGGCTTCATGGATACCTGTGTCAATTGTCTTGGATCGAGACAGAATCTTCCTCAGTAAATTCTGGTCTGAGTGTTTTAGGTTGGCGGGCACAAAACTCAAATACAACACCGCTTTCCACCCTGAGACAGATGGTCAATCAGAAGTCCTTAATCGCTGTTTGGAGGCTTACCTACGTTG	comp70009_c0_seq1	---NA---	disease resistance protein	7.89694	0	0	37	29	-0.0245417	2.72636607745645e-07	9.01248202523508e-05
comp97839_c0_seq2	GGGTAACAAGATCGGGAAGCCACACACTGTGCCGTGTAAGGTGACCGGGAAATGTGGATCTGTTACCGTACGTATGGTTCCAGCTCCGAGAGGTTCTGGTATCGTGGCGGCTAGGGTTCCTAAGAAGTTCTTCAGTTCGCTGGGATTGATGATGTCTTCACTTCTTCTAGAGGATCCACCAAACTCTAGGACTTCGTTAAGGCAACATTTGATTGTCTGCAGAGGACTTACGGATTCCTAACACAGAATTCTGGAAAGAGACGAGATTCGTTAAGTCACCATACCAGGATTACAGTGATCTCTTGGCTGATAAGTCTCTACCTAGCAGCAAGATCGCCACCGAGTTGAAGACCAAGCCTAAGTAACATTCACTCTTCTTGGATGCGGCAACAACTATTC…	comp97839_c0_seq2	ribosomal protein s5 family protein	#N/A	7.89493	0	0	19	44	0.234723	2.72636607745645e-07	9.01248202523508e-05
comp3519431_c0_seq1	GAGGCCTGAAATAGTTTGTGATATAGTTATCATTCGCGTTAAATAAAATCCACCAAGTAAATGAAAGTAAGTGCGTCAGGTCTAACTGTAATGTAGCAGCTACGCTTAGGAAACATCCACATAAAAAATACAGTTTGGTACGCATAAAAAAATATTGAAATGTCTGAAAAAAGAGCAAAGTTTTCCGCTGAGATGCGCAAGCCCATGG	#N/A	---NA---	#N/A	7.88318	0	0	22	41	-0.178034	3.10166095123882e-07	9.87927476421926e-05
comp4740301_c0_seq1	AAAAAGTTTTAATCTTGTTGAATAGTTCTTTAGATTTCTGGACTAGATTTAGTGAATTACGCTTCTGTATCACTTCAATTCTCGAATTTGATTATATCACTTGGATTTTACTCTTTTATGGATTGAGGACTTCTACACTTGAAGAAGCTGTTGACATCAAAGTTGTTTAAGAGTCACATTCTAAAACCTTGTAGAGATGAAAG	comp4740301_c0_seq1	---NA---	#N/A	7.87459	0	0	18	44	0.181738	3.10166095123882e-07	9.87927476421926e-05
comp60162_c0_seq1	CGGTTAACCGTCAACCGGATATCCGGGATAACGGATCCGGATTCGGATAGTAGAATTGTGTATCCGCCGGAGCCGGATCCGGATTCGGATACCATAAAAAAGGCCGGATATCCGGCTCCGGCCCAGGCCTATTATGAAGATTTCAGAATTTATGATGATATTCTGCAGGACTATTATTTAAACAAAAAAAAAGGAAAAAATAAATA	comp60162_c0_seq1	---NA---	#N/A	7.87136	0	0	25	38	0.697543	3.10166095123882e-07	9.87927476421926e-05
comp2740589_c0_seq1	GATCATGTCGTCAAGAGGACTGTCACAACACCATTCTCTGCATTTTCTCTAGCACACATCAGCCTAAAAAGGGGTGTTTTGTTTCTATGCATAGGCAAACCATTATACAGAGAAAACAGAGCTCTCTTTCACGAGTTGACTAAAACAAAAGAAAAACAGAACAATACGACAAAGATATCACTTGAATAAGACAATCGCAATCAAATCTATTTTAAGTATTTAACGCTTAAAGTCA	comp2740589_c0_seq1	---NA---	#N/A	7.84994	0	0	18	43	0.553306	3.53506042035351e-07	0.000108636
comp957243_c0_seq1	GGTTCTTGAGAACCGAGCTGAGGTTTCTTTTTCCTTCAGTTTCTAATTTCCCTTGTTTTTACTTTGATTTGCTGCAAATTCAGAAATCCCAAACCTCCGTCTTGTCAATCTCGTCCATTCCACTCCTAATTCAGATCTTGAAATTATCATCTTCTCCTGTTTGGGTGATGTTTAATAACACCCAAAGATCATTATACTTCGCGAGAGTAATGGATTCACAGTCGAACGTGTTTCTCTCGTTTCATAACAGCAGGGAACAGAGGTCTCAGAATCAAACGATGGGATTGGTAATGTCGTCGTCTCAATTTCGTTTTATCTTTCTCTTCCTGTGGAAGAGTTTTATTTCGACCCTAATCTGGTATCAGTCCAAGAGTTTTTGTGTCGGTTTCTTTCCGTCTA…	comp957243_c0_seq1	---NA---	predicted protein	7.84027	0	0	39	25	0.540542	3.53506042035351e-07	0.000108636
comp83948_c0_seq1	TAAAAAAAAAAAAAAAATTAGTTTTAAGCCTGCTAAATGCAAAACTGCTTTACAAATGGCGGCGTCACGCCTGAAAATACTAAAGAACAAAAAAGGATACACAGATTAAACAACTAAGGAGAGAATTGGCTCAATTGCTTGAGTCCGGCCAAACCCAGACAGCTCAAATTCGAGTGGAGCATGTGGTGGGTTTGGCAATTTGGGCTGT	comp83948_c0_seq1	regulator of vps4 activity in the mvb pathway protein	#N/A	7.83463	0	0	28	34	-0.0317172	3.53506042035351e-07	0.000108636
comp5950053_c0_seq1	TTTTTTTTTTTTTTTACAAAATAATATGTAGTTTTATATTATTGATCACAAATAATAATTCGTGCATATGCACGGGTCAAATACTAGCATATATATAAATCAGTAATAAACTAAGGCCACAAAAGTCTCACTAAGCTTCAACGAATCTCAATATAACCTCAAAACATCATCCCTGACAATAGAAACCAAACGGTTAAAAAAAACAAAGAATAAGACAAAGAAGAAAAAGAAGAGGCTGAGGAA	#N/A	---NA---	#N/A	7.82231	0	0	0	57	0.249505	4.03658869091475e-07	0.000119255
comp75326_c0_seq1	TTGTCATCTCAAAGTAACCACCTGAACTATCTGAGATTTGACCCACAGCATAATCAGCCGACCAATTGGCTAAAAGGTAAGCAGACAGATGAGAAATTGAATAAGTCCCCTTTGTGTTCGTTTTCGATTTGGTGAGAGAAGAACAAGGATTGCCTGAAGGACAAGACTGAATATGACAAGACCACGGATGTTCCATTTGTCCCACATATCTTTCACTGCCTTCGGTATTGCCTCCGCCA	comp75326_c0_seq1	5184AT5G45470.1 Protein of unknown function (DUF594)	#N/A	7.80348	0	0	17	42	0.122092	4.61818225659178e-07	0.00013136
comp82379_c0_seq2	GCACTTGAGGGTGTTGTCGAATCAAGCAGGGGCATGCAAAGAAAGTATCAAGGTGTAATATATGTGTCTTTAACCACTACGAAAAATTATTCAGGGAAGGGAAAACTAATTATCGAAAGTATATGGTGGTGTTTTGCCTTCGCAATTAGCATGCTCAGAAAAGTAGATTAGTGCTTTCTACCACATTATGTCTAATTAATCAGGATGAATTTTTTTAGT	comp82379_c0_seq2	---NA---	#N/A	7.79795	0	0	37	25	0.601089	4.61818225659178e-07	0.00013136
comp39443_c0_seq1	TATAGAATCAAAACCTTTTCCATCATCCATGCATTGGTATGTGGTGTCTGGTCGTCAATATCTAATTCAAATGAAGATTTTCTCTGGAAGACCTGATGCACATGAAATCTATATAACTGAGACGGATGACATAAAACTGTATGGAAACGATTCCGATTATTGGAAAATTCTCTCACTGCCAGATGAACTTCCCTCTGAATATAGTCAG	#N/A	embryo defective 3012	#N/A	7.79105	0	0	20	39	-0.439825	4.61818225659178e-07	0.00013136
comp1513981_c0_seq1	AGATCAGGGGAATGAAAATGGGGAGTAATGGTTTGAGTGACCAAGATGGTGGGAGTGATAACGGGAGTGGAACTCAGAGTTCTTGGACCAATAGAGCCGGTAAGAGCACCTCGCCTTCATATCAATTTCCCAATGCTACCAATATGAACCTGAGAACCTATGGCAACGGATGGGATAATGCTAATAAACTGAAGGAGATTGGAGATCAGAATGAACAGATAGTAG	comp1513981_c0_seq1	pseudo-response regulator 3	#N/A	7.78689	0	0	21	38	-0.360282	4.61818225659178e-07	0.00013136
comp88721_c0_seq4	GTTATGATTTCTGCTTCTCCAAGGTATATAACATATCATTTAAAGATTTATTATCTCTTTTTCTTGATTCATAAGATCATTTTTTGCTCTTTATGTTTATTTCTTAATTTCTTTCTGACATATAATTTGTTTTTTTTAATCTAAAGTTCGTAAATTTACTGAATTCTTCAAATCTGTTATTTGGTGAAGAAGATTCATAGAGCTTTTTTGCTTATTTTAATCTCATTCTTACATATATATTTTCGACAAAGGGCCTCTCTGTTCCTTCTCTAGTTCTCTTGTCTGAATTATCCTATTTCTCAAAATCTCAACATTTTATGTTCATTTTT	comp88721_c0_seq4	---NA---	#N/A	7.77213	0	0	37	24	-0.0976535	5.2940906965739e-07	0.000147164
comp101967_c0_seq2	CGTAAGCTTACTACTAAGCCAAAAAGATAAACCTCTATGAGCTCTCAAATCCAACGGTAGAAGAAGCATGGCTACGAGGCAGAACGAAAGCGAATTGGGAGTATAGGAACTTGGGTACAGGTCAGATTTTTTAACTTCTTAATTTAACTACGGGAACTGACATGAAGTGCTGATTGATAATATTTGTTTGGGTGGTGGGCTTGCTTTAATTAATTTGTGATGGAAGCCCATTATATTAGCCCAATAGCAAATAGCACAATTATCACCTCATTCTTCTTCGT	comp101967_c0_seq2	---NA---	#N/A	7.77016	0	0	25	34	0.0682507	5.2940906965739e-07	0.000147164
comp4235135_c0_seq1	CGGTTGTTTCACTGCTTCATCCCAAAACGTCTCTTCGTCCAATGTCGCTTTTGTTATCTCTCACATCACCTGTCTTCTTCGTCTGGTCTAGACACGTACTCGTTTCGGGCTTGTAACACTGATGCTTCGTTTTTTTCTTTTTTTTTCTACTGAATTGAGCGGATCTCTTTAGAACCATGACAAAAAAGAACCATGACAAAGAAAAGAAGC	comp4235135_c0_seq1	---NA---	#N/A	7.76275	0	0	33	27	0.11899	5.2940906965739e-07	0.000147164
comp108467_c2_seq2	AAGCAGTTGGCGTTTTGGATAGGGGAAGCAGTGGAGAATCTTTAGATTTTTCTTTGTCTTAATTAAGTTCTTTTTAAATCTTAAATTTGTAGATCTTTTTTCTTTAATGTGGTAGTTGTCACTTGTGAGTTATTTATATGTGCTAATTGTATATTGGGATGTCATATGCGTGTGTAATACGCTTTGGCTCAAAAGACCTCTCTA	#N/A	---NA---	#N/A	7.74375	0	0	0	54	0.835299	6.08136926404864e-07	0.000160998
comp71668_c0_seq1	ATTATCCTTTCTCCTACCACGAGTTGTTCTGCGGCTTTTCGGAGCAGAATTACTTGGAATGGACTCCTCCTCAGTATGGTAGGAGAGACACCTTGCCACTTGAGAAATAGTTTCACACTCATTTGACCCCTTCAGTTCCTTTGCTTTTCTTTCTAGATCAAGTTCAGATTGCGCAATGTCTCTCTGACGCTTTAGCTCTTTCATTTCGGATTCCATCTGTTGGATTTTCATCTCTTTCTCAATTAACAGAGACTTTAAGCAGGTAGATGAACTGGACTCCGGGCTTCTTAACTCTGACTCGAGTTTGGCTACTTTTGCTGCAGATGTTTCAGCAACTTTTTGTCTGAGACAACCATGTTGACTTTAGCGCAGTTGGTGACTTCCTTCGCACTCATGGCA…	comp71668_c0_seq1	atp binding microtubule motor family protein	#N/A	7.73308	0	0	40	20	-0.451074	6.08136926404864e-07	0.000160998
comp1825569_c0_seq1	GTCAGCTACGAGCTGACCCATCTGCCATAAAACATTCACAGCAGATTCAGTAACTTTGTACAAAAGAAAGAATCATCATAATTAGGCTCGATTCAAGCTTATTTTACTTCAAAGACCTATCAGTAACACCTGATCAACTCATCTATAGTACGAGATTAATCAAAAAGGAACCTTAAATCCAAATCAAAACCAAAAGCTGCATTCAAATAACAAAAACGAGACCAAACTGAACTAGAACTAAATCCTGTAAGAAGGAGACAAAAACCT	comp1825569_c0_seq1	---NA---	#N/A	7.73089	0	0	28	30	-0.316873	6.08136926404864e-07	0.000160998
comp47818_c0_seq2	TGAGACCCTTAATTAGTAGCAACTAGGAAAACGCAATAGAAATGTTGGAAGAGTGTCAAGAGGATGAATCGACCAAGTTGTGAGGAAGTATGTTTCCTTCCATATGCCTAAAATTTTGTAAGAGTATTGTTTCTATTGTGTCTGTTATACTTATACATTGGATTTTGAGTTTTGTGACTCATAGGTTTATACATTAAGAACCTTCTCTTGCAACGACCTGTTAAGACGGGCATCATCA	comp47818_c0_seq2	---NA---	#N/A	7.71248	0	0	26	31	-0.290002	7.00048612858411e-07	0.00017988
comp57306_c0_seq1	GAAAAGCTAATGATGATTAACCCAAAAGACGCACTTGAACATGATGGGGCAGAAAAAATTACAAGAAAGATGCTGCATCTACAATCCCTAGAATTTCTACCAAAGGTTAGCTTACATATTACATTTAGTGTCAAGCTGAAACCTGGTGCGCCTCTGGTAGCAAGAGCCTAGAATTTCTACCAAGACCTCTACTTCTTCCTTAATCTTCGATC	comp57306_c0_seq1	---NA---	#N/A	7.7093	0	0	33	25	0.0945603	7.00048612858411e-07	0.00017988
comp110198_c0_seq15	GAAAGCCAGAGACGAAGAGGACAAGCTCCTCTTTAACCTCCTTCGTCTCTCTCTTACCCCCCAAATTGAGCCGCCGCGGCTATGTTTTCTCAGGCGACGCCAAAATCTACAGATACATAATCAAAAAAAAACTCCTCCGGTTGCTCAAATCGCCGAACCATGTCCCGAAATTTCTACACTGAACCAACAACGACGACACAATCATGG	comp110198_c0_seq15	---NA---	#N/A	7.70377	0	0	28	29	0.668137	7.00048612858411e-07	0.00017988
comp10690_c0_seq1	TTTGAAGCCTGAGAACATATTGGTACGTGACGATGGACATATAATGGTGACAGATTTTGATCTTTCCTTAAGGTGTACGGTGAGTCCAACGCTTCTAAACTCGTCATCTCGCTTCACGCGGATGCGATAAGACTCTCTTCGGGTAGCCGCACTGGATCTAACTGCATCGAGCCATCGTGTTTCCGCCCTAAACTCTCCCGAGGATCCGGGACCAAGAAAAAAGGGAAACAACACCGCATAATGATGAAAAAACTCAAGA	comp10690_c0_seq1	agc kinase	#N/A	7.6994	0	0	29	28	-0.495253	8.07607330460217e-07	0.000202415
comp106531_c0_seq10	GTCCAAAAAATGTGAAGAGCTTTGGTGATCTCATCTACTATCCATCCTCCTATATATAGAAGGATTATGAAGATGGGATGTATGAGCTTCCCTTTTACTATCCAGGGATGATTTGTGAAGGCACAGTTACCACTCTGCATCTGTATCAGGGAGCATTTGTTGACATTGGAGGTGTTCATGAAGGGTGGGTTCCAATTACAACGAGAAGCTTCTTCT	comp106531_c0_seq10	nucleic acid- ob-fold-like protein	#N/A	7.6982	0	0	23	33	0.0345067	8.07607330460217e-07	0.000202415
comp1694471_c0_seq1	AGATTTTCTATGTATAATGATATAAACAGTATTTATGTATATGCATGTGTTTTAAATACTCTGCTTGTATGTTAATATGTCTCTGATGTTGTATAGTTTATACCAAAATTTTGGTGCATGAGCAGAAATATTTAGATGCCAAAAAAAAAAAAAAAAAATCGTTCGAAAATTTTAATTTAGAAGAATTTCTTTCTTCGTCTTCTTCAACT	comp1694471_c0_seq1	---NA---	#N/A	7.68818	0	0	19	36	0.446632	8.07607330460217e-07	0.000202415
comp86035_c0_seq1	CTTCTTCTTCTTCTTCTTCTATCGATCATTGTGCCGAAGAGAAGCTTAATTTAATGGGCCAGAGTCACGTGGTTAGCACGCGGAACCAGACCCACTCTAGTAAATATTCTAAACATATCCATCCGAAAATCTTTGTGGTCTCGTCCATATCCATATCCTTTTAAACTCATCATGATCTCAATGTAACACGTCAATGAGTTTTGTTGAATATACACTTCAACGCTTTCTTTCACAGATTTTTGGGTGAAGTATTAGAAAGCTAGGACCAAGCAAATTTTGGACCACTGGCGTGTTAGTAAAAAGTGTAGTCTCAACTCTCATGAATCCGAGTCTCCTATAATTGGGAGGGTTGACTGAGTCATTTAAGAATGCAAGTTCAACTACGAGCTTCGCGGTGGA…	comp86035_c0_seq1	---NA---	#N/A	7.6628	0	0	31	25	0.962338	9.33785826352253e-07	0.000227513
comp34769_c0_seq1	AGTTCAATGGAATGCTGGAGCAAACGGTGCTTTTGTTCTCTGCCAAGGACATGTGGAAACTAGAAACCATCTGTTTTTCTCTTGCTCCTACTCCTCTCAGGTATGGTCGACCTTGGCCAGTGGCTTGCTTGGTATCCGGTTTACCACGATCTGGGACTCGTTGGCTACTATGCTTCTTGACTCATCCACCCTCGGCTCCATCTGTTTGTTATGCGGTACGT	comp34769_c0_seq1	rna-directed dna polymerase (reverse transcriptase)-related family protein	#N/A	7.64799	0	0	28	27	-0.319274	9.33785826352253e-07	0.000227513
comp92813_c0_seq1	GAGATTGGAGACTACATTGGTTAGAGTTGTTGTTGTTGTTATCAAGTTTTTGAGGTGCCGAGCAGAAGTAGAGTTGATCTCCAAGTACGAAGGAGAAAAGGAGCCTCGGTGGATCCGGAGAATTGATCGGGAACAACTGATTATAATTTTGACGGCGAATTATGGACGAACAGAGCTTACATACACAACGACACTGAGCCATAGACCTGGCGGATAACAACCTCGACAAGATTCTGATGAAGAGATCAACAGGGATCGGAGCAAAGTATTCCATTGCACATCGCCATAGGAGGAGAGAATTCG	comp92813_c0_seq1	f-box and associated interaction domains-containing protein	#N/A	7.64485	0	0	35	21	-0.170263	9.33785826352253e-07	0.000227513
comp108593_c0_seq10	TATGTAGAGGTAAAGATGCTTTACAAGATCAACAAACTCAAGACTGAGTGCATGAGGTGACTTTGATTCTAATTGCGTTGGTGCTGCATACCTTCCATGAATGACTGAGACAAGAAATCCAGCCGAGCGGATTAGTTCAATCTCTGGTTTTGTGATTTTGTGTAACCAACATGCATTAAGTTGGCCATCAAACCCCGTGCTTGGACTGCATTCCA	comp108593_c0_seq10	alpha beta-hydrolases superfamily protein	#N/A	7.6431	0	0	48	10	0.723935	1.08218235522049e-06	0.000252599
comp14643_c0_seq1	GAGAAAAAGAGCTTCGATTTACCTTGTTTCTCTATTGAATAAACACACAATACATTCGAGTATATCGTATTTCATAGTATCAGAGCCTTACAATTATGTGACCTAATTTTTTTTTTAAAACCTCGCCGCCAAAACAACCGCCGTCGCCGCTAAACCTTTATCCAACGCCGCCGCCGGCGTTGTTCTTCAACAACCGTCGTCGCCGCAAGTTT	comp14643_c0_seq1	---NA---	#N/A	7.63615	0	0	18	35	0.212284	1.08218235522049e-06	0.000252599
comp108695_c1_seq7	CTTTACCCAAGACAAACCATTCATAGTGAACTCTCAGCACCAAAAAAAGAAATGCACCTTCTGTTTTTAACATATGGTACTAAACTTTTGTTTTGCCATTTGCCACTAAGTTTTTTAATTATTATCTATTTCATACTTCGATCATTTAGATTTCACTCCAATTCATAGAAGTTGATGTTTGAGCTTTGCTCCAAACAAAACAATATAATAATTTTTGTTATAATGGTGT	comp108695_c1_seq7	---NA---	#N/A	7.62845	0	0	26	28	-0.554522	1.08218235522049e-06	0.000252599
comp100524_c0_seq1	TCATCTCCTTTTGGTCATCTTTCATACTAGACCACTCAGATTTTGAGACATAACCCAACAATTCCGGTGTCAATGTTCCTGTCTGGGAGACGAAGACGAAGGAAGAAGGACCAAAATCATCAACAGAACAAATCTGATGATCTGGGGATTTGAAAACAGCATCGGAAGCAATCGGAACTCGGAGAGACTTGGCGTGACGGATGACGGAA	comp100524_c0_seq1	inosine-5 -monophosphate dehydrogenase	inosine-5 -monophosphate dehydrogenase 2	7.62388	0	0	27	27	0.128483	1.08218235522049e-06	0.000252599
comp108686_c0_seq2	CGAAGTGTCTTCAATGGAGGAGTTATATAACTAGGAGATGTTGCATTGGCAGGTATGCTCCAGTGTAGGCAATATCTTTGAACCAAAGAGCATAAGTTGGCGGGGTTCGGACATTTTTTCGAGCTCCACAACTAATCCGCAAGGCATATGGAGCTGGTCGAGCTGACGAAGAGGGAAGACGAAAAGAGAAAAAGAGACTCTATACGGAATCTCACCTTCGG	comp108686_c0_seq2	---NA---	#N/A	7.6147	0	0	29	25	0.0295644	1.08218235522049e-06	0.000252599
comp94246_c0_seq2	GGAAAGAACAAATTCAACCAAGAACGAAACTTCCTCGCGCTCGCGCTCTCTACTGACAATCTGAGATCTACAGATTCTTCTTCTTCTATTCCAGATCACAAATCTCTCTACGAGCTTTTCTATTATTTGATATTATCAATCAAGCGGGTGCATCATACAATACATATACTCTGCGTTCCTTGTCTCCACCAGATTCACAACAACAAAGAAGTAGTAGAAACC	comp94246_c0_seq2	---NA---	#N/A	7.6086	0	0	24	29	0.00230726	1.25716551774634e-06	0.000282654
comp2187301_c0_seq1	ACAATTGCGAACCAATCCATAGTTCCATACTCATCATTCCGTAAAATGACAAAAGTGACCCCACGTAACTTACAATAATACCCTTTCACCAACCACAACATGCTTTTATATGGAACATAACATGATCATGCTCTGTCTCAGTCTCAATTCAAATAGAAAACTTGATATTTGCTTGTGATCATGTCGACAAAAGAAGTGATGATGATCACTGATG	comp2187301_c0_seq1	---NA---	#N/A	7.5993	0	0	45	11	0.0645248	1.25716551774634e-06	0.000282654
comp107395_c0_seq1	ACATTGTGTTTTACAGTTCTATGTTACATACACTCGGTACCCAAACAATATATGCTTGGCATTGTATAGGATTTTTAAGTTTTCAACTGAATGAATAGTAACAGACCGACCAAACCAATCTGGTCTTTCTTAAAGTTCCGGTATGCTTGGTTATCGTGTAACAAAAATAGAACATAGTTTTTTGTTTACTAGACTGTAAAACCAAATAAAACAAACTGGTTTATACACAAATGTCAG	comp107395_c0_seq1	---NA---	#N/A	7.59469	0	0	27	26	-0.307823	1.25716551774634e-06	0.000282654
comp73124_c0_seq1	ATTGAAAGATGGAAGGCAAAAACTCAAACCTTTCAAGAAGTTTAAGTTTTCCCCTACTTATTTACCCAAATCCCAACTCTTTTTATGAATATCCCAATGACATTACTCTGATTTTGCTATCATCGCCTCTTTTAAAACTTTTGTGAACGTTTTCATTTGTAAACTTAAACAGTGTTCCTCATGGACACAAATGTCCCTGTAACCTGTCGCAACGGA	comp73124_c0_seq1	---NA---	#N/A	7.59007	0	0	47	9	0.147431	1.25716551774634e-06	0.000282654
comp1412563_c0_seq1	CGGCCGCGGAAGCAGCAATGCCGCCTGCGATTTCAAACACACACAAAACCAAACCATCAATAAGAGGAGATAATTATTGTGATCGAAGACGATGATGAACAAGAATAAATAATCAAAAGGAAGCTTAAGCAACAGGATTGAAAGTATTCTCCTTTTAAAATTAAGGCGATGCTGTAGTAAACGTAACAACCAAGGAAAAAAAAACATAATAAGTGAAAACAGA	comp1412563_c0_seq1	---NA---	#N/A	7.59003	0	0	28	25	-0.309337	1.25716551774634e-06	0.000282654
comp3660060_c0_seq1	AAGCGTGGAGGATCATGCACGATAAATACTGCTTGTTTGCGAGATTTTTCAAAAGCAGATACTTCCTAGATTCTGAATTCCTCGAGTTGGGGATAGGGGATCGTCCCTCTTATGCATGGAGAAGTATATCCCATAGAAAGGAACTATTAAAGCCAGATCTTAAGCAAATAGTTGGGAATGGAGACTCCATTTCAGTCTGGACGAATAAATGGATCAT	comp3660060_c0_seq1	rna-directed dna polymerase (reverse transcriptase)-related family protein	#N/A	7.5776	0	0	37	17	-0.572399	1.4640558075682e-06	0.000320912
comp4551351_c0_seq1	TGAATATTTGCGAACAAGTTAAAGTGCTATACATTTTATATAGAGGGGATTGAGATTGACTTGACAAGCATAGGATACATACAATCTTCCTTAATCTGTTAATTGCATTAAAGTTTTTTTTGTTTACCTTTTTCTTGCACTTGCATCATTGGTGTGAAAGTGAGTGTACTAACATATACATATACATGTATACCAAGATATGTTATA	comp4551351_c0_seq1	---NA---	#N/A	7.57253	0	0	0	48	-0.263974	1.4640558075682e-06	0.000320912
comp108259_c0_seq8	TGTGCAAGATCTTAGAAGCGGAATAACTGAAAAACTTTTTATTTTTTACAGTATATGACGTTATATAACGTCTTCTCACGTCACTTCTAAGACAAGGAAGAAATCGAACGTTTCTTACGACCACTGCAAAACTGCGTGCTGTTTTTATCCATCTTATCCAACACGTAGTGCGCAAGCAAGTCATTAGACTCGACAAGGTTCTCACGGC	comp108259_c0_seq8	---NA---	#N/A	7.55711	0	0	35	18	0.240065	1.4640558075682e-06	0.000320912
comp3089490_c0_seq1	GGCGAATGCAGTAAAAAGGAAAATGCTTATCTTCTTCAATTCTTGCCTATTTCACACTTCGTTCAAGTATTCCTCTCTATTTTGTGACATATCATTGATGTTACCGCTCTAGTGATCCATTAAAGTTTCGTGTGTCTAGCTAGGCTTATAATCCTTGAATTTGAATTCAGCTCTATTCCGGGCCAACATTTCAATATTTATTTGTTTATTTTACCAAAAAAAAAAAAA	comp3089490_c0_seq1	---NA---	#N/A	7.55711	0	0	35	18	-0.591248	1.4640558075682e-06	0.000320912
comp92093_c0_seq1	CTAAAATATTAAAATCCTACAAAATCTTTAAAATATCAAGTTGAATACCTCCAGCTAAGTGTGTACCTGGAACATCAAGTTGAAGAATGTAGAGATTATGTAGAATTATGCCTCTACCAATCGTCAAGCCCTGAATAAACTCTTGAATAAAGCAAGAATCAGGAAAGAAATGAGCAGAACAATTACTGGATTTCAACAAGCTACTTACGGAAATCAAATTAAATTTGAACGAGGGAACATGTAAAACG	comp92093_c0_seq1	---NA---	retrovirus-related like polyprotein	7.55371	0	0	23	28	-0.482019	1.4640558075682e-06	0.000320912
comp1790223_c0_seq1	GATGGGAACAAAAGGAGAATATGCAAAAGAAGTGATCGAAAGAGAGAACCCCAAAATGAAAGCAGTTATCATTTTGGATGGAACAGCTGTTCCTGAGATCTTTATTTGCTCTCGTGTTTATGTTTGGGTCAACGATTGCGGAGTCGTTGTTCAAATTCCCATAATCGGTTGATTATTATTATTATAATACGGTATATATATCAAATGTTACGTAACGTACTCCATAAAAAATAGCGAGTATAAATTATCGTTTGTT	comp1790223_c0_seq1	serine protease potato inhibitor i-type family protein	#N/A	7.55237	0	0	36	17	-0.206599	1.70935400299516e-06	0.000355563
comp49454_c0_seq1	GGAAAATTGGACCTGTGGAAGTTCTTTGAGCGCATTAATCCTAATGCGTATCGTGTCTGGTTGCCTGATCATACGAAAACCCATAATGTGTTCAACGTCAAAAACTTGTCACCTTACCGAGGAGATAACGACGATCCGGATTGTGGTCGAATCCTCTCCCACCTGGGGAGACCTGATGTAGCACATATAGAGATGGGGCTATAT	comp49454_c0_seq1	---NA---	hypothetical protein	7.55065	0	0	30	22	-0.311784	1.70935400299516e-06	0.000355563
comp4631794_c0_seq1	TCATTACTTCTGTAAATGGAAAAAGCCAGCTTTTGATCAGATGTTCAGACAATTTGTCCATTTGGGAAAGTACTTCTTTCTCTCGAACCTACTAAATATAAAGTTAATAAGAAGAGGTCACATGTTTTTTGGTTTTCTAAAATTGGGGGAATAAAAAAACAACCAAAAAAGTACAAGACTAATCAATTTATGACTTCCACAGTTATGTCTTTAAG	comp4631794_c0_seq1	---NA---	#N/A	7.54802	0	0	56	0	0.458762	1.70935400299516e-06	0.000355563
comp1569076_c0_seq1	TCCCTTTCCTCTCAACCATCTCCTAAAGGCATTACATCAGCTGACACATATTATTCTGAAAATGAGTGCATTCAAGAACACCAGCATGAGTTTCGGGGAGCCAATTGGCCTGCTGTACTGCCATCTGATGCTGTTTTAGCTGGTCGACTTATAATGAAATTGATAAATCAAGGGAAAGCAGCTACAGATCTTTCTAACCTTCAGG	comp1569076_c0_seq1	---NA---	carboxylate clamp-tetratricopeptide repeat protein	7.54458	0	0	44	10	-0.120201	1.70935400299516e-06	0.000355563
comp2789335_c0_seq1	GGTCTTGTTTTCAAAAACTGGGTGATGAAAAAAAAATTAAGTAGCAGAAGAAGAAGAAGGAAAGTTCCTTGATCACAGCTCTATACTGACATCTCTGAGATCTCTGGGAGATTCTTTTATCACTCAGATCACAAATCCCTCTCTCTCTCGTCTATTGTTCCTTGTAACTATCAATAATCGTAGACTGATTAGGCTTCTCCATACCATTGG	comp2789335_c0_seq1	---NA---	#N/A	7.54414	0	0	25	26	0.987386	1.70935400299516e-06	0.000355563
comp3744315_c0_seq1	GGTAGTAGCAAATATTCTATGATGTTTTAAAGACAGTGGTTCCTCAAGCAAGAATAGATGAACAGACCCGTAGGTATGCTGAAGAAGTTGAAAGAAAGAAGGAACAATATGAGCACTACAACATTCTTCCGCTTTATGCTGTAGGGGCTAAAACCGCAGTGATGGAACTTCCTGAGATTAAGGCCGCAATTCTGGCTGTCTGTAATGT	#N/A	glucan synthase-like 4	#N/A	7.54239	0	0	19	31	-0.00880545	1.70935400299516e-06	0.000355563
comp73540_c0_seq1	ATTTCAATGGCGAATTCAAACACATACCTAACCACGCCGACTAAAACCCCTTCTTCAAGGAGAAACCAACAGAGCCAATCGAAGATGCAGTCTCAATCCAAGGATCCTGTAAATGCAGAGACTAGGTCACGGTTCGAGCTTACAACCGTCTCCAAGCGGCGGCGGTTGCCTTCGGTGAGAAACTTTCTATACCTGAGATTGTCGCAATTGGTGGCCAATCGGACGGTAAGAGCTCTTTACTGG	#N/A	---NA---	dynamin related protein 5a	7.54192	0	0	0	47	-0.244481	1.70935400299516e-06	0.000355563
comp77795_c0_seq2	GAAGAGAATTAGTCCCAATTTGCTGTTGGCTTCCAACAGTGAATTTTGTATCTTCTTTCCCCCATTGCTAACCCCAGTGTTCAGTAGATCTTAAAGAGAAACAAGATTGGACTTGTAGAAGAAGTTGTGGAGATAATAGAATGACTTAACTTGGTTAGCGTTTCATTGTTTGGCTCTAAAACTAATTTTTCAAAGATTACTTTGTTTACACCGTCAGAGAGGTGTGTTCTCAGCGGTGAACTCTTCGCATTGGCTTGTAAGCTTGTTGATTTCTGCTCTCAGACTTGTGGTTTCTTCATCCAACTCCTTGGCGCGTTGGGCCAGCTCATCACA	comp77795_c0_seq2	---NA---	basic region leucine zipper transcription factor 16	7.53982	0	0	45	9	-0.214347	1.70935400299516e-06	0.000355563
comp107020_c0_seq16	GTTCAAGAAGTTTAGGCCGCAGGTACAAAATCAAAAACAAATACAACATAAGTGATCATTACTTGTTGAGTCGAAATTTGGACAACAATCTTGAAACCAAAGCCTATCAATTACTTGATGAGTCGAAATTTGAGAAAACATCTCATAAGATGAAATTTGAGAAAAACTTCTGCACAGGATGGGTAGCTCCCACAGAATGCTTCATTGCTTCACCAGTAGCCTTGTTTACAAGAGCAAAACAAGGATGACCGTCTGCGTCCTTCACCCGAGTGCTGTACTTCTCATCTTTGTACCAGTGCTGTGCTTCATCAGATGGATT	comp107020_c0_seq16	hydroxyproline-rich glycoprotein family protein\x3b protein	euonymus lectin s3	7.53934	0	0	26	25	0.433686	1.70935400299516e-06	0.000355563
comp2282849_c0_seq1	ATCTAGGACTCCTGTTCCCAGTTTGATTTCCTCCTAATGTAACGAATTCTTAAACATGACTATACTCTATAACTCCAAGAAAGAGACAGACAGTGATCGACATAGGCTGGGAAGAACCAACTTAATAAACCTCTGTAGCTACATAATCAGGTTTCATCTTCAGTATTCAACAATTACTTGATCCCTTAAAAAAACTACCCCTAACCAATCCACGCAATGACATTCCTAGGTGCTACAGAACTCGTCAAATCCTAAACAAGCTAACACGATTAGTAAAGAACACTCATCCACCAGCTACTTTCCAAATA	comp2282849_c0_seq1	---NA---	#N/A	7.5363	0	0	33	19	-0.373595	1.70935400299516e-06	0.000355563
comp3672610_c0_seq1	TATGATTTTCCAGACCCGATAACACCAAATGTTAACAAGCTAATGTTACGCTATCAAAAAGATTCTGTGGGGTTGCCAGTGAAGGGCGTTTCAAAATAGACTTTTCAAGTTGGTTCAGGCAAGAAGATGTACTATGTCGATCTCGCAAATAAGATTTGCACCTGCCAACATTTTTCAGAAACTCAAAATACCGGGTCGGAAGAAGTTTCGCGAGA	comp3672610_c0_seq1	---NA---	#N/A	7.53273	0	0	21	29	-0.415306	1.70935400299516e-06	0.000355563
comp3233056_c0_seq1	GCTACGGAGATCGTCGGAGGAGAAATGAGCTTCTTGTTTATCTTTCAGCCTGGACATAGCTCTCCAACTATGCAACAAAACCCGACCATCATGATCCATGAGAACCCAGGCACAACCTGCCAACTTATTTCTGTTGGACCACGATATCCCAATATTGCACTTCAACTAATTCACGGGCGGAGCTTTCCAAGAAATCTTACCTTTAAATTT	#N/A	---NA---	non-ltr retroelement reverse transcriptase	7.52789	0	0	22	28	-0.637966	1.70935400299516e-06	0.000355563
comp23075_c0_seq1	CGATTTGGTTGGATCTAAAAGGAATATTTACGGACCTACCATCGGGCAAGATGATAGTTATTGTAATAGTAGTCCGCCCAGCTCGAGGCCCCAAAACTATTCTGTCTTGGAAGGCAACAGGATCAGGGAATATCTCAGTGCTTGAATCTTCCTCAACAGCCTTACCATCCACTTGAGACGACGCCAGTCCAAGAATAGCTACTGCGGCGC	comp23075_c0_seq1	---NA---	ubiquitin-associated ts-n domain-containing protein	7.52486	0	0	29	22	-0.62655	1.70935400299516e-06	0.000355563
comp77987_c0_seq2	TGCAACTCCACTCAACAAACTAGCAAATGTGAAAGCGCTAACACCTAATTCTCGCTCAGTGATCTCATTCAAAAGCTCAAAAGCTTGCTCAAAATCCAAGTTCCTGCAGTCCCGTCAAGAAAAGTGTTATATGAGACCAAGTTCTTCTCAGATAGAGATTCAAAAGCTTTCCGAGCATCTTCCATCCTGTCAGATTTAACAAACATGCTAATAACCGTGTTCGCAACACTACTATTCGTAGCAAGTCCTCTTTTGAAAGCATGACCAAGAACCTGTTTACCAACCCGTGGATCCAAAAGATTTCCACACGCCTTAAATGCGCTTGAGAAAGTGAAATGATTTGGCTCAACATGACCCTGTGTTATCATT	comp77987_c0_seq2	tetratricopeptide repeat -like superfamily protein	#N/A	7.52001	0	0	30	21	-0.123044	2.00102957701227e-06	0.000403871
comp91076_c0_seq1	AAACCGAGAGAGAGTGATGACGTTGTTGCCGATCGCCGAAGGATCGACGACAGAAGAACAAGCGGACATGTTTGGAGATGTGTATGACAAGTTGGGCAACCTGAGCCTCCAAATCAAAGAAATCCAGGATGGGAAGCGGATCTCAGATCAGAAGCTCGACACCATGTTGGTGCGTTCAACGCCTCCAATGACAGGATGCAGGAGATAC	comp91076_c0_seq1	---NA---	#N/A	7.51401	0	0	44	9	-0.170326	2.00102957701227e-06	0.000403871
comp2186532_c0_seq1	GAATGTGGGTGGTCAGGTTCTTGGTTTCTTTCATTGAATCGCCCATTTCGAATACGGAAAGAAACTCTAATGAAGGGACTTTGACATGTCGAAATCCTGTGAGAACATGACATTTGCCTGGCTTTGTTCACATTGTTTGTTTGTTTCTTGCACTGCAATTTGAGCACAATGTATTTTAGTTACAATTTTATTCTATTGTGCTGACCCCGAGACATTCG	comp2186532_c0_seq1	---NA---	#N/A	7.51329	0	0	25	25	-0.346465	2.00102957701227e-06	0.000403871
comp3332441_c0_seq1	GGTTTTCGATAGATTTGATGATGTAGATGTCTCCATGATGATATCAGAATAAACCTTTTGCCTTATTGCCCAACCATGTAAACATTTACCATCATTCAGCTTCAAAGCATCACCACATGCCGAAACAAGACAGGCTATAGTCACAACATCAGGTCTTACGCCTTCAAACTGCATTAATCTACACAACTCTAAAGCGTTTCCCACATCCCCATCTTC	#N/A	tetratricopeptide repeat -like superfamily protein	#N/A	7.51065	0	0	0	46	0.115014	2.00102957701227e-06	0.000403871
comp4596926_c0_seq1	GGTTCTACACGACTGATTTCGAATTAAGTGGAAGATCTGTAGTTACTGTTAAGAATCTAGAATTTGGCTTTGAGGATAAGAAGTTATTTAACAAGGCAAATATAGCTATAGAGAGAGGAGACAAAATAGCTATTATTGGTCCGAATGGGTGCGGTAAAAGTACACTATTGAAACTGATTATGGGTTTGGAGAAGCCTATGAGAG	comp4596926_c0_seq1	abc transporter family protein	#N/A	7.5084	0	0	26	24	-0.644644	2.00102957701227e-06	0.000403871
comp93858_c0_seq2	AAAAACGTGCTTAGATGACAACAGTCTCAATTCGGTTTACCGAATAATCTCTGAGTTATGAAGATTTGTCAATGCATTTAAAGCATTGTTTCCTTTACCTAGCAATTTCTCCGAATATTTAAAGATAGATTTGCAGATCTTGTTCAGTTACTGGGCTGCAGAAGGAATTACGATGATAACCGAAAAGTGTTGCCATCCCTCAAT	comp93858_c0_seq2	disease resistance protein (cc-nbs-lrr class) family	#N/A	7.49858	0	0	28	22	-0.144706	2.00102957701227e-06	0.000403871
comp73620_c0_seq1	AAACCAAAAGGCCATGAGAACAATAGCCATTCACATAAGTCAAAACCAAAACCAAAACCGAAGATGAAAGTCCGCCGCCAAAATCCGATGCCGGTTCACCAGTCGTGTCACAGCCGCCACAAGTTCAACAACCACCACCACATGTCCAACCACCACCACCGTCACCTCTTCCTCTGCAGCCTGTTGAGGATCTCAACAATTCAATGTGCTTGAT	#N/A	---NA---	#N/A	7.49665	0	0	22	27	-0.2418	2.00102957701227e-06	0.000403871
comp15918_c0_seq1	GAGGTTGGGTGTAGCAGGAGGGCGTGACCCAAGTCCCAGATCCGAACCCTGAAGCTACGAAAAAACCGCCCGGAGCAGCTTTGAACCACCACCATCAGCCGCTGGAGAGGAAACGAGCCGAGATCTCACTCCGAAGCATCAGTTGAGCCACTCCTCAGCACCACCGGAGAAGAAGAAATCGAGACACGAAACTACTACTACTA	comp15918_c0_seq1	---NA---	#N/A	7.48275	0	0	12	35	0.740849	2.34888632065094e-06	0.000457472
comp88683_c0_seq1	CTACGATGGACGGTACTGGACTGATTTCATCATAGATTCATGGAGTTCATTACCAATCGAATTCAGATTCATAGCTCCGTTTTTGTTTCATGTCCAGGTCAAATCAGATGTGATTTTGTGGTCTCGGTTTATAACTGCGGCGGAGGGAGGAACATAGAGCATTCTAGATCGATAGTTCGTGACGACGTTGAAAACATAGGTGACGATTTTGAGCCACAGTTCATCGGATAAAGTGAAGGATGGGTGCTTATCGGTTCTGAATCCTTTCTGAAACCAACATTGA	comp88683_c0_seq1	---NA---	#N/A	7.47976	0	0	19	29	0.185903	2.34888632065094e-06	0.000457472
comp3744144_c0_seq1	TTCCATAAAATAAGTCTGTGTTTATGGAAGTATACAAGCTGGTTAAAGAAAACAGTGAGGATGCCCTAGAGTTCAAACAATTCTTCAAAGAAATATAGTCAAGGTGGAAAGGAAAGGCAAATCACGATGGTTCATCACAGACTTATCTTTATTTTAGTGACCGCGGATTTGTTTTGTTACAGACTTGTTTCTAGTTATCGCAGATTTAATTTCAGAAAATAGTGG	comp3744144_c0_seq1	---NA---	#N/A	7.47587	0	0	39	12	-0.111483	2.34888632065094e-06	0.000457472
comp106928_c0_seq2	TGGGGAATGATGAGATCCACCGCTAATGTGAAGAGGGAAACCGGCGACGATAAAGGGAAGGTGAGGAGACCTTTTAGGTAACACGCAAAGCGTAAGAGGCGAGGAAGAACGTGGAGGAGGATCTGATGAGCGAGATTACCGAGGTGGAAGATTGAGAGTGTGAGTAACCGTCCATGTTCAGCATTAGTGAAAATGCTATTCCCAACTG	comp106928_c0_seq2	---NA---	#N/A	7.47181	0	0	27	22	-0.204821	2.34888632065094e-06	0.000457472
comp3069716_c0_seq1	AAGATTCATTGCGCACCTGATACAAGAACATATAACATTCTGATTTCACTACACACGAAGAACAACGATATAGAAAGGGCAGGGACATACTTCAAGGAAATGAAAGACGCTGGACTTAAACCGGATCCTGTAAGTTACCGCACCCTCCTCTATGCATTCTCGATTAGACATATGGTTGAGGATGCTGAAGGGCTTATAGCTGAGATGGATGATAATAATGTTGAGATTGATGAGTATACACAATCTGCTCTCACTAGAATGTATATAGAAGCAGAGTGGTTGAGAAATCATGGTCATGGT	comp3069716_c0_seq1	pentatricopeptide repeat superfamily protein	#N/A	7.44451	0	0	26	22	0.0349222	2.76502772444702e-06	0.000521899
comp89430_c0_seq1	ATTTAAAGCTCACTGAGCTAAGACAACAACTCAGATACTATGGTCCAAGATTAAAAGCTCACTGAGCTAAGACAGCAAGTCAGATACTATGGTCCCAAAAATATTAGTAGACTTCAATCTCTACTTCAATATCTCTGCTAAGACCTTTATTAAGGCATGGACAATGTCCTGAGAAAATTCAATCTCTCTGCTTAAACTATAAG	comp89430_c0_seq1	---NA---	#N/A	7.43873	0	0	40	10	0.402651	2.76502772444702e-06	0.000521899
comp3093097_c0_seq1	GGTCGATTTTTGCAAGAGATTCAAAAAGATCACAAATGCATAATCTAACATCAGGTGCAGCATCAACAAGCAGAGGAGAGATTGTATCAATAATTTTGCTAGTACTCTCACTCCCAATAAACGATGTGATGTCCTTAATGGCTACCAAAGCCTCACGATGAATATCAGAATCTTTCACACGTTTATCCAAGAAAGACAGCAAG	comp3093097_c0_seq1	arm repeat superfamily protein	#N/A	7.43367	0	0	41	9	0.228453	2.76502772444702e-06	0.000521899
comp84476_c0_seq1	GAAAAGATCAAGGTTATGAAACCTGTGGATATAAATCGCAATCTCTTGAACCGTATCAACCATTAGTACTGGCTTAACCGTTGCAATGTAAGGTTTCGCATCAAGTGCCTTTGCTTGCCTACTTCTTTTACTCAATCCAATTAACCATCTAAGACGGCGTATCATATGTGAACCAAAAATTAATCACATCACTTTCTTAAATCTTTTTGACTTTGTTCTT	comp84476_c0_seq1	---NA---	serine esterase family protein	7.43277	0	0	9	36	-0.333483	2.76502772444702e-06	0.000521899
comp3711203_c0_seq1	AAAGGACATTCGTACATCATATCCAGCAAAAGCATTAAGAAACTCTCAGTTACCATTAACTGCAGTTATTATGCTGATCTTTCTAGCACTATTATACTTGACACACCGAATGTTTTTGACCTCTACTACTATGGTTTTCCTCGGTGTAAAGCTCCACATTGTAATTTAAATTCACTTGCCAAAGCTACGTTGGACCTTCATTTCTTAAAAGATCACAGTCAACATCGCCAGATGCAAAATGAGGCGGATGTGGTGTTGTTGGAACTGGTTTAT	comp3711203_c0_seq1	f-box family protein	#N/A	7.41667	0	0	25	22	-0.714456	3.26445181355194e-06	0.000595933
comp86336_c0_seq1	TATATCTTCAGTCACATCCTCTTCCATAAGAGGACAAAGGATCAATCAAAGGCCAATTCTCTGTATCATATTGATAGGTAGAGGCGTTGCGGAATCGTGATGAATCGTGAAGAGCCGTTCAGCTTCCTTGGCTAGTTCGATGATAGCATCATGGCGCTCTTCTTTCACTCCTTTCATAGAGACGACGAGATCGGCTAGGTGAAGACAGATCAGCAACAAAAATACGACTAGATAATCACGGCGGCGAGAACACGATGAGAACGATGGCTTTATATGCAGAGAGAGGTTTTTATTAAATAATTTAATT	comp86336_c0_seq1	---NA---	#N/A	7.41667	0	0	25	22	0.359038	3.26445181355194e-06	0.000595933
comp72601_c0_seq1	GAGCCCCAACTTTCGTTCTTGCCTTTCTTCACTAAGATCAATATGTATCTCACGCAAAAGCCTTAACAAACTCAACGGTCTTTTCGGAGGAACACCATTAGGAGACCCGTAAAATACAATAGGTGAAAACTGCCTTCCAACACTCTTTTTCACATTCTTAGAACCACCAGAAACAGAGTCGTCTAGACTGACACCACCTTCATCAATCTGATTTCTCAGTCCCTTTC	comp72601_c0_seq1	---NA---	#N/A	7.41612	0	0	38	11	-0.351274	3.26445181355194e-06	0.000595933
comp95060_c1_seq3	CTTTTTTTTTTTTTTTTTTGAATGTTTGATCAAGTAGATTCAAATTTGCAATGAAACTTTTGATCTGCTCTGGAGTAACTAGTTTGGGAACACTTTTCCCATAAACTGCAGTGACGTGAACCGCATATCTGAAGCCTTGTAAGCAAAGAGAAGTTAGCTGGGAACTGTTCTTGAATATCCCTTATAAGACGTCCATTGGCACCATGAGGTTTCTCATCTGGTTGCATCCAAGAAACCAGATTGAGGATGCCGTCTAAGCCCAACAGTTTGTTCAAGCCATTCACTTGTTTGTTTTGTGGAGCTAAAGTATCAGAGTTCATCTTGATTTCTTCTTTCACAACTCGATCATATAGAGAGCCTAAATACTCCTCAGGTAAGTCTTTCCCATCATCTATTCCT…	comp95060_c1_seq3	sec7-like guanine nucleotide exchange family protein	#N/A	7.41436	0	0	19	27	-0.149735	3.26445181355194e-06	0.000595933
comp109069_c0_seq2	ATGGAATCTCCAGGCCTGTAGACATCTTTATCCGTTTGCACAGTTAGAGACGGTTTGAGCTTGCTTCCAGAAACACCCACAGATTCATTGACTTCATTGGAACTGCCAATCCCCAAAAATGAAAACCTTGATGATAGCATCGCTTACAAACTCCTTAACCAAATACAACTTATTCTGACGGATGCACCAACAAGCAAACCATGGAAGCGGACTTGATGAAATTTTTTAATTACGCATAAACCACATGGATGGAGTTTGAAGCATTCAAGGTTC	#N/A	---NA---	uncharacterized protein	7.41203	0	0	13	32	-0.273759	3.26445181355194e-06	0.000595933
comp9072_c0_seq1	GGGAAATTAATCGAGTATTTTTTTTTTCAAGTCATCCATCCTCTAAAACTCTCCCAAATTTCTAGGGTTTAGGGGTTTTCCCCTGAATTTGACTGTCCCAGATCTCATCTAAAAACTCCAAAATCGATTGAGGATTCTCAACAATTCCGGCTATGGCGGATGAGAAGAACGGTGGTCGTCTGAGTGATGCTAGTGACTACTCGTCAGAGGAC	#N/A	---NA---	#N/A	7.41203	0	0	13	32	-0.151681	3.26445181355194e-06	0.000595933
comp84357_c0_seq1	TGCTTCGGCCACTCTTCTAGGCCTGTCAGTGGGCACCGTTCGGTGACTCTGGCGGTCTGGGTTTTCCGGTTCTTTGGGTTTCTCCGGCGGTCTGGGTTTTCCCGCGGTGGTGGTGGGCAGGTGCCGGATATTTGGGTTTATCCGCTCCATGAGTTAGTTTTTGGGATGATTGAAAGGTTCACAATTTTCCGATTCTTTGGGGTCAGGTGCACAGTGTAAGGTAAATAATCAAAATAACTGTGAGGTTCGGCTTTTTTCAGCTCTTTCGGTTTATCCGCTTCATAGTTCGGTTTTTTGGGATGTGGTTTATCATAATGGTAAGGTTCAGAATACTCGTGACGTCCGCGTCTGCGTCGAGACTCGAGATGTTGTGTCTGACCATTCGTCATCGAAATCATC…	comp84357_c0_seq1	---NA---	#N/A	7.40396	0	0	21	25	-0.067882	3.26445181355194e-06	0.000595933
comp2301691_c0_seq1	TGATTGGCACAAAGGAAACCCAAAGAAAGAAAGGAACTGAGAACTGGTACTTCACAATCAAGTAGCAAAAAGGAGGATACACACAAGCAGAATAATCCTGCATCAAAAAGAAGGTATTGTTTGTTTATCGATGTTTAAGATTCTAAATGCATCTAGAACAAGCCATTTGCATCAATATTCCTAAATTATGTCCTTCAATTAATTCAAAAAAAAAAAAAAAAA	#N/A	---NA---	#N/A	7.38864	0	0	11	33	-0.43045	3.26445181355194e-06	0.000595933
comp91940_c0_seq1	TGTTAGTCTTTAGACTTGGACTGATCTTTTTCACTTGTTGTTTTTAACAGATGTCTCATGACTCTGGGGAAGAGAACATTGACCCGGTTCTACAAGAAGAGATTGATGATGGTCCGACAGCTTCTCCAGTTGGTGGGAAGAGACGACGAACTCAGGCTACAACTTCTACTATACCGTCTCAACCGAGGAAAAAGCCAGCTCATAGATCTCCGGTTTGGGAGCATTTTATTCAGCAAGCACATGATCAGCCCTCGCCAACTGTCGGTACTGTGGTCAAGCTCTAGGATGTGACACAGTGATTCATGATCATATTCTATTTAGTTGTTGTTGTATTGTGTTTGTTCGACATTGTTGGTGTATTGACAAGTCTCAATGAAAACCGCAATAACCGAACCTCCG…	comp91940_c0_seq1	---NA---	hypothetical protein ARALYDRAFT_342260	7.38791	0	0	37	11	-0.11968	3.86581473845466e-06	0.000681308
comp2092471_c0_seq1	CTTTTCCGTAATGTTAAACACAAGTTTTCATGTGGTGGTCTAGCGAGTCTTGTCTCTAAAGCAGGAAGAGCATATACTATTGGTGATTTTCGTTATTGGTGGAGGCAGATTGAGGAAACGAAACCTGAATGTACAGAGTATCTACAAGACATTGGTCTACCACATTGGACCCTGTCACACTTCAACGGGTAACCGTTACAACCTGATGAGCAA	comp2092471_c0_seq1	---NA---	af076243_11 transposon protein	7.38756	0	0	50	0	-0.0526996	3.86581473845466e-06	0.000681308
comp77544_c0_seq1	GGGATTTAGAAGTTTTGGTAGCTTAAACAAACCTCTAGCAGCTTCTACATCTCCTTCTTTACACATACAATCTATCACTATGTTGTAAGTAAACACAGTCGGTCTCGCACCAGCACCAATCATGTCTTTAAAAAACCTCTTCACCCCATCAGTCTTCCCCAATTTGGCAAACCTATGCAATAAACCGTTGCAAGACCTGCTTTTTG	comp77544_c0_seq1	tetratricopeptide repeat -like superfamily protein	#N/A	7.38023	0	0	32	15	0.232714	3.86581473845466e-06	0.000681308
comp893827_c0_seq1	TCGCGTGAGGTTTTGGTTTTTCTCTTTATGAGAATTTCTAGGGTTTTCTTGATTTCCCCTGTTTCTTTAGAATCCACGAGTTGTGTTGCTTATGAGTAATCGTTTCGTTCCCAATATAATGCCGGATTGAGGATTTCGAATCGAACCCATTTTCAAATTTGGTTTCTTTCGTTCAAAGATCGAGACTTTTGTGCCTTGTTGACTGCATTTTTCGAAGATGCGCATTTCAAGAGAAGACGAAGATAAGCTCCCAAGCAGTGGGAGG	comp893827_c0_seq1	---NA---	hypothetical protein CARUB_v10027830mg	7.37804	0	0	13	31	0.112077	3.86581473845466e-06	0.000681308
comp84516_c0_seq2	GGAAATGTAGATGTGTTCGTCCATTTAATGATATCAACGACAACAACTGTGCAGCCGTATGGTAAGCAGATCCTCGAAGAGCAGCCTCTAAGAACGAATCTGCTGTTGCAGAAGGATCTGTTCTAATGATCTTACCATCCCTTGTCGCTAGACACAACAGATCTTTTGAATTAATCTCATTTAAAAAGCCCATAAGAGGACCAAACTGT	comp84516_c0_seq2	histidine kinase- dna gyrase b- and hsp90-like atpase family protein	#N/A	7.37272	0	0	14	30	0.068457	3.86581473845466e-06	0.000681308
comp3917374_c0_seq1	TCACCGTGATCTAAGGAGAGCGTAACAAATAATACGCTCTTGCTTCGCCGTCTCTCTCGCAAAGCACAAATACCAGATATCATCTCTTTCTTCAGTGATGTTGGAGACGTTGTTCATGTTCGACTTATAGTAGGCCACCAAGGCAAGCATTGTGGCTATGCCTTTGTCGAGCTTGCTTCTGCTAACGAAGTAAAGATGGCGCTGGAAAAGA	comp3917374_c0_seq1	rna-binding (rrm rbd rnp motifs) family protein	#N/A	7.37247	0	0	27	19	-0.742523	3.86581473845466e-06	0.000681308
comp1790840_c0_seq1	GGAGGGTTTCCATCAGGATCACCATTACCTCTTGGTGGAACCGTAGTCCGAGACCTCTTCGTAGGTCTGTAATTCCAATCATCTGAATCATTATCATGAAGAAGATGAGGAAGCTTGCGGTTCGCAGCTCGAGTCTCACGAGCATCGAGTACAGCCTCTGCCGCACGACGGTCAAGCATAACCTGATCTAAATCTCTCTCA	#N/A	---NA---	minichromosome maintenance protein 2	7.35668	0	0	17	27	-0.241551	3.86581473845466e-06	0.000681308
comp78278_c0_seq1	ATATAAAGCTAGATATGTTGTCTTGTATGCTGGATGGAATTCTGACATGTCCCACCCATTCGTGGATTCAAAATTGTGGTTCCGGCTCCACCATCCCAGGGCTGCTGTACGTTGTGCCGCGCTTTCTAGTCTGAATGGTGTTCTCAAGGATGATAGCTCTAAAGCAGAGAACCTTGTCACAATTCACGAACTAGGCTCGTCAGA	comp78278_c0_seq1	arm repeat superfamily protein	#N/A	7.35122	0	0	31	15	0.176405	4.59241539540142e-06	0.000761109
comp100747_c1_seq7	ACAAAATGAAGTGTCTATTTAAACCTAGACAATCCAAATCCTAAAAGAGAAGAGAGGTTTATTAACTATTTGGGTTTGTTTTGTAAGGCCAAAGCCTCTGCAAACCTCGTGGACATTTCCCTTACAAATTCGTCATGGGGAGAATTTGTGGAATATGTTGGACCAGAGGTTGCAGAAAGTGCGAGCGATTCACTCTCCAACTCCTTCATCTTGTCT	comp100747_c1_seq7	---NA---	hypothetical protein CARUB_v10008725mg	7.34052	0	0	20	24	0.42398	4.59241539540142e-06	0.000761109
comp107566_c0_seq2	GTGTTTGAAGATCTCTATACTTTTCGCCAAGCCCATAGAAGGCAATTCAATCGTCAATGGGCACTGGCATTAGTAGGCATTGCAGCATTTTTTAGCGCATCTATTGGTGGAGCATAATTGTTGGAATTGTTCACTTGGAGAGCTGTGGAAATCTGAGTCCAACCCGGCTGAAATTTGGCTCCATATGATACCCATGTGCGATCATAGACATCTTTCATGTACCTATGGATGGGAACAATGTTGTTTC	comp107566_c0_seq2	leucine-rich repeat protein kinase family protein	#N/A	7.33511	0	0	21	23	-0.496112	4.59241539540142e-06	0.000761109
comp6007773_c0_seq1	ACAACACGCCGAGAAGCATTTCCTATTCCTTTCGAGTGTATAGTTGGGATGCTTGAAATTGTACAAAGTTTTTGTTGCAATTGTTGAAGTGGATCGGTATGTGTGTGTGTGCGTATTATGTATGCATGGATGTATGTACGTTGTTTAAGGCCCGCGCAACAAGGCAATATTATGACATTTTTACTGCTGTACAGGATTGCATTGCCAAGAAAGTAG	comp6007773_c0_seq1	---NA---	#N/A	7.33511	0	0	21	23	-0.517989	4.59241539540142e-06	0.000761109
comp68732_c0_seq1	AAGATCTCAAACTCGACTCTATTGAGTTTGAAGATCTATCGTCTCAGTCACCGGCTTGGACGACAATAAACTGGAAGGTATATTCTTGAATGGGTTGTCTCTAGAGATGCAGGAAATCATTCACATGTGGAAGCCTAGAGCTTACCTGAGATGGTAGGAGTTGCTCGGGATATGGAGTCCAGTCTTATCCGACGAGTGGTGTTACGGGAACTACAGAATGACAGATAAAGTACTAAGCTTCATCAGGATAACCGTCCTTCGAGCCTCTCTCACACAGGAAGTGGAAAGCCAAAACCTTTTGTCACTA	#N/A	---NA---	#N/A	7.33511	0	0	21	23	-0.782738	4.59241539540142e-06	0.000761109
comp83314_c0_seq1	GATGTCGCTCTTCCCAGAAATTAACCAAAACAATGAGCATAGTTTGAAAAAGCCGGAAACCCGAAACTCGACTATAGTTCTTGAGGACATGGATACATCTGATTCTGAAACGTCAGACCATGATGAACGGGAAGATCCAGATCTTGATGACGAATGGAAACCTGAACTTGAGTGTTAAGAACAACACTCCAGGTCTTGATCAATTGCCGTAAC	comp83314_c0_seq1	---NA---	#N/A	7.33243	0	0	28	17	-0.219688	4.59241539540142e-06	0.000761109
comp14052_c0_seq1	TCAAATGAGCATCAGCTATTTCATTGCTAGATGGTGGCTTAAGCAATACACCGTTTGATTCCGATAATTAACCCCAATATTGCACGACTAATAATAAGAAGATATTGATGGTAGCACGATGCAACACGAGTAGAGACTTAACTTGTGTAAGCCTACCTGTCCCACTAAACGGTTGGTTTGTTCTCTGATTACAAAGATGACGATGTAATATAGAT	comp14052_c0_seq1	---NA---	#N/A	7.33243	0	0	28	17	-0.343178	4.59241539540142e-06	0.000761109
comp3103764_c0_seq1	ATGAAGTAAGCCCTGTGGGAAAATTTAATTGAATTGTTATGTATTAGATAGACTGTAATGGAAAATACAATGTGTGTATACAAAATCATATATTCTCCTTGTCGAGTTCGAATATTAAAGACAACACTACATTGTGGTATATGAATACGTTTTTTTTCTGCCTAATTTGATTCTTAAACAAGAATAACATTATATATTATATATATTTGCTAGAGATTTC	comp3103764_c0_seq1	---NA---	#N/A	7.32425	0	0	23	21	0.355752	4.59241539540142e-06	0.000761109
comp84653_c0_seq1	GCGGTCAAATAAGGTAAGTGTTCAGGATATTTTTTAATAAACCGCATACCTTCCCCGAGTAAGCACCATAGCAGATGCAGTCTCTGTCATTGACATCTTAAAGCTTCAACTAACAAGATGCTTAAAACTTCAACTAACAACATGAATGGACAAGGGTGAAGATCAACTGGCTCAACGTGCCTGATGTAAACATGACTGATTCGAAACGATCAAACACCGGTTTACCGCCAAAGACGTATCACGACAGCTCAACTAAGATACAAAACTATATAATTCTCAGCTATATTATTCTCA	comp84653_c0_seq1	---NA---	#N/A	7.32425	0	0	23	21	-0.473405	4.59241539540142e-06	0.000761109
comp36699_c0_seq1	TGCAGAAATCAGCTACTCTCTCCGGCCTTGAAATGGATTTTCCAAAGGATGTTGGATCAGGAGGGTACAGTACGTTCTCAGGAGGCGTCATTTTCATGGAGACCTTGCGCGATTTCTGATCATTCAGCATATGACATTGGAAACTCACTCTGTGTTGTTTGGCACCGATGGAAACAGAAAGAAACAGCAGCCAATTGTGTACTTTTTCAGCGGATACAGAGGAA	comp36699_c0_seq1	---NA---	#N/A	7.32425	0	0	23	21	-0.786213	4.59241539540142e-06	0.000761109
comp48839_c0_seq1	CAAGGGACGAGAGAGAAAACTCAAACCTTCATCAGTAAGCAGATCGAAAGAAACTTGATTGAGTGTAGCCATAGTGGCGCCTTCTGCAGTGATGGAGGATCTAAACTGAAAGACGCCTTCCATTCAGTTACAAAGAAAGGGGAATCCCCAACACGCCAGAGTTCATGTTGAAGGATCTCATTCCTTAAGGGGGCCGAGGGGATATGGAATAACCCCGGGATCCCCAGACTCATTT	comp48839_c0_seq1	---NA---	#N/A	7.31579	0	0	5	36	-0.0506186	4.59241539540142e-06	0.000761109
comp72784_c0_seq1	GATCAAGAATGTGTTGATCTATTTCACTGAAAACTAGCTCCCTGTTGTCAGCGATATTTCTGAAAAAATCTCAACATTCTGCGTTCCAGGTGAAGTGCAACAATCCAAGGGGCTCTCTAACAGTGCGATCACAACTGGGTGGCCAAGAACTGTCTGGGCCACTTGATGCTTCTGCTTCGTGACTGAAGCGAGCAACTTATTTGAAGAGGGTCCAGAAACAAGCTCCGTTTCTGATATTTGAGAGAACAAGTTCTTCATAAGACGTACGCAGA	comp72784_c0_seq1	11771AT4G27010.2 CONTAINS InterPro DOMAIN/s\x3a Ribosome 60S biogenesis N-terminal (InterPro\x3aIPR021714)\x3b BEST Arabidopsis thaliana protein match is\x3a unknown protein (TAIR\x3aAT1G72270.1)\x3b Has 30201 Blast hits to 17322 proteins in 780 species\x3a Archae - 12\x3b Bacteria - 1396\x3b /.../oa - 17338\x3b Fungi - 3422\x3b Plants - 5037\x3b Viruses - 0\x3b Other Eukaryotes - 2996 (source\x3…	#N/A	7.30785	0	0	26	18	-0.791423	5.4734709618807e-06	0.000869429
comp83419_c0_seq1	TTTAGGCACTTATTGATTGCATTTGGTGGACTTGCTGGGCTTGAAGAAAGTATTGAAGATGACAATCAGTATAAGGGGAAAAACGTTCGAGAGGTGTTTAATATATACTTGAATACTTGTCCACGTCAAGGAAGCAGAACCATCAGAGCAGAGGAGGCGATGTTTATATCACTTCAATACTTCCAAGAACCCATCAACAGGGCAGTGACAAGACTTTAAGCTTGATGAGGAACTGGTTGAGGAGAGA	comp83419_c0_seq1	2610AT5G19300.1 CONTAINS InterPro DOMAIN/s\x3a Nucleic acid-binding, OB-fold-like (InterPro\x3aIPR016027), Protein of unknown function DUF171 (InterPro\x3aIPR003750)\x3b Has 3649 Blast hits to 1964 proteins in 291 species\x3a Archae - 113\x3b Bacteria - 121\x3b Metazoa - 1082\x3b Fungi - /.../lants - 227\x3b Viruses - 4\x3b Other Eukaryotes - 1703 (source\x3a NCBI BLink).	#N/A	7.30524	0	0	33	12	-0.00969361	5.4734709618807e-06	0.000869429
comp6363_c0_seq1	GAAGGCTTGCATGCTAGAGCTTTGTGGGACAATCTGAATGTTGACCGTCTATGAGCTGTACTCTGGCGATAAGAGTCAAGAAGTTTCATGCCTCTGTGGAGGCTAGCTGCCAATTGCCTAGTTGGCACAGGAAAAGCTTCATTTTTTCTTTGCAGACAAAGCACTATATAGGTTTAACATCTCCGTGGACATAGCCGGAGAAGGTTCCACAACTTCTGTAGTCGACTGGTTCGCTCT	#N/A	phragmoplast-associated kinesin-related	#N/A	7.30497	0	0	20	23	-0.418893	5.4734709618807e-06	0.000869429
comp92167_c0_seq2	GGAGTTTAGGTGTTTAAGTGTTAAACCAAAATCCGAAGATGAACAGTTTTCTGATTTATCTTCAAGGGATTCTTCTCCTCCACCACCACAGGGCAGCCCGTCCAAGAAAAGGAAGATCGAAAGTACAAATTCAAGTGCAAATTGGAGGGACGACTCACGGATCCGATTTACTATGATGGTATCTTTGGAGGAAATATGGCCAAAAGTGTATTAAAAAATCTGCTCACCAAAGGAGCTACTATAGATGTTCTTACAACATAGATCATAACTGTGGAGCAAGAAAGCATGAACAAA	comp92167_c0_seq2	wrky dna-binding protein 38	#N/A	7.29976	0	0	34	11	-0.225192	5.4734709618807e-06	0.000869429
comp64583_c0_seq1	CCAAAAACTTTGATTTCTCATATCTCAATTCTGATTAGTCGGATAACTAGAGAAAAGTAACAACTGATAAACTGAGATACGTTAAGAACCTTAGATAAACATAAGCCAATACATAAGTTAACAACACCATAACACAAATCAAAGAAGGATTTCTACATTTCTCAACTCCTCTAACTCTGATCAGTCTAATAATTAGCAACAGAGCACCTTTGTAATCTCTAGAACACTAAATATATGGCAGATTTGTGACCAGACATAATGGTTAGTCACATAATGATCCAACAACAACAAGAAGAAAGAGTTTGAGATTTTGTTTTCTTGGCAGGAGGTTGGAGGGTCTTTCT	comp64583_c0_seq1	---NA---	#N/A	7.29094	0	0	16	26	0.46907	5.4734709618807e-06	0.000869429
comp2475229_c0_seq1	AACGGAAGGTTGGCTATGTAAGAAAGCTCCAAAGGAAAAAATCTCCAAAACCAAAGCCAAAAAGTAGTCGCAAGACATCCAAGATTGAAAATAGTTCACAAGAAGAAATTTTGAAAAGTGAAGATAAAGATACCGATACAGATGCCATAATTGCCGAGGAAGTAACAACGGATAAGAATATCAAGCCCTCTTTCAAGATTACCTTTGG	comp2475229_c0_seq1	double-stranded dna binding	#N/A	7.28836	0	0	23	20	0.505143	5.4734709618807e-06	0.000869429
comp3525205_c0_seq1	TGAGATGGACTTGCTTGATAAGAAAGAAATCAAATGAAACTGCTCTAAGTACAGCTTGGGATTGCTATATGGATGCTAATGATCGTTGGAAAAGCATCGAAGCTCAGAAACGAGCTAAAGATGAAATCAAGATGGGCATATCAAAACGCATAGAAGAGAAAGAAAATGAGCGTGATACATTTGAATTTGAAATTTCCTCCGTGGATGTTAAAACAAACTGATGAAAGAGAGAAACAAGTGCAACTTGAACTTGAGAGAAAGAGTAAACAGAATTCTGA	#N/A	---NA---	rad50 dna repair protein	7.28493	0	0	4	36	-0.131375	5.4734709618807e-06	0.000869429
comp3702448_c0_seq1	AGAGAGTTTAATAACCTAATACACTTTTTTGGCAGAACAAAACCGGAGCACCAGAAGTTAGAAATACCAGCAATGACCGAATTTAGTAGTTGAAGCCGGCCAGCAAAAGAGAGAGTCTTAGTGGTCCAAGCATTAAACCGGCTCTTCACCTTTTGTAGCAACGGGGCGCAATAAGATTGGGAGAGACCTGAAGTAAAGAAACTAGTCTT	comp3702448_c0_seq1	rna-directed dna polymerase (reverse transcriptase)-related family protein	#N/A	7.27722	0	0	25	18	-0.815666	6.54577727531782e-06	0.00100328
comp2714263_c0_seq1	ATTCCACTTTCAGCGCTCAAGTGCCGTCGTGCTCTTGGAGACTCTTGTTCTTTCGGATATCTTTCTCCTCTCAGGGGAAAAAGGTTGGCCAGATCGGTGAAAAAGTTGGTTGCAGAAGATGTGGTGCCTCCCCTGCTGCTCCAAACCCTCCACTTCTGAGGATCTTTTTGATGCTGACACTTATCGCGGCATACAAGTTTCACTGCA	comp2714263_c0_seq1	---NA---	#N/A	7.26911	0	0	33	11	-0.384717	6.54577727531782e-06	0.00100328
comp104771_c0_seq1	ACACACAAATGATTGAAAACAGAAGTTGCCATTGCAAATAAAGAAAATGTCAAGAGCCCACAACCAAATGTCAAATGGAATGCATCGGAGACCAAACCTACACGCCCAGTGAAGAGACCAATAGAGAGCTCAGTTGTAGAATACAACACATTAAGCGCAATCAGCAAAAACAGCCTCTTCATCTGCCGATTCCCACTTCTCAGTACCCCAAAAATCTCCCAAACCATGCCCAAAACAGACCCTTT	comp104771_c0_seq1	cation efflux family protein	#N/A	7.26542	0	0	14	27	-0.26866	6.54577727531782e-06	0.00100328
comp1302562_c0_seq1	TAGGAATTTGAACAATAGCATTCAAAAAACCTCAATTTCTCTTATTTTCTTCTTTCAGCTATTTGCCGCCGCCGCCTCCTCTAAATCAAAACATCTCTTCTTAGTCTTTTCAATCTTCTTAGGTCAGTTCTTCTTATTCACTCTTCAAGCTGGCTGGCTATTGAAAACCTCAATAACAACATATCACAAGAACACTCATGGGAACGATGATGAGAGCAGAAGAAGATA	comp1302562_c0_seq1	---NA---	#N/A	7.2629	0	0	21	21	-0.350236	6.54577727531782e-06	0.00100328
comp82892_c0_seq1	GTTTCAAGAATAGGTTCTGATCGGAGAGGAATCTCCGGCGAAGGAGAAGGTAATACTACACCGGTGAGATCCGGTCTTATGTAGCAGAAAGAGTGGCCAAGACCGTCGTGAACAAGAGACACGTCGTACCGTCGGGAAATTTCTCCGGCGACGGTTCCTGTACAGCAACCGGTCAAGGTGGTGACTCCATTCCCCATAAGTTGAAGAGGATTTAAAG	comp82892_c0_seq1	pol-like 3	#N/A	7.25158	0	0	23	19	-0.463645	6.54577727531782e-06	0.00100328
comp2024146_c0_seq1	GGAGAGGATTCAAGAGCTTTCTTCCTCAGGTTTGGTCTTCGAACACTAAAGAATTAACAAACTATAGTACAAAGAAGCATTCAAATGCAAAGGGAGCTTTTTTTTAATTGTTTTTTTTACTTTGATCTTATGCAATGCTTCGGTCTTCACTTGGTTTTTTCTTATATTTTATATTCTTGAAAAAGATTAAGTGTTTCCATG	comp2024146_c0_seq1	---NA---	#N/A	7.22446	0	0	8	31	-0.215513	7.85588099593685e-06	0.00114935
comp89106_c0_seq1	AGTGGCTTGGTTCTTCTTTCCTGCTCAGTAGTGGAGTCGCCGCCGTGCTCTTTTGTCGAATTGGTGTGGTCTCTCCTCCACGCATCGACGTCGCGCCACCGTCTAATCGCTTCAGCGTCCGCCAGCTAGTTTCTCTCGCCGGCCTCGTTTACTCGGAACAAGGGTCAGGGGTTTCATCTTCCAGTTTCTGCCAATGCAAAGCTTGTAGCTTTTGAGATATATAGTATATACATGGCTGCCTCTGATCAACACCGCTCTCGCCACCAGGACGAAAGCC	comp89106_c0_seq1	---NA---	#N/A	7.21966	0	0	22	19	0.029295	7.85588099593685e-06	0.00114935
comp2071504_c0_seq1	GATGACGAGACACTGTGACTGATGGAGATGTGTCTGTTTGCCACACTCGTTGGAAAAGTGGGTTTAAACTTGGTTGAAGGACCTCTTGCGGCATTTTGTTTCTTCGTATGATCTCCAACATCACCCAGTAACCCGACTTCACTGTATATTGACCATTGACTGTATAGTCCCAAGCAAAGCTATCTGTTGAGTTTATTCCCCCTGGGCGTATAAGTTTAATCTGATTAATCGTATCCTCG	#N/A	ribonuclease h-like superfamily protein	#N/A	7.21966	0	0	22	19	-0.863762	7.85588099593685e-06	0.00114935
comp2826104_c0_seq1	GACAGAATTATGCCAAAGTCAGCAGTCCAAGTTGAAGAGCAGTAAACAGTTCAAGAATTGGCAAGCTTCTGTTTCACAGTAGTTTAAATCTGACGTAATGATGTTCGCTCATACAGCAAGGGCCACATAAAAGAATATGATAATGAACTTAGCCTTCAAAGGATTCCTGAACAATCACTTGAATCATATACGTAATCTCTAAATAAGT	#N/A	---NA---	#N/A	7.21863	0	0	9	30	-0.0580796	7.85588099593685e-06	0.00114935
comp16043_c0_seq1	ATGACTGTTCTTAACATGACGGTTCGTGCCCTTGGTGTCGTCCGTAGAGAAACAAGGCCAAGCCTAAGACTGTGGCGACGGCAAGAACGGCGGAGATAGCCGGAAGGAGAAGTGTAGGAGAAGCGTGGTGTGGTTAGAGGAGCGAGGGAGGACTAAGGCGGAGATGTTGGCTGGAAATGTGGGGAAGACGGCGAAGGTAGGAGGAGGAGGAGGATCTCCAGCAACTTCACCGTTTA	#N/A	---NA---	#N/A	7.21279	0	0	10	29	-0.23822	7.85588099593685e-06	0.00114935
comp1892571_c0_seq1	TTTGCCATAGTCAAAAACCCGGCTCTTCTTTGGGATAAGGTAAAAATGGAAATATAATGAGAGCATGTATCATGCTGCACAATATGATAATAGAAGATGAACGAGATGAGTACACTCAGTTTAATGAATCTGAATTCACACACATACAATCCAACCACACTTCAGAAGTGGACTCGGACTTACCAACAACCAGACCTTCATGTGTTTCCACTATGATGAACATTCGTTTGAATGTTCGACAGTGTTACGCAGAGAAACAGG	#N/A	---NA---	ORF-c	7.19518	0	0	13	26	-0.359789	9.46293609633736e-06	0.00134583
comp109377_c0_seq1	GCGAACATGCAAACTTGCAAAGTGAGATTGTTATTGATATTACTAAAGTTTAAAATCTCATAAACAATGAATTTATTGGTTTTTGGATCTACAAAAATAAAATGGATGGAAGAGTGAATAGATTAAGAGAATTAAATAAGAAAACAGAGTGATGGGGAAATGGTCCAGCTAATGTATGAGAGATCCAGTGGAGGAGGAACAA	#N/A	---NA---	#N/A	7.1939	0	0	0	37	-0.563779	7.85588099593685e-06	0.00114935
comp69541_c0_seq1	TGAATTTTTCTCTCCACGTTGGAGAAAGTTAATCTCTGGAACACTACGGTGGGAGAACAAGTGTTAGATGTCCGTGGATTGAATTTTGGTAGGCATCCTTACTGGATAGCTTTTGGTGCTTTAGTTGGGTTCGTATTATTCTTCAATGCCCTCTACTTGTTGGCCCTGACATATCGGAATAATCCACAAAGATCCCGTGCTATTGTCTCTCATGAGAAGAACTCTCAGCGCTCAGAAGAAGAATTTAAATCCTGCCCCGA	#N/A	abc-2 and plant pdr abc-type transporter family protein	#N/A	7.1811	0	0	22	18	-0.716596	9.46293609633736e-06	0.00134583
comp2026066_c0_seq1	TGTATTACTTCTACCGAACCAAAGGTTCGATTCGATTCCAAAAACACTAGCTGCTTTCGTTCTAAGATTGGAGAAATTGAAATCGATTGTGGTGTTTTTAGGTTGCGGAATCGTAGATATTGGAACTTCGCACACTAGATAAATCAGCCTTTTCTATTATCAATCAATCAACCTCGAATTCTACTTTTTGTTCGTTTCTAAAA	comp2026066_c0_seq1	---NA---	#N/A	7.16773	0	0	11	27	0.12999	9.46293609633736e-06	0.00134583
comp74366_c0_seq2	AATAGACAAAGATTCCTCATCCCCTAACAACCCCTCGCTTCTACACAGAGCATCCAACTGTCGAGTAGTGGCAGTGCATAGCATTCAGTTGAAGATTGTTTCAAGACTTCTAGGAGCAACTTGGGTTTCTCGTCTCTGAAAGAGAAGTATTTACGATCCCTGCCACCCTCGCCGTTAGGACTTGGTGGTGATGGTTCTGCAACTTTAGGTTTGAGCTTGGTTGCTGCGGCTTTAGGTTTGAGCTTGGATGTATCGGCCTT	comp74366_c0_seq2	---NA---	#N/A	7.15737	0	0	26	14	-0.412238	1.14424806040786e-05	0.0015585
comp3673517_c0_seq1	AGAACGCAGCCACTTCTAAAAAAAAGTCAAGCTTCCAGAAGCAAAAGCCAAGCAAGTAACCGCACTCGATTAACTAACCGCGGCGTTAGATTTCTCCACGTGTTATACTGCCGTTGAATTTATTCGGTTTAGCAAATTATTAGTACTAATTGTCTGTTTAATGTGCAATTACATATCACCTGCACTAAAATGGATTGTGTTATACTATACATAAAAT	comp3673517_c0_seq1	---NA---	#N/A	7.15403	0	0	0	36	0.199481	9.46293609633736e-06	0.00134583
comp1648393_c0_seq1	ATAGAGAAACAATGACGATAGTGACAAGAGTTATTATAACATAGGTGTATTTTATTATCATGTTCAATCAGACACTTCACTTCAGACAACTGGTTAAGTTATAGATTTTTGGGAAATGGAGAGAATCGAACTCTCAACTCCTACAGTTCTATGAACCGTTCGTCAAACCTTCTGACAACACTCCCACACAGATTTTAAAGTGGGGGATTATATAGCGGGTTGCCATGTCGCCCAAGAAGCTGACAATGACATTACCCATAATCCCCCCGTTTCAAAAAAAGTTTACAACACA	comp1648393_c0_seq1	---NA---	#N/A	7.15403	0	0	0	36	0.340591	9.46293609633736e-06	0.00134583
comp2936223_c0_seq1	GAACTAAAGAGCAAGACTACACTCGTTTGGGCGATACAGAGCAGTGGAGGCAAAGAGTTTTGTATTGTCCATGTTCATCAACTATCCAGATCTTAGTCCGAGCGATGTCCCACTACCAGAAATTGAGGCTTCATCAAAAAAAAAAAAGAGAAAGCACATAAGAATTTGGACAAGTACCGTCATATATGCAAGCAAATGCAGGTCACTGCAGA	comp2936223_c0_seq1	---NA---	u-box domain-containing protein 36	7.14927	0	0	34	7	-0.214729	1.14424806040786e-05	0.0015585
comp2461175_c0_seq1	GCTCGGACGATTAACCTCAACCTCCTTGTCTTCCCCAAACAGTTCTCTAAAACGCGCCACGCAGTCTTGCAAACATGTCTTGCAATCTTGGGAAGTTATGTCGGGTGTGCACTGCATCAGCATGTAAACATTTGGATATTCCGTGAACTCGGCTTTTACGGCACTATAGTACTTATGTACCGACGAATTTTCAGCTTTCGCGGCAGCCTTGACGGTCCCGTTAGCCATTGCATTCCATTCTTGCTCGAAAAGGGTCATG	comp2461175_c0_seq1	cysteine-rich rlk (receptor-like protein kinase) 13	#N/A	7.14754	0	0	21	18	-0.618281	1.14424806040786e-05	0.0015585
comp2273877_c0_seq1	GATTCATAGGTTCTAAGGGGGGTTTGGTTATTGTTTACCTTCACCGATTTGGGGTTGACTGGAATTGAACCGGGAGCTAAAGACTCGGTTATACCTTGAGCTTTTTATCACGATCAGGCAACGAACCTCGGACTGGTTTTGAATACGAACTACAACCGATCTCCAAGCTTGAACAATCACGAACTTGATCCGGTTGAGAGCTTGGACGAACAGGAGAAGATGTGCGGCGGCTTTAGGGTTTTAGGAACTTTTTCTCAGTTGGACTTTTAGGCTATCGTGCTGATAACATGTTGTAAACTAGAGAAAATTCG	comp2273877_c0_seq1	---NA---	#N/A	7.14151	0	0	22	17	-0.375091	1.14424806040786e-05	0.0015585
comp2371359_c0_seq1	AATAAGTTATCTACCCAACCATCAAACGAATTAAATATGTAAATGTGATTTTAACTTCGCACAAAAATTACATGAGGAGCCGGAAACCGAATCCAAACCAGATTAAACCGAAAAAACTCTAGGCCAAAGGAAAAATATTATACTAAACCGGACGCCTCTGATCAGGTTGCTTCACCAACCACTCCAGCAGCAGTGGCAACAACAGGAGCTCCTGGTTTAAGCGTCTGCACGT	comp2371359_c0_seq1	---NA---	#N/A	7.14122	0	0	42	0	0.0514956	1.14424806040786e-05	0.0015585
comp83525_c0_seq2	TGCTACACCTGCTGTGACTGAAGATAACTCAGCTACAAAAGCCTCATTTAGAGAATCTCTCAAAAGGTATATATTGACATATACTCTTAACCAATAATCAAAACGTATATGTAGACGCTAAAGTTAAAAACTTTTGCTGGCTATCTATCACACTCAGTTCAAACAACTCTACACAATCTATGACTCTGCAGATCATTTTCTCCCTCCCATGATTACAGGT	comp83525_c0_seq2	---NA---	#N/A	7.13358	0	0	10	27	-0.495824	1.14424806040786e-05	0.0015585
comp104345_c0_seq3	TTTCTTATCTTCTTTGGTTGTCGGATCAATCCCGTATCGAGCAATTGCCGGAATAACTTTAGAACAAGCTTGTTGAAGAGGGAAAGAGCCAGCACTTGAAGCCAAAGTCTTGACAATGGTGGACATGATTGTATCAATCTGGGGAACAATGTTGGTCCATGAACACGAGCAAGTATCTCATAGAGCGAAATGGTGTATTAGGAAACCAGCTCCATTGCATTC	#N/A	arm repeat superfamily protein	#N/A	7.12337	0	0	5	31	-0.445475	1.14424806040786e-05	0.0015585
comp81353_c0_seq2	GTCGTGTTTGAAACCCTTAATCTGGGAAGCCCAGTTGAAAAAGAGCCAAGCTTTCTGCATCGGAGGGTGTGCTTTCAAGACACGGTTGATAATGTGAGAATCCCATCTGAGGCCGAGATGAGGGAGCTGTTCTCGAGCTGATTCCCAAGTGGAGTACTTGAGGATGTTATAGATGTTGGATACGACGTCTCTTGTGTAAACCCTGGGGTCGTCCTCTG	comp81353_c0_seq2	---NA---	pentatricopeptide repeat-containing protein	7.11928	0	0	19	19	-0.0262607	1.38914581949124e-05	0.00180368
comp1258013_c0_seq1	TTTTTTTTTTTTTTTTTCCGGCGAAACAAATTCATTCATTGATAACAACATGAGTTACAAGGTCATTACAGAAACTTCAAAAGCAAATTATTACATAAGCAGAAATATGCGCCATATACTGAAGATGGTAAAAACAAAGAGTGAATTTGACGATGCTTTCTTTAAAGCCTTACTCGCTAACAGCCAAATAAAACCGTTATTTTCCTCCTTGGTAATCAATCTTCTTATACGAAAGTTGTGCTTGTCTAACTTTTCTTTGTAGAAATACCAAATGCACATCGTACCTTGTTGTTGTTGCCTTGCTTTA	comp1258013_c0_seq1	---NA---	#N/A	7.11928	0	0	19	19	0.360187	1.38914581949124e-05	0.00180368
comp3690916_c0_seq1	ATTAAAATAAACTTATGTGTCGGTTGTTGTAAATCCAAAGAGTGGAATAGATTTATAGAACCTTTCAACCACCCTCGAATGGAAACATGTACATCCTAGTGGCAGTCGACTATATCTCGAAATGGGTAGAAACAATCACCAGCCGACAAATGATCACAAGATCGTAATGAATAGTCAGGACAATTGATCCGGACACCAAACTGTATATATAAAT	comp3690916_c0_seq1	---NA---	#N/A	7.11726	0	0	26	13	0.155451	1.38914581949124e-05	0.00180368
comp99796_c0_seq5	GCTTCTCCAAATGGTAGACAAGGAGAAATAACAGCAGGATGTCTGATGCCATACAATCCATTTTCAATACGCTCAGTATATGATCATCAAGAGACTGCCTTTACATGATGCTGAACGGATCATGGAGCACTCCAGAAGAAGGCACAATAAATCGACCTCGGTGTCTGATATTGGCTGGGAAGTTTTGTTATTTATTGTCACT	#N/A	arm repeat superfamily protein	#N/A	7.11302	0	0	0	35	-0.507466	1.14424806040786e-05	0.0015585
comp103932_c0_seq6	TGATTGAGTCATTGTCACACATTCATAGATATATGCATGGCTTTATTTTGGTGAATTTTAAAGAAAGAAACGTTTTTGGCAGGCCGGATGGATTACATGTTGTTCCGTCTTTTGCGGCGGTACGGGTGTTACAGTACAAGGCTTTATATAGGAGAGGAGGTGGAAGCCCTAAAAATACTAAAAGACAAAATAGTTAACGGCTCGGGTCAACT	#N/A	---NA---	#N/A	7.11302	0	0	0	35	-0.0158942	1.14424806040786e-05	0.0015585
comp18437_c0_seq1	CAGAAGCTTCTCCTTCTCCATTATTGCCTCTGCAACTGCTTTGATTCTCAAACACATATCTTCCAGCTTGGGGAGTTCATCCACTGAATCAGTACCCTTTGAAATTTCATCCTCAGATTCACGGCGCACGAAAACATAATCCTCCAAAGATTTAATGCTTTTATTCAACAAGACAATAGCTTGGCTTCTTTTAAGCATTTCAATAACCGCATCTTTCGATGCGCTTTTGCTTTCAAGATTCTTGCA	#N/A	kinase interacting (kip1-like) family protein	#N/A	7.10701	0	0	21	17	-0.576383	1.38914581949124e-05	0.00180368
comp41450_c0_seq1	GGATGAGGAATCTTTGTCTATTCAAGAAATTTTAGATTTGATGCCTAGGGGTACAATATCAGATGGTGGTCTGGACCAGTTGGATGCTTTGAAAGGCGTTTTTAAGATAGGGACGGTCTTAGAGAGTGCTAATCCTCTCACTTTTAGGTATTCAGCCACAGCAAAATTACCTACACCCAATGTTAAGATGTTTAAAGCTAAACTCACACGGCAAAGGAATGATGACTATCCTGAAACCAAAAAGACGAAATATACTGTTGAAACCGGTGAAGAAGATTTGTTTGAGAAGCTTCTGGAGGACTCTGTCAGGTTGTTACCTACAGCTGTTCGGGTTGATTGTGTGCACAGTGTATTTGACAACATCAAAGGTAAACAAGTA	comp41450_c0_seq1	---NA---	hypothetical protein ARALYDRAFT_349631	7.09086	0	0	37	3	-0.040441	1.38914581949124e-05	0.00180368
comp104943_c0_seq7	CCATTGATAGAAGAGAAAAACGTGACGCATTCACATAGATATGATTATAAAAAGAAGAAACTGTTTTGAGAGTAGATAATACTAGCGTTATAAGAAAGTATCACAAAGTCACTTTTAGATAAATGATAGGATAAATTGCTCCAATGGACACAATAGAATACTGACATTGCTTTGGAGTTTATCCTGGTAGAACCCTGCGGATAACGTGGCGCTAGTAGCATCACACCTACACGCAGAGGATTCCCAGCTTCAAGGGGCTTCATTTTCGCCTCTTGCAGCTCTTTAGCAATGCATTCACCCATGTGAAGCAGAGGAACTGAACTCCCTTCACAAACCTCTTCATACCATATATGTGCAATATGGCAGGGCATTACGATTAATTTAGCTCCACAACTCTCA…	comp104943_c0_seq7	---NA---	aspartate-glutamate racemase family	7.09038	0	0	17	20	-0.410418	1.38914581949124e-05	0.00180368
comp71227_c0_seq2	ACCTGATCGATATCAACATCAGACGTCTCATTCCTAGCCCCTTTAGGTTCAGTTGCAGGTTGGTCCTCCAGGACGACAGCCTCGACCTTAGAGGTTGGAATTTGGGTCTGCAGCCTATTTGAGTCAGCAATAGACGTACCAACTGCTTTGGACGATTCGTCGAGTGTGTTTGCAAAGCTGGGAAACTTGTTTTGGCTTTACCCATGGCTCTCTCAATTATTTTTGGAGTAAAATGTTGCCACTCGCGATTAGAGCCTCTATAAAGTGCGTCTCGAACCAGGCGAAATCCATCAGGAGAACTGTTCCACACTCTCCGCCTTGCAATGAATGGGGTTTCAGAAGGATTTATGCACTGCCTTCGGTGG	comp71227_c0_seq2	---NA---	#N/A	7.08848	0	0	24	14	-0.560462	1.38914581949124e-05	0.00180368
comp97893_c0_seq2	ATAACGCCCTGTTACCGCCGGCAAGAGACCAGCTGGCTTCAATATTGAAGTCGATTGATCAGTTGGGCTTCTTCTATCGTTATCCCTCTCAGATTCAGCTCCAAATCAGGTGATAAATAGTTGTGCTATATATTTTTGGGACTCGTTGATTTAGATTCAACAAAATAATTGAATAAATTTTTACCTTCTCACAGAAGTTCAC	comp97893_c0_seq2	---NA---	#N/A	7.0779	0	0	19	18	-0.244817	1.69349341191468e-05	0.00214422
comp1890045_c0_seq1	AGAGAAGCTTTGTTAGTTACTACTTACTACTACTACTGCACGTCACTCCACGCGTGTGTTTTGGCAGATTCTAAAGTCTTTTGTACAAGTGTCTGTACTGGTGGAGCAGGACCATGTTCAGGACAGAACCATTAGTGGGCTTACACGAGTCTTCCTTATACTACAATCCGACCGACTTTAGCCCCACCAGAGTGATCCTGAGCCTAAAGATTCAAAAGCAGTTGCGGTATATGAGCGGTGCAGAGAGCAAGATGA	comp1890045_c0_seq1	---NA---	#N/A	7.07241	0	0	40	0	-0.538299	1.69349341191468e-05	0.00214422
comp27507_c0_seq1	TGTAGTCTCTGATTACCTCTCTTAGCAGCTCATAGAACCAAGAGCCTGACATTCTCAGAGCTTTTAAGCCTTACCTTGGCGGCTGGAACATCACTAATAATCACTATTGGGCTTCTGTTGGATTTACAGGTGCTCCTGGTTTCATTCTAGCTGTTATCTGGCTCTTGTCTTTTGGCTCTCTTCTTGTTGTCTATCATTGCTTTAAATGGAGAGTTTGTGATAAAGCCAAAGGATCATCATCATCATCGCCATTCGATTCAAGAAGTAATCTGTTTCATTTTGTTGA	comp27507_c0_seq1	---NA---	AC016972_4hypothetical protein; 43000-45608	7.06262	0	0	8	27	-0.20821	1.69349341191468e-05	0.00214422
comp81637_c0_seq1	GGAGAGGATTTTATCGGCGATCACAGAACTGCCGGGACCAGAAGCCATCATGGTGAACGCTGCGTTGATTGAAGCCGGCGAGAAAACGCTGTTAGAGCGTTTGGCTACAGTAGAGAAGAGATGCCATGAAAGGAACATGGCGACTTCGTTTTGCTTCTTCATAGCTTCTCTCACGTCCATGGCTGACTTTGATCTTGCTGCGAAAGAGATAAAGAGAGATATGCAACTCCG	comp81637_c0_seq1	---NA---	serine protease inhibitor family protein	7.04811	0	0	17	19	0.0308598	1.69349341191468e-05	0.00214422
comp4580633_c0_seq1	ACATCACTGAATCATACAATGCTGTTTTGAAAGATGCTCGAGAAAAACCAGTGATTGCATTATTAGAGGACATAAGGCGACATATTATGGCTAGTAACCTGGTTAAGATCAAGGAGATGCGGGATGTTAAAGGCCTGATCACACCCAAGGCGATTGCTATTATGGAAAAGCGGAAAAGAGTTTGTAGTGGTGTCATCCGCTTACAGATGGACGAGGCATTTATA	comp4580633_c0_seq1	---NA---	98	7.04004	0	0	25	12	-0.427538	1.69349341191468e-05	0.00214422
comp106626_c0_seq4	ACCAACAGACGAACCACCACCGCACGTTTCCTCGAGATAGGTTCGTTGGAAACATGAGCACATTCAGAATCATCCTTAACCGACTCAAGAGAAGCTCTCGGCGAGTCAGAATCCATGAGGCGAGAAAAAGGATCAGCTTCTTCGCAGGATACAACACTCGTCCATAAAAATTAAAAATTTCAGAAATTGAGAACAAAAACGAGAAAAC	comp106626_c0_seq4	---NA---	#N/A	7.03837	0	0	32	6	-0.620592	1.69349341191468e-05	0.00214422
comp99469_c0_seq2	GGAGTAGTGATAGTATCCACCTCAGAAACCGGTGAAACGCTCTTCTGGGTGACGGTCGCAAGAGGTAGAGAGACGGTGAGGTTGTGGAGGTTGTGGAGGCGGAGCTAAAGCTGCTGCTGATGCGGCGACGGAGACTGGTGGTCAGTAGCTGGATTCATGACGGGATATAATGGTTGTTATGGATTCTCTCCCTCTGCTCTCATAGCTAGCTATATCGTCATCATCACTGTCTCTGGTCTTTGGCTATAG	comp99469_c0_seq2	---NA---	#N/A	7.02892	0	0	20	16	-0.0545161	2.07351320677874e-05	0.00253105
comp103748_c1_seq3	CAGAAGGTTTTAATGCTCTTAAGACAGCCCGAGTTTGAAGAAGAACCTTCCAGGGACTTGTTTTTCTATTATTGAGATTGGTCTGCTGCTAGATTTTGGAGTATATTTATTTTTGGACAATCATGGGTTCTTTGTCTGGGATCATCCAACGGCCACTTGTTGCTGCTGCTGCTGTTATTGCCGCTTCTGTCTCTGCTGATGTCT	comp103748_c1_seq3	---NA---	#N/A	7.02737	0	0	0	33	-0.3519	1.69349341191468e-05	0.00214422
comp1508919_c0_seq1	GGTACCAACTTCCAAAGAGACCTCCATCGTTTAGACAGAACACTTGTGGCTATCACAGTTTTTGTTGGAAGCGAAGAGAGTATCTTGAGAAGCAATGCATCAGGCAACTCATTGATCCTGTCCTGACTCACAAAACCTAATCTTTTCGAACTTTCACCACCTTGTTCCATTATGTGCTCTGCCTTCCCAGGTTCGTTCCCAATGCTATCGTATTACAAACGCAATCGCAATCGCAATCCTAACAGTTAAAGCTCATAAGGCTAGCTCTCTTGCCTCTTGGAGTCGGAATAACACTGAATCATACCATTCATCACGTTGAGCATCTCATCCTCAAAACCTCTC	comp1508919_c0_seq1	f-box rni-like fbd-like domains-containing protein	#N/A	7.02729	0	0	27	10	-0.385009	2.07351320677874e-05	0.00253105
comp95677_c0_seq2	AGAACCCATGAGCAAGGACATAGGGAGTTGTTTGAGACAATTGGGATCCCTTATGACGCTTCTTTCAGTTCACCAGATGCGGTAAAAGCTAAAAATGCATCTGCAACAAAAAACTTATTACTCTCTTCTATCCGGCAAGTATAAATGCACAGTCAAGACAACGTCAGTCATCTGCTATGAAAAGTTCTGACCCTGAGACTGCCAAGGCACCACGAGGGGATTAGG	comp95677_c0_seq2	---NA---	nuclear pore complex protein	7.00012	0	0	38	0	-0.498075	2.07351320677874e-05	0.00253105
comp1302974_c0_seq1	AAGACCCCAACCGTGAACCAAGTCATTCTGTATCATATGCCACACGCAACGCCATGAATCTCTTGAGAAAACTGGAGCCATAATCTCTATAAACCCTGCACAAGGAGGTAGGTGAGGATTTTTGCAGCGGCCTGGTCGCTCTTCCACTTCTTTGTGGACTTCAATTCCGGGTATTCGCTTAATGTTTGAAGCGACGGAGAA	comp1302974_c0_seq1	17221AT3G26440.4 Protein of unknown function (DUF707)	#N/A	7.00012	0	0	38	0	0.208855	2.07351320677874e-05	0.00253105
comp84562_c0_seq2	GCAGCGGATGAGAGCATAGATACCCAGAAGCTGCAAATGTAGATCAATATATTCAAAAGTTAGATCTGGATCCAGATACTCAAAAACTCTCGAAGATCTTTATTCATTCCACCTCGCTGTCTGGAGTATATTCACAAGATAATCATCTTGATGAGATCTCTCTTGGAACAAAAATTGGTGACTCCAGTTTACCAAATCCATGTAAATCATCCTGATCTCACAGCAAGATGGATGTGAAACATGATACATACGCTATGTCTCTTCCTTGATCAGATATCTCATTACTTACTTTTCCCTCCTTCTCTGCCTCTATGGGAAGAGCCGACATCGAGATCAAA	comp84562_c0_seq2	---NA---	#N/A	6.99513	0	0	32	5	0.316576	2.07351320677874e-05	0.00253105
comp74062_c0_seq1	TCTTGTGCTTCTTCCAACTCTTTGTCAAGCGATTCCTCTAGGTTCGTCAAAGATAGCATATCCAGATGATTATTTCCACGAGCTGTTGTATTTACCGGGATGTTCCAGAGGCCAGAACTATTCAAACAAGGCTGATGGTTTCCATTGACTATTTTAAGTAACTGATCACTTGACACGCTCCTATCAATAGTTTTCACTCTTTCCAGTTCTCTT	comp74062_c0_seq1	binding protein	binding protein	6.99007	0	0	26	10	-0.432344	2.55036716406853e-05	0.00294835
comp107466_c0_seq14	AACAACATTGTCGTTTCTATGTAAAATATTCATTGCAACGAAATATTTCAGAAATTTTTTTAGTTAACAGCTTCTATTTTTTTGGTTCTTGTTCTTTCTGGATCCTAAAATTAAAATAGAAGATTGAGGTGAATCATAAATCCAAAGGAGGTTTCATGGCCAAGGGTAAAGATGTTCGCACCATCACTGACTGCCAGATTCC	comp107466_c0_seq14	---NA---	#N/A	6.98257	0	0	0	32	0.271993	2.07351320677874e-05	0.00253105
comp107663_c1_seq26	GAAAAGTTTGTAGATTTGATTCTTAGTGCCACGTTGACAGACAATGATGGCGCCAGGTTAGCAAACTAGAGTATCAATTGAAGCAAGATGTATATGAATCGCAATGAGAGACGACCCAGGAAACAAAAAGCAAGTAAATTTAGGGTTAAGTGCGGAGAAGGAAGTGAAAAGGATGTACCTAAACTTACACCAAACGCTACCTTG	#N/A	---NA---	#N/A	6.98257	0	0	0	32	-0.237717	2.07351320677874e-05	0.00253105
comp101086_c0_seq2	CTTCAACGAGGAATTCCTAGTTTTCTTTCTAAATTAGGGTTCCTAAAAACGAAATTCTGATTATTTAAATTTTATCGAATTATATTGTTTTTTGTTGAGAGATAAAGAGTTGTAAAATTAATCTGTCTCTGGGTGAGTCAATAAATGGAGCAGCTTGTTAACTTCATCATTCGACCTCCAAGAGCTGAGTATGATCCACAACATGATTTATTGGAAAAGGAGT	#N/A	---NA---	#N/A	6.97447	0	0	8	25	-0.50808	2.55036716406853e-05	0.00294835
comp108617_c1_seq1	TAACAAACAATTGCGTTTTATTATTACAAATCCAATTTTAAAAAAGCGGCAGAACCGGTCAAACCTAAAAGACTGATTACATAAATCTTATTCAAATTTCAAAAGTGCCCCAGGGGCTAGTATCTACGACACACCGAGCGGCGAACTAATAACGCTCACTGAAGGGAACTCCGGTTCCCCGCCGGCGCGCATGGGTGAGATTCCTTGAAGTTGAGTATTGGCCGTCCGCTCTACCGAAAGTTACGGGCACCATTCAACCCGGTCCAGCACGGCGGCCGGGTAACCGACTTGCTGCCCCGAGAATTATGCAGCATTTTTTTGGTGTATGTGGGCCCCAAATGAAGTGCAGGTCAAACCTTGACAGTGACGACAAATCGTTGGGCGGGTCCAGGGCGAATT…	comp108617_c1_seq1	---NA---	alpha fragment	6.96514	0	0	23	12	1.09657	2.55036716406853e-05	0.00294835
comp69489_c0_seq1	AGAAGAAACAGTCAGAGATTATGGAGAGGCTTGCCAAGGGATGTGTTCGGAAGCTAGGTACTGAGACTATGGTTGCTGTGTTGAATAAAATGGGGAAAGAAGCGGGTGAGAAAGAATACAATGCAGTGACTAAACTTTGCATATCACAAGCGAGAGAAGCAATGATGCGGAGTATGCTCTTGATAGATTGGGAAGTATTGAACATCTTAAAGAAATGAAACAACTTG	comp69489_c0_seq1	pentatricopeptide repeat superfamily protein	#N/A	6.96256	0	0	37	0	-0.626135	2.55036716406853e-05	0.00294835
comp3705089_c0_seq1	GATAGCATTTTACAGGCTTTTCAATGGACATACCAACTCAAGAAGCAATTATTTGGTATCAAGAACCTTACTTGCATCAGTAGACTGTGCTTTGATCATAGAGAAAAACCCTATTCTAAATCAATCCAACTACATGATTCCTATGATCATAGAGGCAATTGAAGAATTGGCATTGAAACTCTGATTAAGCAAACTTCGGATT	comp3705089_c0_seq1	---NA---	#N/A	6.96256	0	0	37	0	0.28012	2.55036716406853e-05	0.00294835
comp1225369_c0_seq1	GTCCGATCAAAGCAGGATGACCTACACATTTGGCAAGATAAAACAAACAGCCACAAAGTAAGCAACGAGTTTGAGAGATGCCAAGTCATATATTTTAGTCAAAACCAACTCACTCACATTAGCACAAATGTCAATATTTGATACAATCATACATATACAAGTGCGTTTATGTACTAAGTGAGCATCAAAAGGGCTTAAACCAACCAAATGACTTA	comp1225369_c0_seq1	---NA---	#N/A	6.96256	0	0	37	0	-0.221314	2.55036716406853e-05	0.00294835
comp46235_c0_seq2	TGAACTCTTTTTAATTGGCAGTTACACTCTCTACAATGATACATTGTTTCAGTTTCTGTCATGAAATTTATCTTGTGCTGATTTTTTTCCCTTACTATTCCAGGTATTTTTCTGAACTCTAAGAAGCTAACTAGCTGATTCTGGACCGTGGGCCATTGGTTTGCATGTTTCACAGGGTATTTTTAATAGTGGAGGCACCATGTGGTTTGCAGTCATTTTCGCTTCAACTTGAGGATCAGAATTAGAACTTTTTTCCAGAATTTGATATGTCTTTTTAAACTGACGTGATATGTGTCCCTTG	#N/A	---NA---	#N/A	6.96107	0	0	10	23	-0.385895	2.55036716406853e-05	0.00294835
comp17098_c0_seq1	GTTCAAGAAACAAAGCCATTAAAAACAAGAGTAAAACAGAGCAAAACAGGGAAAGATCGAGTCTTTAGTTTGCTTTAAAGGTTTAGATTAGTAGAAGAAGATGGGTTTAGTTAAGGGTTTTGTAAATTTGTAACTACAGACAGAAGAAGAACAAGGGGATCTAAGAAAGTTATGGATCTGGAGACAATGAGATTGTTGGAATTTGTAAAGAAAGAAGACCTGAGCCAGGATCGAACTCT	comp17098_c0_seq1	---NA---	#N/A	6.95185	0	0	25	10	-0.462397	2.55036716406853e-05	0.00294835
comp98463_c1_seq1	AGGATGGCGATGAGTAGCGGATAGAAACTTTTAGGGACCAACTTTTAAGATGAGGCGCATGCAATTTCCGTTGACTGCTGCATTTGCAATGACAATCGACAAAAGTCAAGGCCAAAGGCTCTCAACAGTTGGGTTGTATCTGTCCAGACCGGTTTTTTCCCATGGTCAGCTTTATGTTGCTGTCTCAAGAGTTATGTCTAAGAAAGGTCTAAAGATCCTTATTACAGATAAGGAAGGGAAGCCACAGAAGGAGACTA	comp98463_c1_seq1	pif1 helicase	#N/A	6.95185	0	0	25	10	-0.130873	2.55036716406853e-05	0.00294835
comp70577_c0_seq1	CCAAAAGACTAAGAAATTCTTCTTGAGGAGATGATTCCAGTCCATTATCTACGATCAAGGTGGAAAGAGAATGAAACTTGTCATGAAATGTTTTCATTGCATCCGCCCATTGTTTGCTCATAACCGACAGGGATGCTCGAATAACCTCAGTCAAATCTTCAATGTTAGAAGCTTGTTGAGCAACCTGATGAAGCTCATATTTCCTTTTCCAAAATATAGATGTGTCCATTGCAAGGCAATGTAAACCATGTTGATCTTGAACATTAAATTTTTCCTCTTTGGGCTTAATATCACAATCTGTAAGCTCTCCTGTGCACATTACTA	#N/A	transducin wd40 repeat-like superfamily protein	#N/A	6.94881	0	0	5	27	-0.387161	2.55036716406853e-05	0.00294835
comp2282251_c0_seq1	GCAAAGGATTCTACCCGCCAGAGAAGAGTCTTTTTCTGCAATAGATTCAAGTAGATCACAAATGCATAATCTAACTTCACAGTCAGCGTCAACAAGTAGAGGAGAGATTATATTTATAATTTTGCTGGTACTCTCAATCCCAAGGAACGGTATGATGTCCTGAATAGCTAGCAAAGCCTCACGACGAATATCAGAATCTTTCACACTTTTATCCAAGAAAGACAGCAAGACGTCCAAATACTTCATA	comp2282251_c0_seq1	arm repeat superfamily protein	#N/A	6.94201	0	0	6	26	-0.508241	2.55036716406853e-05	0.00294835
comp2289194_c0_seq1	TAGGCTGAAGATAATGATCAACTTGCATTTGTACCACTACTCCGAGTACAAATTTGACTTCTCTGACTCTACAAGGCATCACTACCCCAATGGAGAAAGGTTCAGACCTTCTTGGCAAGAGTTTGAGTACAGAACAACTTCAAGATATCATTTCTTACTGTAGTGGACAACTTCACACCTCTAACATCACACCTACTCTAGCAGTATCTCAAGC	#N/A	---NA---	#N/A	6.94201	0	0	6	26	-0.388782	2.55036716406853e-05	0.00294835
comp81228_c0_seq1	TCCATTTCGTGAATTCATGCCTTCTTCTTGGCAGGCATTTGTGACACATAAGTTAATCATACGACAATCAGCTGATCATCAGTCTTTGCAAACAGGACAAGAAAGTTTGTCGGCATATTCACTTGAATGGTTACAACCGCAACTTAGCAGCATAGACCAATTCATAGTAGACGATTCTGGCATTGTCATTGTCTCGTGACTTAGA	#N/A	homolog of x-ray repair cross complementing 2	#N/A	6.94082	0	0	13	20	-0.416028	3.15182503802714e-05	0.00351093
comp3136103_c0_seq1	AATTTTGAGGATGTATCGTGATGCTCTCTGTATTTGAGACTGCAGTCATAATGAAGACTGGTAGTTGGTGGTATAAGGACCGACTTCGCCGTTTCCTTGTGTAGCTTATAACACTTAAGACGGCATATGGAGCTGGAATCATCGACGGAGATACTTCATTTGGGGCGAGGATATGGATGAATCGGCTCCTATTCACATGGTTTACG	comp3136103_c0_seq1	291AT5G01590.1 unknown protein\x3b FUNCTIONS IN\x3a molecular_function unknown\x3b INVOLVED IN\x3a biological_process unknown\x3b LOCATED IN\x3a chloroplast, chloroplast envelope\x3b EXPRESSED IN\x3a 22 plant structures\x3b EXPRESSED DURING\x3a 13 growth stages\x3b Has 60 Blast hits to 59 protein /.../1 species\x3a Archae - 0\x3b Bacteria - 20\x3b Metazoa - 1\x3b Fungi - 2\x3b Plants - 33\x3b Vir…	#N/A	6.93178	0	0	28	7	0.264585	3.15182503802714e-05	0.00351093
comp14317_c0_seq1	GAAGAGCTTCTGATGAGAATAGCAAGAGTGAAGGGAGAGTGAAGAAGAGATGGGAGATTCCGAGTGAGGTTGATCTTTATAGCAGTGGTGTGAATGATGTTGATGAGACTCCTATATGTGAGAAGCTACCTAAGATCAGAACACTTCGTCGTCTTGGAGGGAGCCCTCGTGATTCAGGTGCTGCTAAAAGAGTTGCTGAGTTACAAAGCAAGGATCGTAATTTCACTTTTTCCCAGCTTCTGAGGTTTGAAGAATGAATGAACGTTCCGGTTTATCAAAATTGAACCTCAACTCT	#N/A	11943AT4G28230.1 unknown protein\x3b Has 444 Blast hits to 358 proteins in 107 species\x3a Archae - 0\x3b Bacteria - 20\x3b Metazoa - 179\x3b Fungi - 26\x3b Plants - 38\x3b Viruses - 2\x3b Other Eukaryotes - 179 (source\x3a NCBI BLink).	#N/A	6.92255	0	0	2	29	-0.450337	3.15182503802714e-05	0.00351093
comp2639053_c0_seq1	AAAAATGAGTCAGATATAGTAATAGGGTTTGCTGTTACAGTATCATTAACTTCCAGATAACGTTTTATTTATGAACATGCCATAGGAATCATCATTTGGTGATTCAGTGCGTGCTGGAGAAACTCCCCCGAAACAGATTGTTGCAGTTGTTCGACCTGCTAGCTTCACATCTTCAAAAGTGTCGAAAAAGTTGGATCAGAAACATATTGTGAAGATGGATGGAAACATGCTCATGGAAGTAGAATTTCAAGATACGAAATA	#N/A	gamma-irradiation and mitomycin c induced 1	#N/A	6.9204	0	0	16	17	-0.685827	3.15182503802714e-05	0.00351093
comp100717_c1_seq1	TTGATCTAATATTCCCTCTATCAAGTGCACGGATAAACTCTTCATGAGAAGGTGCTCGACATCTTCGATTGAAAGTTTAGTACGCTCGGCAATGACACTCAGAGGTATGTCCTATCTTCAGCAGGTCGGCTGAAAATGATCTCAATAAGGCAGAGAATGTTGATCTTCTCTAATAGTTTCTTCTCATTCTCAACTAGTGCTGGTTGACGCTCAAGGATGCGTTGTGCACACGACAAAGTTCTTGATACTGAACTAAATCA	comp100717_c1_seq1	proteasome component domain protein	#N/A	6.91255	0	0	24	10	-0.473258	3.15182503802714e-05	0.00351093
comp105223_c0_seq22	GGGTATCTAATCCCATTCGCTCCTTCTTTTACAATGCGTCGCGTGCTGCAATCCGACAAACAATTGCATCTCCGAGAGAGGAAACCCCAAGTTCTTGGCTAGTTATCTTATAATGCTTTAGTATATTGGCTTGATTTGCTTGTGTCTTCAATTCCTCTAAATCGATTTCCTTCCCGTTGATCAAGGAGAGATCCTTTTTGGAAACTGTGTCGGAAACCGA	comp105223_c0_seq22	contains ro domain s\x3a kinase binding protein cgi-121 ( ro\x3aipr013926)\x3b has 275 blast hits to 275 proteins in 139 species\x3a archae - 0\x3b bacteria - 5\x3b metazoa - 98\x3b fungi - 109\x3b plants - 42\x3b viruses - 0\x3b other eukaryotes - 21 (source\x3a ncbi blink)	#N/A	6.9067	0	0	18	15	-0.0583835	3.15182503802714e-05	0.00351093
comp108697_c0_seq9	TGGCTCCTTTGGTCTGTACTTGATAACAATCACAGCAAAAAGGCGTGACCGGCTTCAAGGAGAACACTCTTTCAACAAAACATGAGGATAACTCCAGTAAACTGGCAAACTGTGGATATATAATGTGCTCAGCTACGCTCCGAAGCAGATGCAAGAATCAGGTTCCAAGTCACGATGTATGAATCGTACGGAACAAGCTCGAAGCTCTTATCTCTTCTCTCTTTCTTTCTTC	comp108697_c0_seq9	---NA---	#N/A	6.8989	0	0	26	8	-0.678655	3.15182503802714e-05	0.00351093
comp92917_c0_seq2	TAGACAAACGGAGAGGCAGTTCATAGCCAAAACAAATAGGTAGGGGGAAATAGGATCCCCTTGGTGCAGTCCCTTGCTCCCTTGAAGTAACCATGAACATGGCCATTAAAACCCACCGAAAATGATGGTGTACAGACACACGGTTTAAGCCAACGAAGTTTGATTGTTTTGCACCAGATCATGGAAGATGGGCTTCAATCTAGCAACAAGCAACTTAGAGACAACCTTATACAGAGTGTTGAGGCAGGAAATGGGACGATAGTCGGATATTAACGAAGCTCCTGGCGACTTTGGGATTAAAGCAAGGATTGTGGCATTGACCGCTGTAGGAAGGAACCCCATTATGAAGAAGTTGAGGATATTGGATGTTACATCCTTTCCCAGAATCCCCCAAGCAGC…	comp92917_c0_seq2	---NA---	non-ltr retroelement reverse transcriptase	6.88774	1	0	112	69	1.11663	8.17605987212994e-10	8.84533458720342e-07
comp110032_c0_seq11	TACAACATTTACCTTATGCAGATGGTGAGCCCAACCGTGTTTGATAGCCGTGGTTTTGCCACTGGCAAAATGTTCAACAGAAAGGGAGAGCTGGTGGCATCTTTGACACAAGAAGCTTTGGTAAGAGAAGCTGTGAATATTAAGCCCTCCTTCGGGGCCAAGCTGTGAAGTCATATAAGATTGATAATGAGAGAGCTGCACATTCCCTGAGATCCTC	comp110032_c0_seq11	acyl- thioesterase family protein	#N/A	6.88601	0	0	21	12	-0.428945	3.9145542972378e-05	0.00422959
comp2275280_c0_seq1	GTAGACTGGACCATGTAAGGCGTTTGATCGGAGCACAAGAACATATAATGATTCCAGAGAGCCTAACCAAAATAGGAAACGTGCGTTGATTCTTGTTTCTCTTCACATTCAGAAATTCCAAAGAGTTACAGTTGATCAATGATTTTGGAAGGTTCCCAACCAAATTGTTGCGGCTGACATCAAGTGATCGTAAGACAGAACCGTTGAAATCGGGTAAAACTCCACTTAAACTGTTGTTTT	comp2275280_c0_seq1	receptor like protein 43	#N/A	6.88435	0	0	35	0	-0.643287	3.9145542972378e-05	0.00422959
comp103170_c0_seq9	CTGGAGTCACAAACAAAGAACTTGCTGCGTAACCGTAACGCGCCCATCAATCTTCTTAGACGGCTCTTTCAAAGCAAGCAGAGCTCCATCAACATGTTTAAAAGTCACGAAACCATACCCTTTAGATTTAGCAGTAACCTTATCGTGAGGGAGCTGGGATGGGTGAAACCTCGGCCAGTGTTACTTCAGAAACTCTGTTTGAAGGATTCCCATTGTCTAC	comp103170_c0_seq9	ubp1-associated protein 2a	#N/A	6.88435	0	0	35	0	-0.696981	3.9145542972378e-05	0.00422959
comp2280188_c0_seq1	TCAGATAGTTAATGATATGCCCACAGAAATGATCACGTTTCTTACATTCAAAACCTATAACGCAAAACCTCTCAGCCTATTGAACAAAGACCTGGGACTAAGTTTGTGCTTCACGGTGGAAAAATCGTTGGGTTTCACGGACGTTCGACCGACGTTCTACACTCCCTAGGGGCCTATGTTTCTTCGGCGCCGTCCGCTTCGAAATTGCTCGGAAAATGGATAAAGGTGGAGCAAAAAGGAGAATGTCCAGG	comp2280188_c0_seq1	mannose-binding lectin superfamily protein	#N/A	6.85817	0	0	25	8	-0.00991955	3.9145542972378e-05	0.00422959
comp81607_c0_seq1	TCAGTTGCAGCATGGCATGTATTATTCGAGATTTAGGAATATCAAGTAGATCCATTAGAGGGAGGAAACCATGCTGTGTCACAAATACTGTCTTCTGCCCAGGTCTCTGACGAAACATGGCAACAAGTTTCTGACAAGAAGTTACAATTGCATCTTCTGATTCATCTGGCCTTAAGGAGCTCACCAATCTGCTGAACTCGACTGCCTGCAGAGGAA	comp81607_c0_seq1	mitogen-activated protein kinase kinase kinase 7	#N/A	6.84358	0	0	34	0	-0.439681	4.88728637228445e-05	0.00508303
comp68487_c0_seq1	ATGGGTTTCGATCTCTCAGAAATCTTGAACCAGAGGAGCTTCAACTTCTATTGGTTACCTTCATCGAGGTAGTTGGCTCCAGTCCCAAACTATTACGATGTGCATGCGGCACAACTGTACAAGAGTCACTATAAGATTCTTAAATGTTGCCTCTTCTCGGTCCCAACAAAACCTTCTCACAAATGGATCGTGTTGTTGTAATGTG	comp68487_c0_seq1	---NA---	#N/A	6.84358	0	0	34	0	0.0936995	4.88728637228445e-05	0.00508303
comp6745_c0_seq1	GGAGAAAGACAAAGTACTTTCCTCGGAATCTTTGTTCTCTTTTGTTTTCTTGTAAAACCTTTCGCCACAAGTGTATAAAACAAATCTCCCATCTCCATTTTCTTTCTCAAACCATCGTGTTCGTCCATGAACCTTTCACGTATTGCTTTGAAGGCGTCTTTAGTTGCATAAGGAAGACCAGTTTTTGGATCTCGGTACTTGGC	#N/A	---NA---	dna binding protein	6.83923	0	0	0	29	-0.335979	3.9145542972378e-05	0.00422959
comp89266_c0_seq2	CTCAAACCGCAAGGTAACAAAGGTCTCCTCACCATTATAAAACTCTATGACCGTGTCAAAACATAATGGTTTGAAACCATTCACTATAACTCGGACTCGTCCTCCATCGATATCAACTGCTACAACACGACCAAAATCCTCACCGATGCTCCTGAAGGTAGGTTCAGCCCAGAATTGGAACGGAACTCCTATCACTCTGACCCAAAAGGTAATGCCCAAAGGGTAATCCGGGTCTACCGTTGGCTCCATCGTACCATTGACAGCATCCACCGATCAAAGTGAAACGGTTCCATTTGAAGAACCTCTGTGATATCCTCCTCATTGTCGAAATCAAATTGGAACTTCCCGAGGCCTAAGTCTGCTCCCACAACTTTGCCTTCCAGATGCCAAATCCGAGGA…	comp89266_c0_seq2	nucleic acid binding\x3bzinc ion binding	#N/A	6.83815	0	0	14	17	-0.468069	4.88728637228445e-05	0.00508303
comp1893456_c0_seq1	AGAATGTTGGGTGAAGTTAGCAGGTCACTAATAGTAATATCATGGCTGCTCCTCCTGGATCATCATCTCATATAGATTCTATGCCATTTTTGGATTCTATTTTGATATGTATTCCCTCTTATATGAACCAACAAAACTCTTCTCTTTCATTTTGCAGGCTGATTAAAGCCAGGAGGACCTACTTTTTGGGTAATATACTTTTACTTATGTCTGAACTGTTCATATGTCATTGTCA	#N/A	---NA---	#N/A	6.83762	0	0	21	11	-0.0200296	4.88728637228445e-05	0.00508303
comp3058468_c0_seq1	AAACAGCAGAAGCAGGAACCATTTAGGTATATATTCCAAAGACTAGACGATGAAGATATATTCCCAAACTTTATATGTCCACTGAACTGGTTTCCTTCCAAATCAACATACTGTAACGAAGGAATCGTGAACAAAGATGTAGGAAAAGTCCCGGAAAAAGAATTCTCACGCATGAGAAAATATTCCTCCATAAACAAGTACAGTCG	#N/A	receptor like protein 30	#N/A	6.83762	0	0	21	11	-0.664243	4.88728637228445e-05	0.00508303
comp3235318_c0_seq1	GCTGAATTTTCTGCCAGACAGAATAAAAAACGATGTGAAAAGACAGATATTTGCAGATTTCGTCCACTTTATCAAGAACTTCAATGAGAAACCATCACGTTATTCCAAATACACTGTGCTAGGAGCTCCAGTTTTCGCACTCTCTGCTTGCCTTCAGATACTAAACATGGGCATATCAGAGATTGATGCCAAAACTAAAAGTCTTGGATGAAGA	comp3235318_c0_seq1	---NA---	hypothetical protein CARUB_v10008197mg	6.81699	0	0	10	20	-0.411508	4.88728637228445e-05	0.00508303
comp4888623_c0_seq1	GATGATGTTGGGTTACAAATGCTAGAGAGTGGTTCTCCTTCATTACAGGAGATCGATTTAACAAGGTGTGAGCGTGTGAGTTTGTCTAGCTTGATCTCTATAGTTAGAGGCCATCCTGATATTCAAGTCCTTAAAGCCAGTCACTGTGTATCAGAAGTTTCTGCAAGCTTCTTACAGCACATAAAAGATTTGAAGCATCTCAAGGTTATATGGATTGATGGAGCTCG	comp4888623_c0_seq1	f-box family protein	#N/A	6.81623	0	0	24	8	-0.752839	4.88728637228445e-05	0.00508303
comp69556_c0_seq1	AGTGAGTGTATCTCGGTTACGGTAGAACCGGGTAATCTATTAAAAACGCACCGTTTTGATCGTCTCTTCCAATCTCCTCCGTAAAGAAAGAACCCACCAGCTTCAAAATTTCACACCTCTAGATTTTTTTTTTCTTTTCCTATCGTTAGAAATTGAGGGAACTATAAAGTGAGGAAATTTTTATCCTCTCTGATGATTTGATTTCAATCCAGCAATGGCGTTTTATATCTCGAGTT	#N/A	---NA---	#N/A	6.79535	0	0	6	23	0.0633382	4.88728637228445e-05	0.00508303
comp5809684_c0_seq1	TGAGGATTTGGTTAAAATGAGCAGTGCTCTCTTGCTCAACCTTACCACCCCCAGCCTCAACAAGGCCCAGAGGCGTTGGCGTTTTGCCTATGCTGCCATCTACTCTGTGAGGGCTATGCTCTCTCTCGTTAAGGAGATGGTTCCCGCAAGGATTGATCCTAAAATATCTGATGAATCCCTCTCTCTCTCCTACACAGACCTCGAGTCCACTGATG	#N/A	---NA---	calcium-transporting atpase 12	6.78796	0	0	7	22	-0.596411	6.13522801022222e-05	0.00612072
comp2671949_c0_seq1	AGATCAATCTCTCAAACAATCATGCCCTTTTTCACCACTGTCTCTTGGAGAAAAAGAAATGGAATGTGAAAAGTGTTCAAAGTTCTATGCCGTTCAATCTGATTGGAAAGCTCACACTAAGATCTGTGGTACAAGAGAGTATAGATGTGACTGCGGCACTCTTTCTCGAGGAAAGACAGTTTTATAACGCATAGAGCGTTT	comp2671949_c0_seq1	c2h2-like zinc finger protein	#N/A	6.76567	0	0	10	19	-0.228612	6.13522801022222e-05	0.00612072
comp3533231_c0_seq1	GATTCTCGGTTTGAGAGCATCCTGTGTAATTACAAATTACTGCATCATGATGACCTTTGAGAAAATAAGATATACATAGAGCCTGATTTTTGTCTGAATTGACTATTTCTTCCACTTTCAGATGTACAAAAAGATTTTCCTAACAACAACAGTTAAAACCTAAAACTAACTGAAACATTCCTCTTCTAGAAGACTTCAGTT	#N/A	---NA---	#N/A	6.76567	0	0	10	19	1.8798	6.13522801022222e-05	0.00612072
comp2627747_c0_seq1	TGATTCCTGGAGAGACGATACGAGGCGTGGAGCAACATGATACGAGATGTGGAGCTCGATACAAAGCGTGGAGCGGCTTGATACGAGGCGTAGATACGAGGTGTGGAGTGACATGTTTCAAGGTGTGGAGCTTGTGGCTCGCAATGTTGTATATCAGTGTCATGGCGTTATTGGAGAGTGTTATGCACATCATCACTGATTGATTGACATAATTG	comp2627747_c0_seq1	---NA---	#N/A	6.75838	0	0	32	0	-0.71059	6.13522801022222e-05	0.00612072
comp3355917_c0_seq1	AGTAGAGAAGAGCTCGAATACAATGGAAGATTTACAACCTTGGATCGACCAGTCATTATTTCTGTTCAAGAGGCAATGCTTTACTTCTGGCTGTGAGACAAAGCAAAAAAGTAAAGCAGATTTTTGGCTTGTTTTGAGTGTATGTATTGTCATTGTGTTCTGTGTTTGTTTGCCTAAAGTCTTATTGTATAAAAAAAAAAAAAAAAA	comp3355917_c0_seq1	---NA---	#N/A	6.73566	0	0	14	15	0.313855	7.74625656692215e-05	0.00742511
comp98016_c1_seq7	TTTCTTTTTTTTTTTTTTTTCAAAGAATCATTCTTACTTATCAATCATACATCAACAAGAGTCCGTTCAAGCTTTGCAATTTGAGGATACCAGCAAGATCAAGCAGATTCATTAATACCATTGATAACAGTCTTTACATCTTGAGGATAGTAAGAAGGGTAACCTAATCTGACAAGAGATTAATGTGGAGGTTACCAACATA	#N/A	---NA---	#N/A	6.73542	0	0	7	21	-0.487743	7.74625656692215e-05	0.00742511
comp110283_c0_seq6	CAGTGAGAGTAAACCAAGTTTGTGAATCTAAGGACATGTTTTCTATTGGAGATAAACTCTTTTGGAGTTTTGTATTGAATGGTCGGATATTTGTTAGAGGCATTTTAGTGTTTTCAAAACTTCCTATTGATCATAAATGGACCAAATCTCTGGCTAGCAATTTCGCTTTTTTACTGCTCTAGTCTTAAAACCAGCTAAGGCCCCTAAATGAC	comp110283_c0_seq6	---NA---	#N/A	6.72054	0	0	16	13	0.673769	7.74625656692215e-05	0.00742511
comp3884291_c0_seq1	GAAGACCATGTGAGATTTGAAAAGCTACTGCCAGGTGATCAAAGATTAGGAAGATGCAGGTTGTCATTCGAAGATTGTCTATGAAACCATAAGTCTTAAAGATTGTGTTTGCAGTCATGATCCCGAATCTAATCCCACCATCATCGTAAGCCAGAGCCCATAGATGCAGAGGCATTTTTTCTAACCATTTTCGAGACTCTGGGT	#N/A	---NA---	hypothetical protein CARUB_v10025926mg	6.72017	0	0	9	19	-0.605125	7.74625656692215e-05	0.00742511
comp38103_c0_seq1	AATACCTGGGCTTGGAGACGCTGGTGACCGCAGTTTCGGGACAGAATAATAAGCTTTTTGATGAAGGTGCTTCTTGTGTAGAGTTCTTTAAACTTTACCGTCAAAATCATTAGACTAATTTGGTTTCTTACTTTGTTTCGATATGTAAACACCAATTTTTCTATGGGAGTATATGGTGATTTATTTGTGTGTCATTTTATCAACTGTCTACA	#N/A	---NA---	#N/A	6.71251	0	0	10	18	-0.549355	7.74625656692215e-05	0.00742511
comp2413490_c0_seq1	ACGAGGGAGAGGAGGAAGACTAAACCGTCGCTTTCTCTAATTCCCGACGAAATCCTTGTGAACTGCTTAGCCCGGATCTCGAGGTCGAACTACCCAACACTCTCACTCGTTTCGAAAACCTTCTGTTCAATCCTCTCTTCCACTGAGCTCTACGCAGCCAGAGCTCACCTAGGAACCACCGAGCAGTGTCTCTACGTCTGTCTATGGGATCTTGGAAGTTATAGATTTCCCCATTGGTTCACACTTTGGACTAACCCTAACCG	#N/A	galactose oxidase kelch repeat superfamily protein	#N/A	6.68236	0	0	21	8	-0.796615	9.83969378737387e-05	0.00911737
comp80039_c0_seq2	TGTGAAATCTCTGTACCCAACATCAGCTCTGACTCGTACCGTTTGGTTATCTGGGCTAACCTGCAAGATCGAAGCTGATCTCTCTTTCCGATCTGGGTAATCACGGATCCGTCCGATTACTTCGACTGGATGCTCCGGTGGAGTTGGGTCTTTGGATCCATCTGGGTTTGTGGGTTTTGAGTGGAAATTGAGGCGTTGCTTGGTTTGTGGAGTTCT	#N/A	p-loop containing nucleoside triphosphate hydrolases superfamily protein	#N/A	6.68021	0	0	0	26	-0.840026	7.74625656692215e-05	0.00742511
comp44086_c0_seq1	CTACTTCCTTTCTCTTTGACAGCTTATCAGCTGTTGTGAGCTAACAAAGACAGCAAACCCATTGATGAGATAATGTTAGCTATAAAGCTAATATACTTTTTCTCCCTTCAATGCATTTCTAAGCAAAGAGTCATGAGCTTGAGCAATTGCTGATCTCCTTGATCTCCAATAACGTGATTTCGAGATGTTCCTTGGTTGAAGTTTTGGTCTAGTGAACTT	#N/A	subtilase family protein	#N/A	6.68021	0	0	0	26	-0.759432	7.74625656692215e-05	0.00742511
comp1779133_c0_seq1	GAGAGAGGGAGAAGAGAGAGAAAGAATGGCGGAGGAGAATGGCGGAGCTAGAGGAGGAGAGAGCTGCCGTGGAGAGGCGGTGGATGGAGAGAGAGGAAGAGAGACGGATGAGAGACGAAGCTAGGGCTCAGAAGAGAGACATTCTCATTGATGCTTTGCTTAATAAGCTTAATAGAGATCATCATAATGATCATGGTCATAATCAAGG	comp1779133_c0_seq1	---NA---	#N/A	6.66777	0	0	30	0	-0.518307	9.83969378737387e-05	0.00911737
comp102257_c1_seq1	CCATTGAGTAGAGTTGAAAATGTGATAGTGTCAGGCTCGTAGCCAAGTTTCAGGATCTCCCCCAAAACAGAAAAAGCGAAACAAACTTTACCACGCCGACAGAAACAATTGATGACAATATTGAGAGAGTACAAGTCATACGCAATCCCAATCAGCTCCATCTGCTTGGAGAGAGCTAGAACGAGATCATACTGCTTTGTTCTGGCAACGGCACTAAACA	comp102257_c1_seq1	pentatricopeptide repeat superfamily protein	#N/A	6.64262	0	0	19	9	-0.119006	9.83969378737387e-05	0.00911737
comp94392_c0_seq2	TTTTTTTTTTTTTTTTTTTGACATCTGAAATATATATTAAAGGGAAATAAAGGAGAATTACAAGAAACACCGGCAGGACTTTAACCTCCGGAAACTAAGCCGACGATACTTTACCCCCGGGAAAACAAACCGACAAGGCCTAAAGCTCTCGGAAACTAAGCCCCACACAGGGGGAACCAAACAAAGAAAAAAAGAGATCTAAAACAGGATGGTAGATTTTACACAGAGAAACCAAACTTCTTTTTACCCGAACAAACCAAAAACGCAAGAACTAGAAGGCAAAGGACACCAAAGTTAACCAAAACCTTGAAAGACTACGAATATCTTGCCTCACGTTGTTGATTTAGAGTCTTCAGAAGAGAACCTTGGGGAACCTTGAGCGGC	comp94392_c0_seq2	---NA---	#N/A	6.15894	3	0	131	145	2.6993	3.38238664494089e-10	4.81046175049675e-07
comp88788_c0_seq1	AAAAAATTTCTACACAGCGTCAAAAAGAAAAAACGTTACACATAGAGTTAACATCACCACACAACCATAGATTAGTTAGAAGTAGCAGGTATTAAAATCCGAAAGACAACTGAAAGACGAATTATTCTGAATTCTATCCTTTGAGGAGCCAATCACGCACATAATCACGCACATCAGCCAGCATCGACGGTGCAACACCACCACGTTGTTCCAGATCCCTCACGATAGTTCGACGGTACTCCAGTAACTCGATAGACGCCAAAATACCGAAAGCAAAATTTCCATAAGCTAATGATGACATAAAACCCTTCAACTTAGACTCACCGCCGCTGGCTACAATAGCTCTTCCGGATCCATTGCTAACAACACTAGAGCGGCTAGACCTCGTTGAGAAATTCG…	comp88788_c0_seq1	---NA---	#N/A	5.87012	1	0	36	50	1.36268	2.41575745768984e-07	8.16219045994598e-05
comp99717_c0_seq4	AGATTTGGGGAAGATTCGTCGTCTCGTACTCGTACTGTGGAATTGTTGAAATTAATCTGGGAAGAGAAGAAGAAAATGGGGAAGCAGCCGGTGAAATTGAAGGCGGTGGTTTACGCACTCTCTCCGTTTCAGCAGAAGATCATGACGGGTCTCTGGAAGATCTACCGGAGAAGATCCACCACAAGGTCTCTGAGAATTGGATCAGCGCCACTCTCCTCGTTACCCCTGTCGTTAGCACCTACTGGTATGCTCAGTACTTCAAGGAACAGGAGAAGCTTGCGCACAGATTCTGAAGCATGAATCAGTCAATCTCCGTTTCTACAACAACGCTATAGTTTGAAGTCACTCCTTTTGTTTTCAAGCCGATAATGTTCTTTAAAAGCTTATGTGGGGAATCGT…	comp99717_c0_seq4	cytochrome b-c1 subunit 8 protein	#N/A	5.76079	1	0	23	55	0.720386	4.4397569547808e-07	0.000129911
comp92639_c0_seq1	GGAGCTTATCAATACCCCCTCCCTCGAGACGAAGCTTGTCCCCAAGCTTGAAGGAAGGAAATTGCGACAACAGATAACTGACTGTCACCCAAGTGTTTTCATGGGTCAGAAGTCCTTACCACTGGATCAGACCCTCCAAGTAACCTTCAGCATTGTAGCGCGTGTCCAGAACCTCCGCTGGTTCAATGCTGAAATCCTCCTGTTGAGCAAACATGTCTAGTAGGGGAGTTACATCCGCACCATGACCAAGGACTGGTTTGAGTTGGGACACATGAAAAACTAGGTGAATTTTAGCCCCCTCAGGAAGCTTTAACCGATACTCAACTTTCCCAATGCGTTCCGACACCTCGTAGGGACCAAAAAACTTAGCTGCGAGTGAGACACCCGTCGAGTCACTGA…	comp92639_c0_seq1	---NA---	low quality protein: serine threonine-protein phosphatase 4 regulatory subunit 3-like	5.56092	1	0	45	27	-0.0138783	1.20082754751694e-06	0.000278169
comp97290_c0_seq2	AACAGTTTCCACTGAAAAAGGTCTCCATAAGTCAATATGTAACAACTCAAAGGTCGAATTACATAGATTGTTTGATGAGGAGAAAGACAACTTCTTTTGCTTAGTCAAATGACAAATATGATAGTAAGCTGAGCCTTTATTCTTGTGCCTTGATGTTCCCAAAACTTCTGATATAGCATCCAGTCGTGAATAAGAAGGGTGTCCAAGCCTCTTGTGCACATGTTAATGTCCACCACTGCATTCACTGAGACTGATGGAGGTGGAGGGGTTGTGTCTAGCACATAGAGGTTTCCAATCCTTCTACCTTGTCCAATGGTCGACCCCTGGTAAGATCCAGTGTGATCAACCGCAGAATGGGATGGTCCTGCATCAGTGTTAGTAGAGGTAGAAGGTGTCTGC…	comp97290_c0_seq2	---NA---	retroelement pol polyprotein	5.50679	0	1	45	26	0.900941	6.06413224955383e-06	0.000955804
comp104352_c2_seq1	GGATCTCAATAGACTTGCCATCAAAATGAATTAGGATTGAGGTGGGATGAAGTAAGGGGCAGGGTAAATGGCAGATCTACGAGCCATGCCATACCCACGAACCATGGTATTATCCAGATATTAACTTTTCCGTAGTCATGGGTGCCCAAGAAATAGATGAAGTTTGGAGATAGGTCATACAAGCTAGCCTGGACACAGAAAGGTTCTCCTTTGTAGGAGAGAAAAATACAGAGATCTCCAATATCAAAGTCAAGCCAGCCGAATCATCTCCTAATCTCCGGGATATATCGAACACAAAGAAACGCTCTGAAACTACGCACCCGGGTGAGAAGCGTCTTGTGTACCACTTAACCAAAAAAGTTACACCTGTGGGTGAGTCCACCAAGTGTTCGGTCCTGC…	comp104352_c2_seq1	6412AT5G54320.1 Protein of unknown function (DUF295)	#N/A	5.48298	4	3	248	159	2.92974	1.43048207055346e-09	1.38487224689981e-06
comp95382_c0_seq1	AGGCAAATTATTACTAGGAATAACTTTTTGAAGGATAAAAACATCTCTTTTTTCTCTCTCTAAGCGACGATTAGGTTAAGCCGCCGCTACAAATTCGTTTTCTCAGTTCTGCCTCTCCGGCGGCCACCACGGCGCTGTGAGAGGGCTCTCTAGTTCTTTTCTTTGTCTTTCTTTTGTTTTGTTATCTTTGTTTGCTGAATTTTGGTTTTCGATTGAGGAGTTGCTGGTGAACTCTGGTTGTGAAAGGGTGTCTTTGCGGAAGCGGTCGAAGGTGGGTCAGATCTTCTAGGGTTCGAGGGTAGTTCAGAGAGGGTGATGCCGGATCTGGTAGATTCACGGTTTTCTTTTGCCTAATAAATTCAGCCTCTTTGCTTTTCTCGACCTAGATCTTTTCTGCTT…	comp95382_c0_seq1	---NA---	#N/A	5.47769	15	4	448	561	4.41761	1.35850019908874e-10	2.19870010980568e-07
comp96457_c0_seq3	CTATGAGTACGCCGGCTCATTCTCCAAAATATTTAGCAAAATGTCTTTTTTTGTGTCTTTAGTCTTCTTGATCTTTTTGGTCAAGCTCAGCAACCGTACTGTCGAGCATAGCTTTCCTGGGCTTACGACCAGCTTTTGGTCAGACTCAGCAACCATACTGTCGAGCAAAGCTGACCTGCGCTGTATAAGACCACCCCTAGTTTCAATGAAGCGTTCGAACAAACGCGTCCTTTGAACGCGGACACAGCGTTCACACCCTATAAAATTAGGATACTTACGACTTCCAATTAAACTTCTAGCACATCCAACCTCAAGCTTCAGATTTCCCAAGTAACTTTCATCTAGTGCTAATGCCTTCTTTTTGTCCGGCAGTATATTTAACAAAGCAAATCCCAAGAG…	comp96457_c0_seq3	---NA---	hypothetical protein ARALYDRAFT_918889	5.29388	2	0	61	46	0.961353	2.72178391509165e-07	9.01248202523508e-05
comp102248_c0_seq4	CCAAAACGCGGATCTCTGCGTTTCCCTTTTGCGTTTTCCGACCATGGCTCTCCAAGCCGCTTCCACGTTCTGTTTCTCCGGTCCAACTTTCCGATCAACTCCGTACTCACTCACTTCAAACCGTCGTAGCATCTCCATCAAAGCTACTTCTTCTTCTTCTTCTTCTAGACTCTTCAATTCACGATCTATCTCAAAGGAAGAGCATTGTCTAGTGAAGGTTCAACAACACAAGAGTCACCTTATGTGGTTTGT	comp102248_c0_seq4	---NA---	#N/A	5.20988	1	1	47	54	0.508577	1.21715362253446e-06	0.000280887
comp99717_c0_seq5	AGATTTGGGGAAGATTCGTCGTCTCGTACTCGTACTGTGGAATTGTTGAAATTAATCTGGGAAGAGAAGAAGAAAATGGGGAAGCAGCCGGTGAAATTGAAGGCGGTGGTTTACGCACTCTCTCCGTTTCAGCAGAAGATCATGACGGGTCTCTGGAAGATCTACCGGAGAAGATCCACCACAAGGTCTCTGAGAATTGGATCAGCGCCACTCTCCTCGTTACCCCTGTCGTTAGCACCTACTGGTATGCTCAGTACTTCAAGGAACAGGAGAAGCTTGAGCACAGATTCTGAAGCACTCCGTTTCTACAACAACTCTCTAGTTTGAAGTCACTCCTTTTGTGTTGAAGTCTTTAAAAGCTCATGTGGGAATCGTCTGAGTCAGTTTTTCTGATACTCT…	comp99717_c0_seq5	cytochrome b-c1 subunit 8 protein	#N/A	5.11689	3	0	58	75	1.7655	1.42541167802933e-07	5.55229625285885e-05
comp85051_c0_seq1	ATGTTTTTTTTTTTTTTTTTAAAGATGCTCTATTTTTGTACACATATCTTTGTTATCAATTTTATATTTTAATTTTGACATCATTTTATTTGTAATTAATATAGTGTATAGTTTGCTTTTCGTTTTTTTTCTTTTACATTGTTATATAAATATATTTCTTCCACTTTTGCGTCCCCTGTGTAAGTAATCTCCTCTTAAGTATTACCACCTCTTATGCGTCCCCTGTTCCACCATCACTACCGCCATATATATAACTTCCTTTTGTCTCCACGTCGTAACTACCATTATTGCACCTGTTTTTTAGGCATGAAGGTACCGTCGATCCCTGGTGGGATGTGTTACTAGTTAGGAAACAACATCCCAAGTAACACCCAATT	comp85051_c0_seq1	---NA---	#N/A	5.10347	4	0	134	48	2.34587	5.15763195490545e-08	2.30229914016236e-05
comp105125_c0_seq16	CAACAAAATCCCTAACCCAGATTCAAACCCACATGAGTCTTCTTCCTCTTATCCACCGAGCAAAACCCTAGTTACGGCTTCTTCGTTAAATACAGATCTGTATCATGTTGTTGCCCTCATTTTCACTCTCCATTCAAAATCGAACCATAGCCACCGTTGATGCAAGCGAGATAGAGATTCAATCAAGGTGCGTACAACTGTAGATCTATTTACGGATCTTTTTTTTTTTGGGGGGAAAGACGACAATCACCAGTATTCTTCTTCCTTCTTCGAGAGTTTCATCTCTAAGGTTTCTCAGATGGAGTGTTATAGCTGGTTACGCCGGAGTAATACAAGCTCCATGGTACGTATTAGTGTAGATTTGCATTAGTCTCTCGTAATTCCGATGTGTTCATAAGG…	comp105125_c0_seq16	---NA---	#N/A	5.0977	2	0	69	27	1.18354	7.74915398826082e-07	0.000198284
comp1081211_c0_seq1	GAGACGATTGATTTGTTTGACTGCCCCGAAAACGTAGCTCGCTATCAAATGTTTCTTGCCAAACAAGCAGCGACAGTCGGATAACATACCACGTCTTTGGACCAGCGTATGATCAATTCCATAATTGTACAAAGGTTGGAGAAATTCCGATGCTTCGGTCGGCTAAGAATTATCTTCATCAGTCAAATGACTCGAACCGAGCATTGAAGCTGGCTTTGGATCAAGGGTTCGATTTGAAGTACAACATAGAGGATCAAGTTTGCCAGACGTGTACCACTTCTAATGGGATTTGTGGTTCGGAGTCGGGGTCGGAAAATTTCCAATGTCTGTGTGAAGACAAGCCTCACAAATCCTCCTGTCACGATAACCAAGGTAAGAGGCGACGTGGATTGATCGTGA…	#N/A	protein kinase superfamily protein	#N/A	4.71683	0	1	20	20	-0.666513	6.73169197107549e-05	0.00667223
comp107376_c3_seq1	CAAGCAAACGTAGAGGAGGCAAAAGCATCTCAGCCGCAGTAGAGACCAACGACCCGTCTATTACCATCAAACAACTAAGGCCAACGAACACCATATCTGAAATTACGCTCAAGAACAGCCATCGATTAGACAGAGCAAGTCGCGGTTCACCATCGCGAACCAAAAGGAGGCGACGCGCAAGGAGGATCTCACCACCACCAAGCAAACGTAGAGGAGGCAAA	comp107376_c3_seq1	---NA---	#N/A	4.66539	6	0	132	62	1.7734	1.7049197210249e-07	6.24337518199267e-05
comp78288_c0_seq2	GGATTGGGCATTTGTAGAATCTCCTGTTTGGGTTTTTCCCAGTTTTAGAAGTAAAAATGTTGCAAGGTCCGCCGTTGCAGGGGCAGTGAATGACCGGCGGGGAAGCGGAGGAGGCGGGCTCCGTAGTGGTTTGAGAGGACAATTGTTGGCCCAGTGACCTGGCTGATGACAACGGAAGCAATCGCCAGTTGGCATGACTGATCGGAGGAAGCAATCGTCGTCGTGCTTCACCACTTGTCCTCCCTAAATTTCTTTTAGTCGCGTTTTTTTTTCTTTTGC	comp78288_c0_seq2	zinc knuckle (cchc-type) family protein	zinc knuckle (cchc-type) family protein	4.55724	0	2	52	17	0.112037	2.79347686154085e-05	0.00320516
comp99078_c0_seq2	AAAAAAAAAAAAAAAAAAGAAAATCCTTCAATTTTCTTCTTCTGCGATCTTCGCATGATGTGTTGAAGATACCTCTCTCTTCCTCTGTACATACGCTTCTCTACCCCAAGAGTTGTTGAACCAAATTAAAAAGGTCTCAGATTTAGGGTTTTTCGAGGATTTTTGCGGCTGGACCGGCTCTGCAGCGATGTCTACCTCGTCGCAATCTTTTGTGGCTGGGCGGCCTGCATCCATGGCTTCCCCATCGCAATCGCACCGCTTTTGTGGCCCCGCAGCCACCGCTTCTGGCGGCGGAAGCTTTGACACTCTCAACCGTGTCATCGCTGACCTTTGCAGCCGTGGTAATCCTAAGGAGGGAGCTCCATTAGCCTTTAGGAAACATGTAGAGGAAGCAGTTCG…	#N/A	---NA---	phosphatidylinositol 3-kinase family protein tor	4.51097	0	2	33	31	0.0379973	3.53543024101759e-05	0.00390975
comp102248_c0_seq5	CCAAAACGCGGATCTCTGCGTTTCCCTTTTGCGTTTTCCGACCATGGCTCTCCAAGCCGCTTCCACGTTCTGTTTCTCCGGTCCAACTTTCCGATCAACTCCGTACTCACTCACTTCAAACCGTCGTAGCATCTCCATCAAAGCTACTTCTTCTTCTTCTTCTTCTTCAAGCTCCCCAGCAATGCCTCTGGCGGCGGTGAGGCGGATAAATCTGTGGATCCCAAATTAGGCGGCGTTGGGAGCAGAAGCGCCGGTGAAGAACGATACTTCA	comp102248_c0_seq5	---NA---	pfkb-type carbohydrate kinase family protein	4.45465	3	1	70	45	0.941114	3.88603170287382e-06	0.000682903
comp107663_c1_seq17	TTTTTTTTTTTTTTTTAATAAAAATAAAACATATAACATTAACATGAAAACATAAAAAATTTACAAAGTTACAAAGTTACAAAAAGTTGAACGGTCAGTAACCTCCTTAAGACATATACCAGCTGAGTCGAGATAGGCAAATTCATAGAACAGGAAGGTCAATTCACCGATGGAAAATGCAATTACAAAGCTAATATAACTGTGCAACTGGATCCATCCTTCCAATACGGAGCAACTTTTGGAAACCAAACTAGGCCAAGGATCGCATAAGCCAATAGCATGAAGGCGTACAACTTCATCAAAGGAGCCTTCTCTCCCTGTAAATAGCCACCTCTGTTCTTCCAAACTGTTCTTCCTTTAATTGTGGTGCCATCCAGTTCGGGATCACATGTTATGAAG…	comp107663_c1_seq17	---NA---	lung seven transmembrane receptor family protein	4.44446	2	7	166	98	2.41825	3.25394633294956e-07	0.000103106
comp90517_c0_seq1	GTCTAGATAAGGTTCCATCAATAAAACCTATCTTGTTCTTTGCATCTAAAGCTATCAGCACAGCTTCACTCCAGTCATCATAATTTGTTCCATCAAGTTGAATAGAAATAATATTAAACCTAGATGATCAGCACTATGCATAAAAAACGGAGAATGAGTCGGATCCATGAAATTTGGTGTTGGTTCAGCTCGCGAAGCTTCAATAGCTTGAGATCCAGCTGCTGAAGGAGAGATCAGAGGAGAAACAACAACGCCAGTAGATCGCGACGACTTCCGTGTAGCTGAGCTCGTCGAAGTCTTCAAACGAGCTGGTTTCTGAGAGGCTCGAGCAACAGTCACCATCGATGCTTGTAACGAACAAATGGATGAAGAATCGAGCTCGAAAACGAAGAAAAGAGA…	comp90517_c0_seq1	---NA---	retroelement pol polyprotein	4.42115	0	2	24	35	0.528261	5.76849069926411e-05	0.00587953
comp109785_c0_seq2	GCAGCCAAGATCTCAGAGGCCAAATGAAACGACTCATACCACTTTGGGTTCTTAGGTTCATTTTTGATCTTCCTGGTTCTCCCAACTCTAGCTTTCTGCAGATCTATTGTGGCATACAACTGTGTTTCACCTTTGCCAACACCAATCGTCTCCTCTACATTTGCCAGAATCTTGCCAAGGAAGCCTTGCCTGACTCCACCGCCATGGAGGGCATCAATTTCATAGATGGTAGCATGTAAAGTCCCGTGCAACAGATGCTGCGCCATTGTATCACTTCGATTTTTTTGTTTTTTCCCGCAGAAACTGCGATCTGATCGGTCGTCGGTGGTCAGAGGAAGGAGAAGAATTCGGGATCTGATCCGTAAGGGGAAGAAGAGAGCTCTTTAAAGAGAGAGCCTA…	comp109785_c0_seq2	phospholipase d alpha 1	#N/A	4.36787	1	1	37	21	0.0419191	8.4744022215621e-05	0.00805093
comp75106_c0_seq1	GAAATCCAAACAAAGATTAACTGGACATATTGTTGATGGACGAGGTTCAATGGTATGTATGGTGACGTAGTAGAGACTACTGATGTGAAAAAGAAAATTATTGAGAGCATGATAAAGGGTGATACTTCGGAAAAAGTGTTGGCACTCAGGCATCTGTTAATTGCTTCTGCTGCTATCCTAAGGCTAAATCTGCAGATTGATGGCATTACCTTCTCACCTACATTTGTCTCTGTTCTCACGGGCATTTCAAATGATCTACTGTCTGAATTCGCAGACATGAGCGAGGTACCGGTTGAATTCTCATTTATTTGGTTGGATGGTGCAGTGAAAGTTCTTGAAGAACTAGGGAGCCAATTATGCTTATCTAACCCTTCATTAAACCAAGATCTGTATTCAAAG…	comp75106_c0_seq1	contains ro domain s\x3a nucleolar 27s pre-rrna urb2 npa2 ( ro\x3aipr018849)\x3b has 58 blast hits to 49 proteins in 21 species\x3a archae - 0\x3b bacteria - 2\x3b metazoa - 2\x3b fungi - 0\x3b plants - 44\x3b viruses - 3\x3b other eukaryotes - 7 (source\x3a link)	#N/A	4.29165	0	2	35	21	-0.0906144	9.66806397784418e-05	0.00904053
comp107663_c1_seq28	TTTGGCTTTTCAATTCGATTATCAAATTCAAATTGGTCTTTTAGAACATCATTTATAAAATCAATCTCCTCAAACAAATTGTTTCCATCCTGAAGACAAGCACAACCTGGATAAGAGCTACAGAGCTTCTAAAAGCATCCATGAATCAATCTTCTCAATCAAATTTGTTTCATCCTATATTACATAAGCATAACCTAGAACTAACAGAATCTGAAATAAGAGGTCAAGAGCTTCTTCTAAATTCTGAAAATTTTGAATTTTGGAACATCAATTCACGAATCAATCTCCTCAAACGAAACAATTCCATCCTCAACACAAGCAAAACCCAGAAAAATTTGAGAAACAAAATCTTAAACCAGAGCTTGAGAGCAGAGCTACGGTGAAAAGGAGTGGCTCCCA…	comp107663_c1_seq28	---NA---	#N/A	4.21179	2	7	115	105	1.75734	1.19690542931329e-06	0.000278169
comp102484_c0_seq1	CAGAAGAAAAAACGATTGGATTAGGATCAACCATCCCAATCACAACTCTTTTCACCTTAGCCTTAATCAAAGCTTCTGTACAGGGCGGTGTTCTTCCGTAATGATTACATGGTTCCAAACTAACATAAGCAGTAGCATTCTCAGCTAAGTCACCAGCATCTCTAAGAGCAAACACCTCAGCATGAGGCTGACCAGCTTGGATGAAACCCTTCACCAACAACAGCTCCGTCTTTGACAATGACACAACCAACCATGGGTTAGGACTAGTACACCCAATTGCTCTCTTTGCTAGCTCCACAGACTTCCTCATATAGAACGCATCGTCGACGACGACGACTTCAACACCATCTCCGCTTCTCATTGCAGCCAAAACAGGGTTGCTGAAACCAGTCTGAGATT…	comp102484_c0_seq1	cytidine deoxycytidylate deaminase family protein	#N/A	4.20765	4	1	60	57	1.04714	6.91015977708899e-06	0.00104861
comp63210_c0_seq1	ACAAAAGCAGAAGATATTCTCAGAGCAAACTCTGTTTCTAGCTTTGGCAAGAAACTCAGACATTACAGAAGAGACACTAGCAGTAACGGCCATGAACACGCGGTGGGATACGTGAGCGGAGAGAAATACTATGGTGCAAAAGCAAGCATAAATGTGTGGGCACCTCAGGTCCAGAACCAATACGAATTTAGTTTATCTCAGGTTTGGATTATCTCTGGTTCCTTCGG	#N/A	5832AT5G50150.1 Protein of Unknown Function (DUF239)	#N/A	4.16673	0	3	9	60	0.297637	3.44309439407588e-05	0.00381454
comp96476_c0_seq1	CTCAATCTTGCAAGCCTTGAGTGATTGACTTTCTACTCGACGAAACGAAGCCTCATTATCATCATCCAGAATTCCAACACTCTCCGTCCTGGAAGCAGATAACGGTTGGTGTGTGTTCCTTCGTAATGATCGGTGTGAAAATTGTCAACCTCCTCCTTAATGTTTTCAAGAAGCAAAGCAGTATTTGTTGGACTATGGATGTTATGCCCATCATACAGTAATCTGTTCTCCCGGACATTCGAACTCAAGACTTCCTCATGTGGTGATGCAGAGTGTCTCTTTCGATAACGACGGAACTGATCCCTAACAGTGAGAACCTCGGGGT	comp96476_c0_seq1	15533AT3G14120.1 FUNCTIONS IN\x3a molecular_function unknown\x3b INVOLVED IN\x3a transport\x3b LOCATED IN\x3a nuclear pore\x3b EXPRESSED IN\x3a 23 plant structures\x3b EXPRESSED DURING\x3a 13 growth stages\x3b CONTAINS InterPro DOMAIN/s\x3a Nuclear pore protein 84/107 (InterPro\x3aIPR007252)\x3b Has 5399 /.../ hits to 5001 proteins in 612 species\x3a Archae - 19\x3b Bacteria - 730\x3b Metazoa - 2…	#N/A	4.12838	2	0	43	7	0.00200062	9.94445283898413e-05	0.0091866
comp93236_c0_seq2	GGCTTTTGCTGTGAGGCTTCCGGTCTCTAATTATCAAAGAAACACGAGTTTGACCAATCATCATAGTAAAAATCCCTCTAAATAATTTCAACAGCTCTAATTAGCTAATCAACATCGAAATCCGTTCTAATAATCAAACGTAATCTCAGCAAATCAAAGAACAAAATTGTAAGGACTTGTGGTTCAGAACTCTGTTTCCGATCAACATGATTTAGAATCGTCTTGATGAACGATAAAGAGAGAGAGCGACACAAACGAGAGCACGCATATCTCCACGGTCGGAATAGGCGGGT	comp93236_c0_seq2	---NA---	#N/A	4.05697	0	5	79	37	1.07203	1.85747242607158e-05	0.00234214
comp97927_c0_seq2	GGTACTGCTTCCATGTAGACACCGTGTTCTCTGCAGGAACTGCTCAGACAAGTGTAAAAAATGTCCCTTCTGCCGTATAACCATCGAAGAGCGGCTCCCCGTATATGATGTTTAACATCTAACTTGACCATCTTCGATATTAAAGTTTTAAAGTGTATATATAAGTGTGTACTGTGTAGAGAGGATATGATGATTCACACTCCTTTTTTTTTATCACCCATCTCTACATTGCGCTGTCTTTTTATTTGTGTGAATCAGCATTGAGTACAGGTCAAACAGAGCAAGTCTAGTATATATCGTATGCGGTATGCCTCATGTTTAGGCTTTTTTGTAATTATTAATTAATACCTCTGACATACTTCAGGGAGATATTGTTTTGTTTTGTACAATACATGTGTT…	comp97927_c0_seq2	---NA---	transmembrane fragile-x-f-associated protein	3.97323	4	0	50	31	0.470343	2.07157410524909e-05	0.00253105
comp107146_c0_seq3	TTTCGGATGGTGAATCTCAGGGTCTACAATCATCTGGTGGTGGAGTCTCAGGTGATGAAATCTCGGGTAATGGTGTCTCAAATGGTGGAATCTCAGGGTCTACTATAATCTCTGGTGGTGGAATCGTAGGTCTATAATATCTGGTGGCGGAGTCTGAGGGAGCGAAATCTCGGGTGGTAGAATCTCAGGTGATGGATTTTCGAATGGTGGAATCTCAGGATCTACTATAATCTAGTCCAATCCTCCGTCGCTG	#N/A	---NA---	#N/A	3.95851	4	0	0	72	0.700588	2.28816044512556e-05	0.00277644
comp98916_c0_seq1	GTGCATTGGATACGTGATGCAAAGTAATTACATCGACCGCTTAAAGAAGAAAGGCGTTTTCCCGTTCCTGTGAGCCAAGCTAACCATCAAGAAGAGGCTATACTTGCTGAAGCCAAACAAGAGATTGAAGCGAAAGAAGAGCTACAGAAGAAGTGAAACAACAGTGCGTGGAAGAGCCACCACAAGTACAGAAAGAAGAGAAAGCAGAGCAGCAAGGAGAAGAGTTTGTGGCATACAAAGAAGAAGAGGCGGCGGTGGTCAATTGCTGCTCTATCTCTCTTTCTCTCTTCTC	#N/A	---NA---	#N/A	3.95554	0	3	10	50	0.210321	0.00010411	0.00957424
comp98154_c0_seq1	TTTTAATACCCAATTTAGGAGAACGTTAAAATAAACAGTATAGAAAATATAATTTCCATTTCCGGCGAAGACTTGCAAAAGGTATCTACTAGATAAGAATGCCTAAATATCAGGCGCAAAAGAGAAGCGTAACAAAATTGGCCTATACTCTTGGGAGAAATTCTAAGGAGCAACCGTTTTCTTTTCTCAATAATCGGTGAGCCACGGACAAAAGAAGCT	comp98154_c0_seq1	---NA---	#N/A	3.91621	7	0	89	44	1.29272	6.68301095195787e-06	0.00101667
comp22959_c0_seq1	GGTGCTCTTCTTGTGTACAACACAAGAAGAAGAAGAAGATGGCCAATGTGATCTCAAAGCTCCAATTACAACCAAAAAACTTGGCTCTGCTCAGTGCTCTGTATTGGATTAGTGTAACAGTCACTATGATGACTCTTCTTGTATGGCTTTTGTTTTTGGATTTTGAAGTATGTAGTTGTCATAATCACATCTCTTTCATGCAATAAAAACCTTTTT	comp22959_c0_seq1	---NA---	#N/A	3.87551	7	0	79	49	1.4392	8.12790078407872e-06	0.00118348
comp74606_c0_seq1	TGCTCTCCTACGTTTCTCCAGCTTTGTCGCTGATCTGCTATAACTGTTGACGATTGTAAAAGCGATGATATATCCTCAGGTATCTTGTACTGTTCTAACGCCGCGGCAGTGTATGCATAGAAGTTTTCATTCTCTTTCTCTTCCGCCAATTTCTTCAGCTTCCGTTTCTGAGAGTTGCTCATTACCGTTTCTTTACTTGAAGTCAGTTTCCGTTTCCGAGATGTTCTTGAAACCGTGTTCTTATTTGAATTCAGCTTATTGTTCTT	#N/A	---NA---	#N/A	3.82792	3	0	34	22	-0.350043	9.66806397784418e-05	0.00904053
comp107663_c1_seq25	TGAAGAAGGGGAAGGGTTACTGGACTTGGAAGGGAGTTTCATCGGATGCTGATGAAAACAATGTACCATCCAGTCTTCTTAATGATCACAGCTTCCGGAGACATCTTTACTTCTCATAACTTCTCCAAGATTGCAGGAACCAGCATCTGCAAGTTTTGGCGTACAGCACATGTCCTCAGTTTTGAAAAAAGAACCACCAACTCTATCTTGCTGCTTCCCTTCACACACTATCGCTTCAACCAATCCCGCAGTAGCCTGAGTAGAATTCTGCTTGCTAGCAGATTCCTTGCTTCTTACAAAAGTGATATTATCAAACCTTAGTGCCACGTTGACAGACAATGATGGCGCCAGGTTAGCAAACTAGAGTATCAATTGAAGCAAGATGTATATGAATCGCAA…	comp107663_c1_seq25	2802AT5G20670.1 Protein of unknown function (DUF1677)	#N/A	3.79486	7	0	57	61	1.34754	1.2175983437824e-05	0.00164376
comp787_c0_seq1	GGGCTTTGAATGTTCTTCAAAATGGGGTTTCAGAGAACTCTAGTGATGTTATGGCATTTACCGCAAGATTAGAGATTATTGGTGTCACAATCCATTTTCCTCTTTGCACAAGCGACACAGAATTTCCAGGGTTCATGGCAACTGATATTCATGAGACATCTGAGGAAGAGCACCCAAATTATTTTAAAGGGAGATACTGATAATATGTTACGCTTACAGCATGTAGTAGGAGCGGCGAACTCTCTATTCGTGGGAGAGACAT	#N/A	3280AT5G24740.1 Protein of unknown function (DUF1162)	#N/A	3.7793	4	0	39	31	-0.0975639	5.27794117686343e-05	0.00546146
comp105350_c0_seq13	TAATCCGCGTCGGTCCACGCCCGCAATTTAGCAGTCATGAGATTCTGACATAATTTTCAAAAGAGCTCTTCTTTTTACAAACAAAAATTGTGCTCTTTCTTTTTGGTCCACATCAACTTCTTAAGAAGACTCATCCTTCTTATTCTTTTTTTTCCTAGAAGCAAAGCTACTTGGTCCAATATCTATTGACATTCTCTTTGTTCTTTCTGATAGCTCTTCAGATTCTTTGGCATCACAATGGACCAGGATCAGCAAGAT	comp105350_c0_seq13	surfeit locus protein 2	#N/A	3.77555	5	0	66	23	1.09898	3.03780478791141e-05	0.00347247
comp106853_c0_seq3	GCTCAAACCGACATGTTTCTCGCCGCGGCGGCGATTTCTTCTCAGACATGTTGGATCCGTTGATTCCGACGAGAAGCTTGAGCCAGATGCTAAATTTCATGGACCAGATCAGTGAATTCCTTTGGTGTCAGCAGCAGCTACGCGTGGAATGGGAGCTTCAGGAGTTAGACGTGGCTGGGACGTGAAGGAGAAAGACGACGCGTTGCATCTAAGGATCGATATGCCTGGACTTAGCAGAGAAGATGTGAAACTTGCTTTGGAACAGAACACGTTGGTTATCAAAGGAGAAGGTAAAACAGAGGAAGGAGATGATGTTTCTGGAGATGAGGACGGAGGTTTACGAGTAGGATTGGGTTACCGGAGAAAGTTTACAAGACTGAT	comp106853_c0_seq3	hsp20-like chaperones superfamily protein	#N/A	3.7647	0	4	46	29	0.717371	8.85539142605666e-05	0.00837019
comp88096_c0_seq1	TGTAGTGCCTGTCGATTACTTCCACAAGATTGAGTCTTGGCCTGACCGGCAGTCCATACCATTCTGATTCATATGATCACAGGTTTATGTATTTCTTCAACCGTGGAAAATACTTCATACACATATGTTTCCGACTCTTGGCAGATTTGCTCATCTTCTAAGTTGTAACAGTCCCTTGTTTAAGTTCTGGTTCACGACGTTCTAATATCCAAAAGCAGA	#N/A	---NA---	#N/A	3.71306	0	6	60	47	0.639019	5.37539450513425e-05	0.00553421
comp96093_c0_seq2	GGAATTGCATCCAGATGTACTTGAGAGTATTATTTCCAAATCCCTTAACGCTTACAAGGCTGCTTTGGCTGCCAAAAGGGCGAGGGAGTTGGTCAGGTCGAAAAGCGTTTTGAAGTCATCATCACTTCCTGGGAAACTGGCTGATTGCTCATCAACAGATCCTGAAGAATCTGAGATTTTTATAGTCGAAGGAGATTCTGCTGGTGGCAGTGCGAAACAGGGCCGTGACAGACGTTTTCAGGCAATTCTTCCCTTGAGAGGTAAAATTCTGAACATTGAAAGAAAGGATGAAGCAGCCATGTAT	comp96093_c0_seq2	dna gyrase b1	#N/A	3.66713	3	2	62	23	0.840626	8.4781250646428e-05	0.00805093
comp95729_c0_seq1	GCAAGGCTGAAACTTAAAGGGAACTGAGAAGCTCAACAATGGCTTCTCTGGCCAAGTTTCACTACTGTGACCAAACACTCCACCTCCGACTCAACCTCACCGTAAACCCCAGCCCAAACCTGTTACAGACCGAATCTTACGAAAACCTCCTCCGTCTCGCGCCATCAGAGCTGCTTCGTCTTGCTCTGTGATCTGCTTTGGTC	#N/A	---NA---	#N/A	3.64865	5	3	44	79	1.09745	2.58661076933139e-05	0.00298461
comp94427_c0_seq1	GAAGATGCAGAACCGAAGGTTTGTGATGGAAGACTAGTTAATAGGAACATTAGAAAGGTGAATGAAAACTATTTTGGATCTTATAGTTCGTTCGGCATTCACAAGGAGATGCTTAGTGATAAGGTTAGAACAGAAGCATACCGAGATGCACTTATGAAGAATCCTACTCTCTTGAGTGGCTCTGTTGTAATGGATGTTGGTTGTGGAACTGGGATATTGAGTCTCTTTGCTGCTAAAGCTGGGGCTTCAAGGGTAGTTGCTAACCGAAAAATGCAAAGGTCCCA	#N/A	protein arginine methyltransferase 6	#N/A	3.5807	3	4	25	78	0.85133	4.63998645988068e-05	0.00494353
comp103382_c0_seq2	TTTTTTTTGATAATTTCCGGTGCAAAGCACCGGGTTTACCACTAGTTAATATTACATTAACCAAATAAGTCTTACATAAAATCAAATGCCACCAATCTTAATTAAAATAAAATTAAAATCAACAAAAAAACAATAGAGACAAGCTTCTAAGAACATGTACATGTAACTCATCCAATGTGAAGAGATATAGAAGGTACATGGAGCTGTAGATCATCATGTTCTTGGACAAGGCTAGGATCTCTACGATTTCTTTAGATTGATCTTGGAACCTTACAAGTTTTAAGGATAATACGACATGACAACTTCAAAAGCGTTGGGCATCCTCATTCTTCTATTGATACAAGGAAATCAAAGGGGCCACAGAAAACCTTTTCTAATAAGTGGGATGATCTTCCAACT…	comp103382_c0_seq2	---NA---	#N/A	3.56829	3	3	49	43	0.976415	8.1418267794559e-05	0.00776776
comp100641_c1_seq1	ATCATCTTCTCTTCTTTGTCCCTCAATGAAACCGGATAATACTTGGGATCCGACTTCTGAGCGTGGCAAGAAGGCCAAGGCGATGAAGATGACTGAGCACGAAGTGAAAGAAGATGAAGAGGTTTTGTTCACTGAGCAGATGATGGATCAATCGATGATGATGGTAGTGTTTTTGATTTGTCGCTTAGTAAATGTTTGGTGCATT	#N/A	---NA---	zinc finger ccch domain-containing protein 24	3.56459	0	6	63	35	0.541747	0.000107366	0.00984407
comp102484_c0_seq2	TTGGGATGAAACCCTTCACCAACAACAGCTCCGTCTTTGACAATGACACAACCAACCATGGGTTAGGACTAGTACACCCAATTGCTCTCTTTGCTAGCTCCACAGACTTCCTCATATAGAACGCATCGTCGACGACGACGACTTCAACACCATCTCCGCTTCTCATTGCAGCCAAAACAGGGTTGCTGAAACCAGTCTGAGATTGATGTGATATCTTGAAACCGTGTTTTGCGTTCTGAAGTGAAGTGAGATTAAAAACGCGGCGAGGATTTGAGGATAGCGATAAAACTGGAACCGAAGTTCGTGGATTGATCGAGGAATCGAATCGGGAGGTGACATGTGATCTGCATATCACTATTGAACTTAGGTTTTAGTTTAGAAATCGTAAGATCGGTTTT	comp102484_c0_seq2	cytidine deoxycytidylate deaminase family protein	#N/A	3.56209	11	4	123	96	2.03071	1.13948741329567e-05	0.0015585
comp68872_c0_seq1	TATTGTTGTTTGTTTGTTTTTGAATTTGCATTCTTGTTGGAGAGCATCTTTAATCTTTCTGACTGCATCAAAAACTTCTGGTGTTGTCTTCTCAAATCGCATCCAAAAATTGTAGAGAGTTCTTGACGCGATAATTGTCTCCTTACGTGTAACTGGTTCTAAAGGTACTGTCATATCTTCTTCAACTTCATCATCACCGTTAATATATGTGGTTTTGTC	#N/A	---NA---	ars-binding protein	3.53186	5	0	43	30	1.03914	9.82142415674399e-05	0.00911737
comp78000_c0_seq1	TCAATCATGTCGTCCACCATTACAGACTTATAACTCACCTGCAATGTCAAATCTGCAACAAGGTTGGCTGCAACAGATTCACGTCCTTGAGCCTGCAAAAAATTGTAGAATAAAAGTCATATAAAAAGTCTGTTAGCCATCAACGAGAAACTAAATGGGCCACAGGAATGAAACAATTGACAAACTCAAATAACATCCCTTTACACTCTCAAATAGCTGAGCATAGATCCCAGCATCAGCAAAACGTTTAATCTTGA	#N/A	---NA---	#N/A	3.52073	5	0	40	32	0.182683	0.000109053	0.00993909
comp102389_c1_seq2	AGAGATTGAGTACTACGCTATGCTCGCCAAAGTTGTGTCCACCACTACAATGGAAACAACGTTGAATTGGGTACAGCTTGTGGAAAGTACTTCCGTGTTTCTTGTCTGAGCATCGTTGACCCTGGTGATTCTGACATTATCAAGTCAATTCCTGGTGATCAGTGATTCAATTTTTGAATTTTATCTCTCCCAGATCTTTTTATCCAGTTTTGT	comp102389_c1_seq2	ribosomal protein l7ae l30e s12e gadd45 family protein	#N/A	3.49891	17	0	68	149	2.22439	1.25422327885063e-05	0.00168947
comp96409_c0_seq1	CTTTTTTTTTTTTTTTTTTAAACACAACCGTCATAACTCATAAATATCATAATCAACTTGTTTTTTTACAAAAGGAGGATATCACAAGCATAATTACCAAAAGCTTACAGGCTTTAAAATATATAAAACCGCAACATAGAAAGGAAAAAACACCAGAAAATATCACGACGGCATATATATCTTTAACCCCAAGAAAAAGACCGATCGATCAGCGATGAGAATTACTTGGGTACACGCGCCCTCCGTTACCGTTGCCGTCGCCGGTAGAGTCAGTGCTCCGGCCACAACCCGAAGGAGTGAGGCAGAGATAATGGCTTTCGCGGCCATAGTCTTCACCAGCTTTCTCTTGACGGGAATCACACTCGCTCCTTGTTTCTTCACCTCCCTCTCCACCGTAGA…	comp96409_c0_seq1	---NA---	hypothetical protein CARUB_v10010744mg	3.44576	26	23	445	241	3.52698	7.49466325519162e-06	0.00113169
comp96865_c0_seq1	TGGTTACGACAAGAGTGAAATTGGTCGATGAATCGACCGACGGTCTCACTCGAGTCTCGAATCAACCGTTTAATCGATTCAAACCATTACCACTCTCCTTCGAAGCCTATTTACTCAGATAGGTTTATCCCCAGTAGATCTGGTTCCAATTTCGCTCTTTTCGATCTCGCATCTTCTCGCGACGAAGAAAGGACGGGAAGGAAAGAACGCGGCG	#N/A	cell cycle switch protein 52 a2	#N/A	3.38588	9	0	56	57	0.626873	5.7291091914382e-05	0.00585892
comp67562_c0_seq1	GGAGAGGCTTGTGGCTGGACCAAGTACGCTGCTGTGTCGCGGTTTATGCTGAACATTGCCAGCGGTCGACCGCTTGTGGAGGCTTCAACAGCGGTTGCAGCTGCCAGGGAACGCGATATGTCGCGGATGTCTAGTGGCGTGATCAGTACCCTGTCATTACTAACCACGTACGTAAAGCTCGATCGATAAGGCTGGATTCGGA	#N/A	---NA---	#N/A	3.3738	0	11	55	95	1.39314	6.33658008152365e-05	0.0063113
comp97839_c0_seq3	GGGTAACAAGATCGGGAAGCCACACACTGTGCCGTGTAAGGTGACCGGGAAATGTGGATCTGTTACCGTACGTATGGTTCCAGCTCCGAGAGGTTCTGGTATCGTGGCGGCTAGGGTTCCTAAGAAGTTCTTCAGTTCGCTGGGATTGATGATGTCTTCACTTCTTCTAGAGGATCCACCAAACTCTAGGACTTCGTTAAGGCAACATTTGATTGTCTGCAGAGGACTTACGGATTCCTAACACAGAATTCTGGAAAGAGACGAGATTCGTTAAGTCACCATACCAGGATTACAGTGATCTCTTGGCTGATAAGTCTCTACCTAGCAGCAAGATCGCCACCGAGTTGAAGACCAAGCCTAAGTAGTAATAATACCACACTCACTCATCTTGGATGGATG…	#N/A	ribosomal protein s5 family protein	#N/A	3.32063	8	4	77	72	1.36426	5.49365616172682e-05	0.00563699
comp108704_c0_seq8	GGGGATCGGGACGGATTCGTTGTGTAATCATCCAGACGACACAAAATCCGGTCTAACCGTTTCTGCAATGCTCGGTTACCAGACAACATCGGATTTGCTTTTGTGTCGTAAGTAAAACCCACATCACCTGGTTTCAAAACCTCCCAAACATCGACCCATTTGTCCAGCAAAGGAAATTTACCATCTAGCTTGTCATCCCAGTTCATGTCTCCCCCGAATATCACGTTGGTATGAGCTCCAAGAATCTCGATTGCCTCTTTCGCTTGTTCAACGCGTTCTCGACTGAACATTTGGTCCCACTTTGGAGGACCTGGAGACGGACTCTCGAGATGGCTAGTTGCAAAGACAAGTGACTTTCTCCCTGGAACTTCAACTTCTGCATAGATAGTTCTCTTCCCA…	comp108704_c0_seq8	---NA---	endonuclease exonuclease phosphatase-like protein	3.28676	9	5	66	100	1.76102	7.05022123024251e-05	0.00696942
comp1462642_c0_seq1	CTTATAAGTGTCATCAACTTGGGCTGTTGGAGTCTCATCAATGTCATTGGAGCACAAAGATTCAGCGGAAATATGCGAGTTGACATCTCGTAACAGATCATCACTTTCGCCTGCGGCTTTCAGGGTCTCCCAAGCTTCAAGAAAGATAGGGTAACGAAGTACAATCCCATTGTGTTTCATGTATAGAAGAATTCGAGCCATGAATGATGTTTCCCCAAATTTACAGGCTTTTGCAATCA	comp1462642_c0_seq1	---NA---	pentatricopeptide repeat-containing protein	3.27319	11	0	118	18	0.789404	7.15346532276706e-05	0.00704461
comp69439_c0_seq1	CCCGTTCCATAAACGATCACTAAACAAAATCAAAGGACCTTTTTAAAATCCTAATCCCCGTTAAATCCGAGACCAAATCAAATAATGAAATACCTAAATCGATAAAACCGTTACTCGATTAACATAAAAAACGCGCCCTAAATCTCCGGATCCGGGGGTATGAGAAACAAGACGAGCCCGATCCTAGAGAGAGTTGTCTCGCG	#N/A	---NA---	#N/A	3.25204	13	0	13	123	0.954495	6.11438026652651e-05	0.00612072
comp96326_c0_seq1	CCATAAGAAAAAACAGCATTATTGCTATCGGTATCTCCTATATCGTGTCGATTCTCCTAGGAACCGTTCCCCTTCTCTCTCTTCATATTTTCTTCCCCTTCTCTTTTCTAAAGAACTCGCCGCCGTTCTAGGTCTTCGTCTCCGACAGGCGCGTATGTGCACCGCGGCCATGACGTCAGTTCGGCTTTAGTTTTATGCTTAGTTTTCTAGTTCTTCTTTCTTTTGTGGAGAGATCTTTGATTTTTCTAGTCTTTCTCTTTTTAGATCTAGGATTTGGGTTGTTTGATTTTGTTGTAGGATTCATTTTTCTTCTTTGCGTGAGCTTTCTATGGCCTAAACCGCGTTGGCTCTAAGCCACTCACAGTCGGTGTGGTGGTGATTCGGTTTCGGCGACCTATT…	comp96326_c0_seq1	---NA---	#N/A	3.24049	14	18	197	188	3.18126	3.11487290038075e-05	0.00351093
comp43553_c0_seq1	GGAACAAGCAACTTCTTCTTATGGGAAACGGGATTTTGAAAAACGAATGTAAAACATTTTATTATTTTTCTATTTATTTAAGGGTTTACTCTGTTCTCTCTAAAACAAATACATTTCCTTTAGAGAGTTCGTTAAACAGAAATCTGGCAATGGTGGTCTTACCAATCCCAGAAGGACCCAAAATTCCTATCATCTTCACTTCATCTGCATAAATAGTCAACGCTTAAACAC	#N/A	disease resistance protein (tir-nbs-lrr class) family	#N/A	3.17763	12	0	89	44	1.0578	9.93166709353276e-05	0.0091866
comp99220_c0_seq2	TTTTTTTTTTTTTTTAGTTAAACAGATTGATTTAATTTAAAAGCGCTTGTAGATTAGACAAAGATCTCTCAAGGACATACAACACACTCACATAACTAAAACAAAAACAGAGGATACAACACAAAGAACGAAACAGAGTACTGAGAAATTGGGCGATGAGGCCGCCGCTTATTAACTCTTAGCATTACTATTTGTGACTGAAGCAAAGCCGTTGTTTTTCCTTTTAGAAATTACTTCACTGAAGGACCTTCTGGGAAGCTGGCCTCTTGGTGATCTCAGTCACCCACTCGTTGACACGTGGATGCTTGGTGAAAAGCTTCTTGGTGGGAGTTTCGAGCAGGTATTGAATCACGGGAATGTGGTGAAGATCAGTCAAAGTGAAGTGTCACCAGCCATATA…	comp99220_c0_seq2	glutathione s-transferase phi 2	#N/A	3.14228	11	7	116	84	1.8504	8.61930503295494e-05	0.0081723
comp1527480_c0_seq1	TAGTTCTGTTTTTTTTCTTTCAAAAGTATAGTTCTATTGTGTTTTGGCCCGCATGGCTGTGGTCTAGTGTAGCCTCGTGACGCTCTTCATAAAAATAGTTATGTTGTGTTTTGGCCTGCATGGCTATGGTCTAGTGTAGCCTCGTGATGCTCTACATAACAATAGTTCTGTTGTTTCATGTGTAGTTTAATACTTTAATATCAATAATACACTTACATAAAAAAAAAAAAA	comp1527480_c0_seq1	---NA---	#N/A	3.09981	15	0	150	14	1.17828	0.000107846	0.00987328
comp84752_c1_seq1	AAACTCTCTCTGACTTCCTCTCTCACCACCCGATACAGCGTTCTCAATGAACTTCGGTGACTCCGCCGTTCTCGCTTTCGTCCGTTCCCAAAACTCTCATCATCAAAGGGTGTTCTGTGGTATCGATGGATCTATGTGTGTTTCTTGGAACATTAAACAATCTCTGCGATTTGAACAAACAATACGGTTTATCTGGGAAAACTTCAAACGAAGCTATGTTT	comp84752_c1_seq1	aluminium induced protein with ygl and lrdr motifs	#N/A	-2.95139	446	10	4	57	2.62053	9.13407324049557e-05	0.008607
comp106625_c0_seq1	ATCGAACAGTCAGCTCAGAACAGAGAAGGGCAATATTTTTGGACTATGACGGCACTCTCGTTCCTGAGAGCTCCATTATCAAAACCCCTAATGCTGAAGTCCTCTCTGTTCTGAAATCTCTGTGTAGAGATCCTAAAAACACTGTGTTTGTCGTCAGTGGCAGAGGATGGGAGTCTCTGAGCGACTGGCTATCTCCATGTGAAATCTTGGTATTGCAGCTGAACACGGATACTTCATAAGGTGGAGTAGCAAGAAAGAGTGGGAGACTTGTTACTCGTCAGCTGACGCGGAGTGGAAGACGATGGTAGAACCGGTAATGAGATCATACATGGACGCAACCGATGGTTCTACTATAGAGTACAAAGAGAGTGCTTTGGTTTGGCACCATCAAGACGCAGA…	comp106625_c0_seq1	trehalose phosphatase synthase 5	#N/A	-2.97312	542	26	22	56	2.92103	7.52949910833629e-05	0.00734396
comp95470_c0_seq1	CTTCTCTGTTTCCGGCGTTGCTTTCTTGTTACCGTTCTTCATTGTTTTAACGATTTGTTTTTAAACCGTCTTGGAGAAGCGGTGGTGGCTCTTGTATTGACGCCGTCACCGGGAAAAAAGCTTACATAAGTCGAGGAGTGGCAAATATGTAAATAACGGAGGATGGTGTGGGTAAAAGTATAATATAATATGGCGATAAAAGCGA	#N/A	---NA---	#N/A	-3.00264	379	41	8	48	2.81447	7.97439225788698e-05	0.00763183
comp94051_c0_seq2	GGACAATATTACCCTTAATGAAGATTGTTTTAGGTTAAATATAATTAAATAAGTAATTGTTCAACGAAAAACATAGTAGCTTAGTGGTTGTGAGCTCCATGCGCACGCACGCGCGCCTAGGTTCGAATCCCACTATGCGCAGTACAACTGGTACAACTAGGGTGCAACTGGTACAACTAGGGATATATGGTACAACTATGCAAGGTGCAACTAGGAGATATATGGTACAACTATTCTTTAAAAATTGTTAGAGGGGTAGTTTCATCCTTTCGTTAAAAAAAGGGGTAGTGAGATTAAGTGGGGGTAATGCAGAGATAAATTTCTGGTATAGGGACACTTCTAAGCCTTGTCCGATTGATTAAGCTTAGAAGTAGT	#N/A	---NA---	#N/A	-3.00333	227	202	31	35	2.75586	6.50572523053491e-05	0.00645873
comp4269118_c0_seq1	TTGTAGTACTTTTATAGACTAATGACGGCAAAGTTGTAATATTTCTTCTTACCTTTTTTAATTATTGTTTATGACTTTTCATAGAACATATGTAGCAAAACCACAAAAAACACGTATATTGAAACATTTATAATCAGCTTTTGGTCCTATATATAAATTACACATTTAATACTTTTGGACCAGTTGATACATGTGGTAGAAATA	#N/A	---NA---	#N/A	-3.01831	65	195	0	39	2.31826	8.6407956727094e-05	0.00818
comp107648_c0_seq4	ATATAACTACAGTGTATACAAAAAAAAAATTAATTCTGTAGTTTTGTTTTCGCTTTGGCGCTTTGGTTATACATTGTAGGTGTTGGGGGTACGCAACTCTCCATTATGCTTCATGTGGTGGAAACACGCAGTGTTTTGTTTCATTTGGATCATATATGAATTCATTTGGCATTTGTTTTCACAGCTATTGATCGATAAGGGGGCCTGT	#N/A	---NA---	#N/A	-3.04012	111	87	32	0	1.48165	9.126614473913e-05	0.008607
comp107109_c0_seq7	CCAGACCGAGATAACCAAACATTCATATAGTAGTATAAGTGTAAAACCAAACTAATACAACTGTTTCCTTCGATTAAAAGAGAACCAAAAAGAGTTTATTTTATTTATATGCGTGGAAACTGGAGATCTATAGAGTTTTTGTACAAACTATCAACGGTTTTATCTATATAACAAAGGGAAAACTAAATCTGAACCGGTCGGGTCAATCACTAAACCACGACAAGGGCCAAAAAAAACTCCCCTGTTTTTGCAACTAGCTAGCTCTAGCTTCAAACTTCTTCCATACTTTTGTAATAATAAAAGATGAGAAGTTACTACAAACGACGGATCAACAGCTACTCTATCTTCTTATTTTTTGTTCCTATGTACCTTGCTTTTGTAGTTATAACAGTTGCTTAC…	comp107109_c0_seq7	encodes a protein involved in salt names sis (salt induced serine rich)	#N/A	-3.04363	943	71	48	87	3.71674	4.44654268950435e-05	0.00474569
comp91123_c0_seq1	CAAAGGAAGTCTTCTGATAATATCTTCCCATATGGAGAAAACATTTTTATCAACGCAGCTCGTTTATTCGAAGATCCAGGTTTCCAACATATAATCTGTTCTCGCTTTTTTCATCTACCCACCCACCAGTATCCATTTTAATTGCAGAAACAAAAAGAATCAATTCCAAACTCAAGATCTTAAAGAATGTGGTACTGCATCAACGAAGCTTAAAGCGCGATCTCGCAGACGCAGAGACTTCAAA	#N/A	---NA---	#N/A	-3.04942	30	110	24	0	1.16617	9.65076499764357e-05	0.00904053
comp99335_c0_seq3	GGAAAGAAAAGATTTTCTTAATTTAGCAGGTAAGCTTTTACATTGTACTTCTGACTGATGACGCATTGTTGGATTGCATAAAACATAATCTGATATTTTCTGTACCGAAGTATTAAGGGTCTAGACGATCTGGCTTTAGTGCTTTACGATATTAAACATGGTTAGGCAACATATTCACTTGTTGGATACATTCAAACAGTTTCTTTTA	#N/A	---NA---	#N/A	-3.14212	158	16	24	0	1.53001	6.13295982110306e-05	0.00612072
comp109849_c1_seq1	ATCAGGAATATATAAGAACTCAAAGTACTCCCAACTGTTTCCTCCTCTCCCATCTCTTGCTCCGCTCCATCTCTTGCTCTGCTTACGAGCTTTACCTTCGTCTCCCCGAGCTACGTACCTCTGGTCCTCTCGTGATTTCCCTCAATGGACTTCCGAACCGATCCTCAAACCGGCTCTTCAAGCTTTGGAGATCAGTTTCAGATTAATTTTCGCCGTTTCTTCCGATACCAGACCTTACATCAACCACCGCGAATGGAACCGACGGTTAGATTCTCTCGTCACGAATCAGATCCAGATTCTGGCAGCCATCTCCGAAGAGGATGATGAATCGTCGGCGGCTCCGGTCAGCGATGTACGGAGCTCGTTAAGTTTATTACCGCAGCTAGCGACGTGGAGGAG…	comp109849_c1_seq1	hs1pro-1 protein	#N/A	-3.1495	554	39	30	44	3.24083	3.25514972527921e-05	0.00361943
comp106236_c1_seq1	CTCATCCACAACGGTAAACCGGTTTGCGAGTCTCTTAACATCGTTGAATACATCGATGAGACGTGGAAGAACTCTCCTCGTTTCTTTCCAGAGGATCCTTATGAAAGAGCCAGGTCAGGTTCTGGGTCAGCTACATCAACCAACAGGTGTTTGAGGTCATGGGTCAAGTCGTGTTTCAAGAGGGTGAAGCTCAAGCAAAGTCTGTAGAAGAGGCAAGAAAGAGAGTCCAAGTTCTTGAAGAGGGACTCAAGAAGCATTTCCCGAATAAAAA	#N/A	glutathione s-transferase tau 9	#N/A	-3.15822	231	50	29	9	2.1923	4.1078100226036e-05	0.00441499
comp104015_c1_seq22	AAAATAATTCTAAAATCATAAACTAAAGATCCAATACACATAAACAAGAGAACCAGCAATCCAAAACAATATTCTAAGAGTCAACTCTAGCAACCTAACAAAAGCCAGACAACAACCAAGCACTAGAACATCCTCCTCTTCATTGCCTTGATTCCACGATCACACTTTGCTTTTACCTGCACCACAAACACAAATTGTAATGCATGAGTATTTTATATACACTCAGTAAGGCAATCCTCCCATCTATTGGCTATACACACAAGCAGTAGAGATACACTAACCATCAAACAACAATCCACAAACAAACCAGACTTTGCATCGACCGACACAAGACTTGCATCGACCGACACCACCTGGGACTGCATCGACTGACGCATGATATGCTCGACATCACGCGGA…	#N/A	---NA---	#N/A	-3.18777	87	33	12	4	0.735037	7.60214585897453e-05	0.00740301
comp105151_c0_seq8	CATCATCATCATCATCATCATCCGCGTCAATTGCTTTCGATGTTTCAGTTGCTTTGCTTGAATCCGCAGCGAGAAACGGACGAGCCAAAGGTTTGACAAGGGAAATCACATGAACTCCCTGACGAGTTTCTCTAACATCATTGGATTAGCTCCGGTGAATTTAGCCATTTGGTCTCCGCCTTTAAAGACAAGAGTGGTCGGGAGATATTTGATGTCAAAACGTGCTGCGATCCTTGTCTCATCGTCAAAGTTGACTGTGTAGAATTTGAACTTATTCTTGTAACGCGAGTCCATTCTGTTCAGTATAGGATCATCACACGACATGGTCCGCACCACTGGGCTGTGAACATAACCATTACTGGGAGCTTCGATTGGATCACAAGTGAATCCCATTCCGAG…	comp105151_c0_seq8	thioredoxin superfamily protein	#N/A	-3.19101	296	150	25	33	2.58304	2.95132675663292e-05	0.00337993
comp103881_c0_seq2	TGTGCAGTGCCATGACTACTCTCAAGAACTCTGATGCTAGTGAAACTGTGGGTGGAGACGTTGAAAAATGTATCAACACATGTTCTATCCTCTGCACTAAGGCTTTGTGAAGCCTGCACTTGAAACCGCCTAAACGAGAGGCTATCCACAAAGGGAAGATACTACATCCATGTGTTCAAATTGTTGTTTTCCCTGTTTTCAAT	#N/A	---NA---	hypothetical protein CARUB_v10005983mg	-3.20572	116	94	0	26	1.92771	5.85619373828875e-05	0.00595899
comp105965_c0_seq1	TAGTACGCCAAATTGTACTCTCTTCCGTTGATAAAGTAGTTGACCTCCGGAGCTTTACCGTTAAGAATGTCATCAAATACATTTGAACGATCTAGAATATTAAGATCGTTCATAGTACCTGGAGCTCCAAAAAAAGCATGCCATATCCAGAGGTCGTACGAAGCTACTGCCTCCAACACGATTGTTGTTTTCCGGTTGATCGTGAATACATCCCTTTCCAAGCTGTTGGACAATTCTTCCACTCCCAGTGCATACAGTCAATGCTCCCAACCATCCCGGGAAATCCACGTTTTTCATTTTCATAGAGTAGTCTTTCTAGGTCGTCGGGTCTGGGACGTCTTAAGTATTCATCGCCAAACAACTGGATTATCGCGGCGGTAAACTCGTGCAAATATTTCC…	comp105965_c0_seq1	---NA---	ribosomal protein	-3.25693	64	73	10	8	1.18267	6.13417404794211e-05	0.00612072
comp1780797_c0_seq1	GAATATTATATGGATGAGATAATTTTAATTTATAGCCATCCATTCGTAGATGATTAAAATTGTTTACCACCCACAGCCACAGGGATAGCTAAGTTCAATGCATAGAAAAAAAAATCACACCAAATGTTCTTCGTTCGGCTGTTGTTACTGTTTCCATTATTACCCATTAATGATTTATATTTTATAGTGATAGTATGATAACATCCATACAGATACAGTGAGCCTCTCTATATGAATGAAAACTTGACTTGATAAAAACAGTGCG	comp1780797_c0_seq1	---NA---	#N/A	-3.2903	33	247	28	12	2.0875	1.98495229063028e-05	0.0024926
comp105473_c0_seq6	CTAATGACGATCTCGACGAGGATGATCTCACTTAAAGTTTCTCCTCTTTGTACAGATTCAGATTTCTAGGCTCTGAATTCGGATGTGTGCGTGTTTTTTTCTTCTTTAAAACACAAGCAAACACTCTTAAAGTTGTTATTTTTATTTGTTTATACAGCGCATACAGGTTCGTTAAAAAGGTGATATACAGTTCAAGTTTATTCTGGTTCTTCTTTGAAATCGTCTATTAATAAGTAAAAAGCTTTTCTTTAAAAAAAAAGCAAAGAA	#N/A	---NA---	#N/A	-3.33861	119	55	22	0	1.69356	3.12168141400388e-05	0.00351093
comp89219_c0_seq1	TCGAGAAGCACGAGCCTTCTCACTAGTTGCCTTCGCTTTTGGTGTTGCCCAATGTTTTTGCATAATTGTCCAATAGTTAGACAAAATCCACTCTGGTTTTTCTCGTCCATTTCTTTGCATGGTCTTATCATTCCTTTGAGGCGAGCAACAAGCTTATTAAACTCTCTTTCAACTTGATAGGTTATAGAAGCATCCCAGTTAAACTTTTTCATAAACAGTGTAAAC	#N/A	---NA---	unnamed protein product	-3.3389	204	20	27	0	1.74633	2.36453685399626e-05	0.00284652
comp107864_c0_seq6	TTTCATGTGATTAACAAATGAGCTTACAATGGGAAATAAAAGTCAGTGTCTAACATTTTTGATGTATCCCACTTGTGCAATATATTGCCAGAGACATCATAAAAAGCGATACCCATTTCCGCTCTAGTGATCATAACTGACATAAAACCTTGTCCATCGTAGAAGAATTTCATATCCTCTGGTGTTGTCCAATTATAATAGCCTCTCCATGCCTTTGACCCACCACCACTCGTTAGAAACTGAATTGGACTTTGAGATGTGCCAATATGTTGCAAGCAATGATCATGCCCGTTCATATAGAGATCAACTTTATTCGCCTCAAGGATGGGTAAGAGGAGAGATTCAAGCTCTTTTGTATTCCCATGAATAGAAGCACTCTTGATGGCATGATGACCCACC…	#N/A	purple acid phosphatase 17	#N/A	-3.34757	163	24	11	10	1.52328	3.41569051956958e-05	0.00379104
comp31570_c0_seq1	TTTGTATTTTGTTTAATCGCTCACAAATTTAGCTTATAGATGACTTAATTATATGTTAGTTAGCATATCTTTTGATTTTGTTTCTCCGTCTCGGGTGAATTAGGAATAGAGACATCAATTAGGAATAGGTTTATTTTGTCATTCTGTTTTAAGATTTTGTGTTTTGCTATTTTTGAGAGGTTGACTTTTGGTTTGTTTGTCTTCTCTGATTTCCTA	comp31570_c0_seq1	---NA---	#N/A	-3.36578	67	42	0	12	0.677777	8.30867896908937e-05	0.0079146
comp4168167_c0_seq1	ACCCAGAAGCTATACTAAAATACTTAACATGATAAGACTCAATGCACCAAAATCCCTTGAGATGGAAAGAAGGTGTCATAGTATAATGTGCACCATAGATATTAGAGAACTCAACACAGAAGTCATCTTAATGAAAAATAAGAGTCAAACGTACCGCCAAAATATGGGGAATAAGTCATGACCCTCACATGTATCAAAAAAAAGTTACTGCGTA	comp4168167_c0_seq1	---NA---	#N/A	-3.36655	48	54	13	0	0.956519	4.1304675182653e-05	0.00443156
comp1653012_c0_seq1	GAGGAGAGATTAGTCACGAAGAAGAAGCATCCAAAGTTAAGGATATGCCATTCTTTGTGTTTGTTTAGATTCCCACGATAACATCCAAATTATTATTTAAGAGATTGAGCAATCTTCTTTGGGTTCTCTAGTAAATGAATGATTTTGTAAAAATATTCTTAGGATTGCTTTACTTATATTAATATTAATTATATGATTAAAAAACCAATGCAGCCTTCTACTG	#N/A	---NA---	#N/A	-3.38346	15	68	11	0	0.737455	7.06571384211855e-05	0.00696942
comp30384_c0_seq1	GAACTAATAACGGAACTATCGATAGTAGAAGGTGAAATTTCAAGACTAGAAGTTCAAATAAGCCATCTTCAAATAAATCTCAAGCAAGAACAAGACGAAACTTTGAAACAAGCAACAACGAGTTCATCAAGACGAGCATGGCAAACTAGTGAGAGTTACAATGATGACAACATAACCCCTTATCAAGCTCCAATGTTACCAAAACTATACCTAAGCTCCCACCTCCAAGCCCTATGGTGCACAAAGCCAT	comp30384_c0_seq1	7298AT5G60720.1 Protein of unknown function, DUF547	#N/A	-3.38346	15	68	11	0	0.622171	7.06571384211855e-05	0.00696942
comp80314_c0_seq1	TCTTCTCTTAAATGTTGTAAAACGCTCTCTCCTCTCTCTCTATCTCTAAAAACGGCGACAAGACACCCTAAAAACCTTAATTTGTCGCTTCTCCACTTATAACACGATTTAGGGATTTTCCTTGAACCAAACCAAACCAAACAGCAATTAAAACGAACCGGACCAAACCAGAAAACATGATGTCTCAATCATCAACGGAGCAAACCA	#N/A	---NA---	#N/A	-3.38382	62	57	7	7	1.07279	3.76693898513088e-05	0.00413586
comp104252_c0_seq4	GAAGGTTTGTGTATGTGGTGTTTGCCAGACACACTGGTTATGGTGGATATGGAAATTGGCCAAGAGGATCAAGGATTTTGGAGATTACTGAAATGCCTTTTCGTATCAAGTCCTGGATTAGGATGGAAGATGGATCTGTGCATAGTGCAGTTAATCTAACATATGATTAGTCTATTTTAATTACAACGACTTCGCGATCACAGAACGC	#N/A	purple acid phosphatase 16	#N/A	-3.38392	45	61	0	12	1.05653	7.39038628305382e-05	0.00724293
comp99326_c0_seq2	TCGGTTTTGGTCCGGTCGATAACGGAGAGGGAATATCTTCTGGCGCACGGACGGGCTTCACCCACCTGCCGGTCTGTTTGTTGAGGATCAGACCCTTATGTGCCACTTGGTACCAACACTCAGGTATTCTAGATGATCCAACAACATATCTGTGCTCTTGTTCACTGAAGCAACGTCTCTCCTCGCGTTAACCCTAAACCCTGATTTCTTGCTGTGGAAGCCATCCAAAACATGGAGATAAACCTCGAGATTATGAGACCTCGCTAAGTCCGAATCGCGTTTTACGTAAGGCGAACTGAATACATCGAGCTTAAGCTGTGTTCCGACGTGCCTGTAGACCCAATTGAGCCTTGAAGTTATCGGGTTAATTTTGTTTAGTACTTTGTTGAACACGATACC…	comp99326_c0_seq2	alpha beta-hydrolases superfamily protein	#N/A	-3.39653	154	3	4	12	1.61995	3.88363917662314e-05	0.00422959
comp1668683_c0_seq1	AATGAACTACTCCTGCGTATGTATCGCCATATGTGTCCAATCCACAGGAATTACTTATCTTCACGTGGGAGTATATTGCCATGTAGGATTAGCCCACAATTGCCATTTTTACTCCCGTAATATTGTTCTTCTCTCTCTCTGTCAATTGCAAAAAAACTTTGGATTTAAATGATTTTGGCTTTCTCATATTTCAGTTTATAGACGGTTCGTTTTCATTAGC	comp1668683_c0_seq1	---NA---	#N/A	-3.39783	45	252	0	35	2.13138	1.31999175404527e-05	0.00176639
comp107626_c0_seq25	AGAGATTATGAAGCAATACAAATGCCACTTTAACTTCCACCATAATCAGGGAATGTCTCAGCCTGTACAAACCTCTGTTTCCCCTTTTTCTTTTAAGAACACTAAACAGATGAGTTGAGAAGGTGAATCTTACATAAGCCCATAGAAACCCTAAAAACAAAGATACATCAACAATGTTTTAATTCGTCACCAGATTTTTTTTTTTAAAAATCAAGACG	comp107626_c0_seq25	---NA---	#N/A	-3.43816	134	27	0	16	1.12748	3.58476789115731e-05	0.00395716
comp76321_c0_seq1	GTTAGGACCTTCACTTGTCTCCCTAAAACAAAATGTTTAGCAATGACTCAAAACAAATAACGCACGAAAGTCATCGATCTAATATCAGAGAATGTATCTGAGGTCTTTCAAGTTCAGTAATAACATGTGTTATATTGTTTTTAAGCAAATAACATTTACGATTCAACCACAGAGATTTACACATAAACTAAAAGCTTGCGGCCATACCTAAGACTAAGAGGAGATTATTGAGTTTT	#N/A	---NA---	#N/A	-3.46714	81	56	16	0	1.1906	2.31506589108323e-05	0.00279246
comp100772_c0_seq2	GGGACGACGGAGGAATTTGAGCCGTTCGATGTATATGACGAAGGATTGAACGGAATGAATGATCCAGACTGCGACACGTGGGAGGAATGGATGGGTTGGGAGGGAGCAGGGACCGTGACTACTCCTCTCATGTTAATCCTTACGCTTGATCATTCTCGACAAAACAAAACCAAAGATTCCCCACTAATTTCGTAATCATCCAATTGTGAAAATGTTATGTATATAAATAACAACAATCAGAGAAGAGAGAGAGACTTGGAGAAAGCACAATGTAAATTAGGTGAAATTTGTCTCCTCCAATGATTGCTTTAAGAAAATGTGAATAAAGTAATTTCTCCTTCGTTGTAAAAAAAATCTCTAAAATTCAGAATTGAAAGTGTTTTAGCTTTCCTGAATTTG…	comp100772_c0_seq2	---NA---	chaperone protein dnaj 8	-3.48822	696	87	31	47	3.31812	4.88240338707068e-06	0.000804807
comp104808_c1_seq3	TTTGATATCAAAGCTTACAAAAGACAGTCTGAAATTGAAGAGAGGTATATCATCAACCGGTTTAAGGAGCGTCGAAACAAAATAGAGGAAGACTATCCACCTACGGGAGGGATGCACCTACAAAAAATGCAAAAAAAAAAAAAAGGTAAGAGCGTATTATTGAAAGTGGTCAATGAAAAATGGAATGAAGTTAAACAATTGAAGAAGCAAGAGTTGGAACAATTGGAAAAATAAACATGAGACAAGAGGAGGTAAACCAA	#N/A	---NA---	predicted protein	-3.49594	68	24	10	0	0.705858	4.3145797313964e-05	0.0046129
comp108062_c0_seq6	GGTGGTTACAGCAGAGATCTCTCTAATGAAGAGTCCGCTTCACGCGTCGGGACAACACCGGAAACCACCATCAAGAGAGAACCAGACCGGAGACGAAGGACCACCTCACAGAGGATGACGATGACAGAAGAAAAGCCTTCTCCGATGCCGGAAGGGCAACCGGAAAGACGGCGGCGCAAAAATTAGGTTTAGGTTTTTTAGAGAGATCAATCGAAGCCATCTTCTCCA	#N/A	---NA---	#N/A	-3.49914	95	11	0	10	1.13268	6.0448674743077e-05	0.00612072
comp93406_c0_seq2	CTTTTTTTTTGTTGCTGTTGTTACATGATATAAGAGTAGAAAACTATAACTGCGTGTATCAATATGGCTTTACCACTTGTGGTCATGTTCCCGAATTCAACCACTCTTGTCCTGGCCGGAAGCTGGAATAGTAGTCCTGGTGAGAGTAGGATGAATAGAGACACCGCTACAATCACCGGTCCCCAATCTGTGCTCATCTATAAAGGTTTTGAATCTCTTCTCTTCTTAGTGTTTTGTATTGAAGATGCTTA	#N/A	17318AT3G27027.1 Protein of unknown function (DUF 3339)	#N/A	-3.51243	80	36	6	6	1.22198	3.71368738073775e-05	0.00408472
comp43679_c0_seq1	AGATACCTTTCAATTTGATTATAAGAATAGCCACAAAAAAAAAAAAAAATCAAACGTTGATGACTTGCTGATTATGGTTATCTATAGCACAGACAGAGTGAGGATCTCTTCCGGGAAAGAGGAGCTCTCAAGGTTACTTGGTCATGGGGATCTTCAAAGCTCGGTCATACTTGTGTTTGCAAACGATCAGGACCTGAAAGACGTGATGACTATGGCTGAAATCATGGATGCACTTAACCGTCACAGCATCAAGAACCATCATGATTGGCATATACAAGCAAGTTGT	comp43679_c0_seq1	adp-ribosylation factor c1	#N/A	-3.51707	64	13	8	0	0.114514	4.94015296627874e-05	0.00512929
comp69153_c0_seq1	TGGCAACGAATTGGCAAAAAAATTTCAATCGAGAATAACTCCTTTTGTCAGAAATCCGACAAGGCATATAGCAAAGTCGGTCGGTCCATTAAATAGGTAGGTAGCTATGAAAGGATGCCACTATTATCCTTAAGAAACTGAATCCACTTTGTGATATCAAAGTATTAAACTCATGTGTATATCTTAACTTGGGTTTTAACGGCTAATGCTTTTGTTTGTGACTAAAAAAA	#N/A	---NA---	#N/A	-3.51735	44	37	9	0	0.646648	4.24784894830284e-05	0.00454951
comp1549167_c0_seq1	AAGAACGGTGTCAAATTCGGAATTTTTTAGTGCTATCCAAGCATTACAACATAAGGTATGTCCGAAGAACATTGAAGAGCTTATTCACGCGGTGACTACGTCTTTCGAAGCATATCCACCGAGAAAGATAAACCACATTTTCTTAACTCTGCAACTGTGCATGCAAGAAACAATGAGAATTGGAGGATCTAATAACTATAAAATCCCACATATGAAG	#N/A	---NA---	probable transposase - soybean transposon mariner element soymar1-	-3.5186	19	65	10	0	0.326846	4.01422000029007e-05	0.004322
comp95863_c0_seq1	CTGAAAGAAACACTAGAGGATGTGGTGAGATTACTGCCATTGCTAGTGCATAAGAAATGCACAGAGATGTCCCAGTCCAAAAGAACCACGTAGCAAACATACTACCAAGTGGTATGAGACAAAAGGTGTAGAATAAAGCGCAGCAGAAACCTACGGTGTTGGAAACCCAAAGAAGGATGAAGAATGCATGTTTCATCACCACAGAACCCGCATTCGCTCCTCAGATTGGTGTACACCTCCG	#N/A	ankyrin repeat family protein	#N/A	-3.51872	34	24	3	3	0.0537575	0.000109053	0.00993909
comp105459_c0_seq10	GAAATACCTATTCTTAAACTTAAATGTATTCATATTAAGTACATTTTCAATCCTATATGCAAACGCAGTCAACGGTCTGCAAGTTTGTTTGCTGTCTTTGATGGAAGAGAGAACGTTGCAAAAGACAGTGTCTTTAGTTCCTAATGAATAGAGGGAACACAACTGACCTTATCGGTCACTGATTTCCTCTTAAGGGTCACTCACTCCATGGTTGAGCTACTTTCTGGGACTGGTTTTTGATTCACTGTATTTTTTGGTTTATTCCCCATACCATTACCGCTGACTTCATCGGTGACGCTGCTGCTTGCAGTGATCGGTTTGTGATTAGTTACATTCTGATCTGGTTTATTCCTTGAGCTGATGTTCTTTGAATCGGTCTGGACTTGGTTAGCTTCATTG…	comp105459_c0_seq10	protein phosphatase 2c family protein	#N/A	-3.53272	62	114	14	6	1.29971	1.16475371202168e-05	0.0015829
comp105709_c0_seq1	CCTTTTCTCTTCTTTATTTCTTTCTTCCTTACCAAATATAGCAAAAATCTAGTTTAATTTCTGCAATGGAGGTCCCGATAATAAACAGAATAGGCGATTTTGACGTGGGGATGAACTCGATAAACGACCCGACGGTTTTGTCTCGAGCTTTAGCCGTCTCCGGCGTCGGAAAGTTACATCAAGCTTATAGTTTCTGGAAATGGGGAGCTTTATTGCTACTTGCATTTTTAGCTTCATTCACATCCTTAACTACAAGAATCAAGAACTTAGTCTTTAGATT	#N/A	---NA---	at1g68440 t2e12_1	-3.54383	50	23	0	7	0.34894	0.000105168	0.00965697
comp96648_c0_seq3	ACCAAGACCCTCTGAAGCTTTGGTATATTTTCCTGAAGTTTCGCAGAAAATAACTAATTAGGAAGAAGCAGTTAATCCAAGAAAATCAGAAGCAGATTTAGCCATAATATGAGAAAACTCATTGAAACTAATAACACCGTCACCGTTAGAATCAGCTTCCCTCATCATCTCCGTCAACTCACGGTAAGTCAACGGATGTCCCATTTTAGCCATTGACCCGGCAAGTTCCGCCGCCGTAATCGAACCGTTACCGTCGCGATCAAACGACCGGAAAACCTCCATCAGCTGCTCCTGGTTGATCAGAACCTCTTCGTTGAGATCAGGCAATATCGCCACGACAAGCTCGTCGAACTCGACGGATCCGTTGCCGTTGCGGTCGATTTGGTTTAAGAGGAGAGA…	#N/A	calmodulin 1	#N/A	-3.55781	215	11	15	7	1.69251	9.89079308093828e-06	0.00140341
comp39269_c0_seq1	GAAACTCAGTGATTTCTGGTGTGATGGGTTCCTTCTTTCTGTTTTCTGGCTACTTCATATCAAACCATGAGATCCCTAATTACTGGATTTTCATGCACTACATCTCCTTGTTCAAGTACCCGTTTGAAGGATTTCTGATTAATGAGTTCTCCAAATCAAGCAAGTGTTTAGAGTATGGATTTGGAAAATGCTTGATGACAGA	comp39269_c0_seq1	abc-2 type transporter family protein	#N/A	-3.58049	55	7	6	0	0.196997	0.000109053	0.00993909
comp100772_c0_seq3	AAAACAGCAGAAGAAAGGACACGAAGATGCTCAACAGAACAAAAGTCGTTTGTTCTTCATCTTCTGTAATGGATCCGTATAAGACTCTTAAGATCCGACCCGATTCATCTGAATACGAGTCAAGAAAGCTTTCAGACAACTCGCCAAGAAGTATCATCCTGATGTTTGCAGAGGAAGCAATTGTGGTGTACAGTTTCAGACAATCAACGAAGCTTACGATATTGTGTTGAAGCAAATAAAGAATCAGATGGAAGGGACGACGGAGGAATTTGAGCCGTTCGATGTATATGACGAAGGATTGAACGGAATGAATGATCCAGACTGCGACACGTGGGAGGAATGGATGGGTTGGGAGGGAGCAGGAACCGTGACTACTCTTCTCATGTTAATCCTTACGCT…	comp100772_c0_seq3	---NA---	chaperone protein dnaj 8	-3.58457	1321	89	53	77	4.1465	2.51598523978257e-06	0.000488461
comp97695_c0_seq1	TGAATGAATACTGCAAGGTTGGGTTCAAAATCATCCCAAAGAAAAAACCTAAGCGACGCACTCGAATTCAAACTTTGCTTCACAGAGAACAAAAATCGCATCCTGATGGCTTCCAAAACAGCGGCTGCTAAAGACATCATCACCCTCACGGATCTGCTGCCATCGTCAGCGAATTCTTTTGTTACGCTGCGAACAGTATTCTGTACAATCGAGCGGTTTATCCAGAAGAGAGCTTCGTGAAAGTGAAGAAATATGGACTTCCGATGTTGCTTATTGAAGACGAATCCGTCAAATCATTCATGTCTAATCTCACTTCTCAGATCTCCG	comp97695_c0_seq1	dna-binding horma family protein	#N/A	-3.58869	289	97	14	23	2.37619	4.87522560318781e-06	0.000804807
comp87672_c0_seq1	AGCTAAAAGCCACCACATCAAGAAATGGCGAAAAATGAATTTGAAGGCATTAGTTTTCCATAACTAGAAATTAGAATTATTCTTCCTTAATCGTCTTCTTCTCCGAGTAGATCGTCCATGGCTGACAAATCTCAACTCAGAACAAACCGGCAATGCTGATAACTTGGTCAGTAGTGATAAGCACTGCTAGGTTCAACGGGTCAAA	comp87672_c0_seq1	---NA---	#N/A	-3.59959	31	41	0	7	0.5578	8.1418267794559e-05	0.00776776
comp91736_c0_seq1	GGAAGAGAAGGTATCAATAATCGTGAATTTTAAACAATAAAACCCACTTGATTCTGATTGTAGTGTGTAGCTTTAACCATCTAAACCGGATCTATTAAACCGGTTCTATACCGAACCGCGGCATCGCTAAAAAAATCAATTCCGGGTCGGAATATTCTAATTTCAGGCAATTTGTGACGATTTCACGGGATTTAAACCTAGAAAGAGAGATTGTCAAGTAAGAGAGAGTTGTCTCGCGC	#N/A	---NA---	#N/A	-3.60169	22	43	7	0	0.229571	3.65779058139663e-05	0.00403049
comp84095_c0_seq1	GATGAAGACGACGAGGCATGGAGACACACTCTGATGATTAAATAATAATATCAAAGAAATCTCCTAATAAAATTTGTCTAGTACTTGTTCTAATCAACTGTATCAGTATCTACTCTGCTTTTCGTCTGTCTCATGTCCTTCAAAAGCGTTTTTACCAAACACAAAGACTTTATGAAACTAACTAGAAAAACTACATTCGAAAATCAAACG	#N/A	---NA---	#N/A	-3.62933	170	27	0	17	1.86954	1.20857299024163e-05	0.00163881
comp84401_c0_seq1	AGACCATGTCGCACAGAGCATTGGATAACAATGTCAACCAATGACAACAATCTCTATATAGTGGATCCTCAAGAGTGTTTCTACCGATTAATGTGAGAACCATGCGTCCATTAGATACCATCTCTTCAGAGCGCATCCTCAGAAACGTCGTAAAATCTCTTTGGAATTGATTCAAGTAAGCCTTGTATTCACTTAGAGGACTTGAACTTGTTATGTAGACTCTCTTCTTCTCCAGTCCGTCGGGAACCTTACAAGTCAACATTT	#N/A	s-adenosyl-l-methionine-dependent methyltransferases superfamily protein	#N/A	-3.65461	73	32	7	3	0.829353	1.54282250351819e-05	0.00199053
comp59228_c0_seq1	AGTGTATGTTGGGGAAAGCCAAAAGAAGAGATACGTGGTTCCGATATCGTTCTTGAGCCAAGCATCGTTTCAAAATCTGCTAAGAAATACAGAAGATGAATTTGGGTTTGATCACCCAATGAGTAAACTAACGATCCCTGCAGTGAAGAAACTTTTGCAGCTTTCACCTCTAGTCTCCAAAACACACATTTTACTCTATAGATTATTCTTGTTAGACAACATCTTGTACATATATAAAGCTCTCCCACAAGACTAATGTAACATTTTTCCTCGCTTTTCAGCGAGTTGTAAAAGATCTCAAGCTCCTAACAAATCAAAGAACATGTTCTCAAAAAAAAAAA	#N/A	saur-like auxin-responsive protein family	#N/A	-3.65785	48	37	3	5	0.35901	3.11788868298442e-05	0.00351093
comp2609287_c0_seq1	ATAGCACCATGTGTCCTAGAATTCGGAAGAATTTCGGCGGTACACATCTCGTCGTAAAGCCAAACAGCCATATCAAATTCTCCTAACCTGCAGAGGCCGTGAATCACAATAGAATATGCCACGAGATCAGGTCTCAGACCATTGGCTTCCATATCATAGAATAAGGACAAAGCTTCACTGATTCGTCCTGCTTTACATAAACCATGAGCATTACACTGTAGGGATGATACTGTTAAACTCAAATCCACACGACAATATATTCTTCAGCAATTTTAAACCCATA	#N/A	pentatricopeptide repeat superfamily protein	#N/A	-3.66961	18	32	5	0	-0.227775	0.00010411	0.00957424
comp110376_c0_seq10	TCCCATTCGCTCCCCTAGCTTTGTAACCGATGAAGACTTACGATGCAACAATCTGACATACTTTCAATACTAGCATAGCTAGGTCTAGAAATAATATATTTTTGGGGAGTTGCGTTAGTGTCTTGAGCTTTGCATTGTTGCATAAACTGAGACTAAAGAGGCTATCAAGATAAACTGAGGGGTGGTTGATGATGCCACATTTGTAACTGAATT	comp110376_c0_seq10	---NA---	#N/A	-3.67665	23	54	8	0	0.110671	2.1396574066429e-05	0.00260141
comp5353_c0_seq1	AGTGAGGAAAGAGCTCTACTCTCGTCAGATTTGGACAAGATGTTTGCGCAAAATCGCTTATCAGGAGACATATTCCAAAAAGATTGGGAAAATATATTAACCTCACTCTCGTATGATTCTACTGTTTCCTTTGTTTATCTTGTCACATAGAAAGCTAAATTATTATTTTGTTTGTTTCTGATGTGAGCAAGATTGATATGA	#N/A	---NA---	#N/A	-3.67796	44	37	8	0	0.251877	2.1396574066429e-05	0.00260141
comp100705_c0_seq9	ACAGGGTTGAAGCAAAGTGCATATGTTTGTGGGTTTCTGCCCTATTAGACAGAGCGACCAAAGTCTTGGAGGCCATCGTTTTGTTCGAAGGGGTCATTAGTAGGTCTTATTTGATCCTCGGACGTTTACGTAACCACTAGTGAAGAGTATCCAAGAGATGGATAAGGAGATAAAGGAGGCACGGAGAATATTCCCATCTCTTTACTGTCTGCTTTGTCCCAAAACCCCATCCAACTTGACGGTGTTAATGGACAAGCATCAGCCTGAGCCTGAACTTCTTCCCTCTTCACAGCTTTATGGCTGCTCAGGGTCTCTGATCTCAGCCGCATACTTACCCCACGGTCGTCTCCTGACGCCTCTGTAATGCCTCTGATTCTCCTCCTCTTGAGCCACCGGTGC…	#N/A	integrase-type dna-binding superfamily protein	#N/A	-3.68623	54	5	2	3	0.516818	7.36767265738127e-05	0.00723226
comp63615_c0_seq1	GATCTAGCTCATTTTTAACATCAAGATGTACGACATGAGTTTTCCTTTCAAAGAAAGACTCAATTCGATTGTATATCTTCAAGCTCCACTCAAAACCTTAGTGATCCATTGTAGACGAATTTTTTCCCTACTTGCCAGGTAAAAGAAATCCAAAACTCCGGCTACTTATAAGTTAAATTACAATCCAATTGTTGTCTCTAATCATCGTCTTCAACTGTATGCGACAAGATCA	#N/A	---NA---	#N/A	-3.70252	51	111	8	8	2.02311	6.59048405050802e-06	0.0010076
comp1878328_c0_seq1	AAGAACCCACAAGTCAAGTGTACCAGTGACTAACACATTCGCCGCAGCTATCTTTTCGCCGTAGTGCGACAGATATTGGACATACCCGTCACTGGGTAACTTAATGACACTAAACTTTTCAGAACCAACATCAAAGCACATCAGAGAAGGAACTTTGCCTATCCAAGCTATATAATACACAACCCCATTGCTCATAGCCATTGAGTTCTA	comp1878328_c0_seq1	f-box associated ubiquitination effector family protein	#N/A	-3.72306	37	45	8	0	0.167083	1.68785091801253e-05	0.00214422
comp2282502_c0_seq1	AACTCCCCTCCCGAACCTCGCTGCTTCCTCCATTATCACCGTTTTGATTCTTAAAGTTTGACACATAGCACCATAGGGATACAATGATGAGTAAGATGATTAGTAATTAGGGCGACTGTGTGAAGGTGAGTTGGCTGGTGATGCTGGTGGCTGGTGAAGAAAAAAGGAGGTGGCCAATCATTAGGATTTTAGAAACAGTTATTTAGTATTAAAAGAAAAAATAGCTTAAACAGGCATTAAGGGTTAAATTGTAGGTTTCACGGGTTTAAACTCAATTTCCCTTTAATAATAAT	#N/A	---NA---	#N/A	-3.72337	25	37	6	0	0.354389	5.36368647137129e-05	0.00553147
comp81151_c0_seq1	CAATGGGTCGAAGCTGCCACCTAAAAAATTGACTTCTTTATGGGGAAATATATAGTACCCAATTTCCAGTTTCACCCTCCGATGATTCAGCTACTTAGTCGGACAGGTAAAGTATAAGGGTCATTCCCAGAAGAATACTAAATTGATCTTATACTTTCTTTACAACAAAGGAGTAACGGTTTTACCAAAAAAAAAAGGTAAACCCGCCGAAGCGAGTCTTGGGA	comp81151_c0_seq1	---NA---	#N/A	-3.73569	24	43	0	6	0.368695	6.44686392054933e-05	0.0064107
comp94433_c0_seq1	GCAAACACCAACTTTCCGGTGAAATCCACTTGGCTCTCCGGCGGTACGTGCTCCACTCGAACTCTTGAACAATCCTCGCCAGCATTAGCTCCACGTGTACGACCGCCATACCAAGCCCCGGACAAATCCGACGACCAATTCCGAACGGCATCATCTTAACTCCGGCGACTCCGGTTAAATCAGCGTCTTCTCCACCTGTAATAAACCGGTCCGGGTCGAATTTATCCGGTTTAAACCAGATCTTCGGGTCCTCACTTATACCCGGAAGATAAAACTCAACGTTAGCTCCGACGGGAATATCATAACCGGAGAGATTCGTCGGCTCCGTGACGCGTGAGTTAACGTGAAATACGTCGGAGGATGTCTCCGGAGAAGCTCCTTAACAAAAG	#N/A	cytochrome family subfamily polypeptide 3	#N/A	-3.73719	39	9	2	2	-0.124605	9.66806397784418e-05	0.00904053
comp1653068_c0_seq1	AAAATATGCTTTGCTCAGGAAATAGGGAAACTGTGTTGTTGTTGCAACAGGCACGTGGGTGCATGACATTTACTGGATGATAATTGCTTGGGAGAGATCTACTTTAGCTGCTAACACACGCAAATTGAGTAGGTGGGATTTTTATTCAGCTAGCTGACCCCAATCACAATGCTTTGCACACGAGTGCATGATCCTAGTCTTTAATCAGGATTCAAATACGCTTCCTATTTGTACATATTTGACAAGAAACGAAGCATCCGAGAAGTACAGTAGTATTACCAGTTGTAGCATCTTTCAAT	#N/A	---NA---	#N/A	-3.73847	22	31	5	0	-0.0882725	7.36767265738127e-05	0.00723226
comp736135_c0_seq1	CACCTCTGCTCTCGTTGTCTCGGTAACTTTCTTTAATCGCCTACACATCTACTCTCTCACAGTTTCGTCTTCGATAAAGATCATTATTATGAACTATAGATTGATTGATCTAATCAAGAAACAGAGAAGAAGAGTTTTTTCTTTTGTATATGATAGCATAATTCTGATTTGAAATTTTGCATTAGTCTATGTATTCGAAGTCATCTCACATGCGATACAAATACATTGGTTTGTTTTGAACTGAAAACATAGCGGAACCACCTAAACCAATAACGGATTAGGATTAGCGTAATA	#N/A	---NA---	#N/A	-3.75249	15	149	5	11	1.50005	6.42161111035713e-06	0.00100328
comp102949_c0_seq1	TACCAAGTGTTAGCGGGACTGATGGACTGTGGATGTCCGGAGATTATGGTAGTGTCTCGGAGGTTAACCATCTTATGGTTAGTGATGGCATGAGATACGCTATTTTAATGTAATTAATCAAAATATATATAGTTTATTTTTCTTCTTTTCGTATCTTACAATACAATTAATTCTCTTCTCAGTCTTACTTGTGTATAGTATGTGTTAAATCTATGAGATGTAGAACAATTTTTGTTCTTGTATAGATATAGATGAAGATTT	#N/A	3938AT5G35732.1 unknown protein\x3b BEST Arabidopsis thaliana protein match is\x3a unknown protein (TAIR\x3aAT2G04795.1)\x3b Has 35333 Blast hits to 34131 proteins in 2444 species\x3a Archae - 798\x3b Bacteria - 22429\x3b Metazoa - 974\x3b Fungi - 991\x3b Plants - 531\x3b Viruses - 0\x3b Other Euk /.../s - 9610 (source\x3a NCBI BLink).	#N/A	-3.76071	109	34	13	0	1.31149	5.53765186104961e-06	0.000877345
comp17674_c0_seq1	CCTTGAAAGAAGAGATTCCGTTTTATAGCAGAATCTGGTCTTTTCATAAAAGTCCAAGTTATTGAGTCAACCAAGCTAAGTAGTCCCACACTTTCAGTATTATGATAAAAATACAAGAAAATGAAAAATAAACCAAATGGCATGCTTGGCTATACATACTTGATGTACTTCAAAATAGGACCATTCGTCTTTGATTTCTCCT	#N/A	---NA---	#N/A	-3.7646	25	66	9	0	1.5248	1.2175983437824e-05	0.00164376
comp85123_c0_seq5	TAAAGATTCCTACACCTAAAGATCTGCACATCCCAGCACCCATTTTGGCAAAAATTGTAAGCTATGTTGCACAGGATGGTGCCAAAGCTTTGAAGAACTGGCTACTCGCAGGCCGTGAAGGGAGAGTAGTAGTACACTCTTTGGAAACGCTAATCTAAGGGAATTTAGATATGGATGTGTACTGGAAGTACAAGAAGGAGATGCGTTTTGGTGAGATTGATAAGATGGCTGACTCCCTCATGTACACATCTACACAATGGGCCTAAGAGGTGGGGCACTTTTTCTGATACTTGGCACTTTGAAGATGTGCCAATGTGTTGTTTCAAACACGAGATGCTGCAGGAATTCAATGGAGAGAGATGTATCGAGTGTATCTTCTTCTACCTATCTAGAGATATT…	#N/A	zinc knuckle (cchc-type) family protein	#N/A	-3.77118	29	17	4	0	-0.385053	9.66806397784418e-05	0.00904053
comp107807_c0_seq2	TTGACTCCCAGGCTCTCGATCTTTGCTCCATTTCTACACCAGTCTTGATCTCAAAGGTGTATTCGGTGTTTGGGTCCTGAAACCAGATGGTTCTATCATTGTGTCTTTCTTCATCCTGAAAGGGCTTGCAGCAAACTCTGCTAGGTTGTACCCACTGTCGAGCCCAGGAAATGCGTAAGACGGATGAGGAGGTGACAGGAAACAACTTTTGTATGCTGGCCCAAGTTGGCGTAAAGGACTTGAACATGGAGATACTGGCATGATGTGATCGCTCTTACGTTTTCTCTGCTCGGACTCTTTATAGCTCTAGACAATGGCTGTCTTTGGTAATTATCATGGCTCAGTCTCCCTGGATAGGATTCCCTTGTAGGCAGTGA	comp107807_c0_seq2	---NA---	mitogen-activated protein kinase kinase kinase 3	-3.77587	53	44	9	0	0.392424	1.13689395762596e-05	0.0015585
comp102644_c0_seq4	GCAGAGATTGTGGAATGGCCAGAAGCTGGTGACAAGCCCATACATATATCGGCTTTGGTAGTCTCGTACAATCGTTAGTTAAGGCGATGAAGGACGACGATGGTGTGGCTAGAGCCGCGAGATCTGGTTGTTGGTGTTACGAGTTCAACGGAAGATCCAGTTGGTGGCACTTAGGATGTTAGTTTTATTTTGTTTCAAAACTTGGCTGCACTGCACATTAGTATAAGACTAGGGCAAGTCTGGTGCCAG	#N/A	---NA---	#N/A	-3.77914	42	16	5	0	0.039037	5.89097081609078e-05	0.00598442
comp97382_c0_seq5	CTGATTGCTCAAATCTTGTGGAGCTTCCTTCTTCTATTGGGAATGCAACCAATCTCCAGGAACTAAATCTCTCTAAATGCTCAAGCTTGGTGAAAATCCCTTCTTCTATTGAAAATTTGACCAATCTCCAGAGATTAGATCTCTCTGATTTCTCAAATCTTGTGGAGCTTCCCTCTTCTATTGGGAATGCAACTAAACTTGAGATATTGATACTTAGAAATTGCTCAAGTCTACGAGAGCTCCCTCCTTCTATTGGATCTGCCACAAATCTTCAGAGATTGGATATCAGTGGATGTTCAAGTCTCGTGAAACTCCCCTCCTCTATTGGAGATATCACTAATCTCAAAGAGTTTAATATATCTAACTGCTCGAGTTTGGTGGGGCTTCCTTCCTCTATAG…	comp97382_c0_seq5	disease resistance protein (tir-nbs-lrr class) family	#N/A	-3.79238	72	182	13	11	1.7829	2.303419604397e-06	0.000457472
comp76746_c0_seq1	GAGGTTAGTGACGTCATCGTACCAGTTGCTATTGACTCGCATGTGAGTTTCTTTTATGGCACGACGGCTAGTGGTCTTAAGGCCTTTGATCCCATTTTCTTCCTTCTCAATCCTTTCCCTTCCTACACCGTTCAATTGCTTGACCCTATCTCTGGTGCCACAAGTCCACGTGTCGAGAACCTGATAATGGAAAAGCTAAGTTCGAGGTGGCTAATC	#N/A	glycerol-3-phosphate acyltransferase 3	#N/A	-3.79665	33	24	5	0	-0.129135	5.27794117686343e-05	0.00546146
comp101258_c0_seq2	TTTTTTTTTTTTTTTTTTGGTCACAAATCTGATATCTCTATTATTAACATAACAAACATAAATTACTTCTGATCGAAGTAGAAAACAAAGATACAATTGAGTCAGAAACACAAATCTTATGTTTTATCACTCAAAACACAATCTAATCAGATCTTTCACCCAGAAACAAAGTTAAAAACGACATATTGCCAAGGATTAAACTCGATCGATTTGAGGTCCG	#N/A	---NA---	#N/A	-3.80822	29	84	11	0	1.13973	8.30418846743377e-06	0.00120628
comp80388_c0_seq1	GAGTACGAGACGATTTTCTTGTTCCTTTCTTCTATTTCTAATCCCGGGCAGCATCATTGCTTTTCAGTTTGCTTTATGTACATATCAGAGTAGCAGAATTTAATTATGCTATCTCCAGTGTTTATGATGATGCAGGATGGTTCCTTGAGTCAGTCTATGATTCTTTACCAATATTTCTATTCAGACATTTCGATTATCTTACGACTCCTGCTTCTTGG	#N/A	---NA---	#N/A	-3.82376	0	71	7	0	0.43246	1.26341505973539e-05	0.00169811
comp93431_c0_seq3	TACGGACACGGCAATGAAGAGAAGAGATGATAAAAAATAATAAAACTGAATAGTAAATGTAATATTCATCTTAAGATGCACAAAAACTTTTAAGATGGTGAGAGGAGAACTCGCGGATGTCGCGGCTGGTAAAGGCGAAGGCGCCTTTATCTTACTCTACATTTGGGCAGCATTTATGGCTTTCTCCGTCATAGCAACAGTGATTTTCTCATGTAGCGACGGA	comp93431_c0_seq3	---NA---	hypothetical protein CARUB_v10021257mg	-3.82957	34	50	0	7	0.293347	2.681151319234e-05	0.00308787
comp1676290_c0_seq1	ATGATTCTAGGAAACCCAATTGGTGCAGTTCTCTTCTTCGGTTTACTAGCTGGTCGTTTGTATGATGCTGAGGCTGTTAGACAAGGAAGCTCAACTTGTTACGGACCAGATTGTTTCAAGCTGACTTTCATGATACTGGCTTGCGTCTGTGGGGTTGCCGCAATTCTTGGCGTGATTTTAACTGTTAGAATAAGACCGGTTTATCAGTCTCTATACGGTTCTCAAGATCTTTCCGGT	comp1676290_c0_seq1	major facilitator superfamily protein	#N/A	-3.83913	19	37	5	0	-0.310272	4.73469028732696e-05	0.00503565
comp92675_c0_seq2	TTTTGCCCAAAACATACTTCATAACTCAAAAAAACAATCCATATACAATAAACTTACTTTTACAGGTGCCGACCAAAAAAATAATAGAAATAAAACGTACTTTTACAGAATTATGAAACTGATCAAGGATTCAAGGTTGTGTCTCGTCTTCGTCTTCCACGGTTGATGGTGTCTCCGGTACTCAGGTGGACGTAGATCAGGAAACCGGCTTAGGAGGAGCTTGTTGCATTCCATAAGAAACTTGATCTGAGCGTCCTTCTCTTGTTCACGAGCCTTCAATGTTTGAATCTCTTCTTGTAGTTTAGGAATCTGTCGTGGAGCTGAAGAAGAAGATGGGCATCCATCATCGAAAAGGTTACCAAATCCATAAAGTTTACCTCTAACCTTTGGAACAACCTG…	comp92675_c0_seq2	---NA---	protein	-3.84387	56	40	4	4	0.40583	1.30468955958125e-05	0.00174974
comp70026_c0_seq1	ATGTTGGTTTCTTATAATATTATCCTAGAATTAGCAACTTGTCTATTATGAGTAGGCTCTAGAACTTGTCTTTGATGTTTGATAACCATTACAGAGCAGATTTATCATGGTGGAATTCTCATCATGTTTTACTCTGTCCTTAGGTGTTCGATAACGACTAGTCTCAAAAACTCCATACTTGTTCGTGTAGTAAATATCCGCCTCAGGGTCCGTATGGG	#N/A	---NA---	#N/A	-3.8487	87	21	9	0	0.954178	8.12790078407872e-06	0.00118348
comp107365_c0_seq2	GCGAAGATAAGGGTGATGATTCCTCATCTTCTTCTCCATCATCTTTTGGTGTTGTCTTGTAATAGCAAGCATAGAGTATCAGCTGTACTAAACCTGATATTGTTCCAAGTCCATTTCCAATCAAAATGAAAAGGTCAAATTTAATAAGTGCATATATAACCCAAACGACACCGTTGAGGAAGTTGGCAAGTGAGAGAGAGAATGGCATGTACTTCACACTTTGAGTAGATGGAAGCAAAGACGT	comp107365_c0_seq2	nodulin 3 family protein	#N/A	-3.85507	153	35	8	7	1.19781	3.24273796228676e-06	0.000595933
comp105035_c1_seq2	GATCGATCTCTGGGACAGAAACTTGCAAGCCATCTGAACGTGAGGCCAAGCATCTCCAGTTATGTTAAGTCTCTCTGTGAGATATGCAAACCAAGATAGGCTAAGCTGCTTCTAATGGTTATCCTGAAAATTGATCTGACATTGTTTTGTTTTGGACAACTTTGGCATGTTTTCATTTTGTTTCAAGGCAGACTGCATTTCTTTGTTTTACACATTTTTTATGATGGAAACAGTTTTCATAATGGAAAAATTTTAATTTCCATCCCCAATTAGAACAAGAACC	#N/A	---NA---	#N/A	-3.86717	26	25	0	4	-0.00662725	0.00010411	0.00957424
comp72557_c0_seq1	AAGTTAACATTTTTCTCATTTTCTTCAAATCTCTCATTTTCTTCTCCAAATCATCGCAAGCAACGACAATTTTAAGGCCAAAGATCTTGCTGCAGTTCTTAAAGACAAGGATCGAGCTGGCGCGATTCGTACGAATTCACATGAACAAGTTTTTATGCTGGTAACAAGTCTCGCGGGAAGGTGGGTCAAGCAGCCATCGTCTCAGTCACTATCTCGTCGAAAACCCAAATTTTTA	#N/A	---NA---	#N/A	-3.86875	24	24	4	0	-0.0704777	5.76849069926411e-05	0.00587953
comp110745_c0_seq19	TCGTCTCAGAGCTTGGAAGGTTTTTATAAACATCTTTGAAGAGGCTTCCAAAGCATTTTCCTTTAGTTTGATTTGTTCCTCAAGCTGTTTTATATTATCTTCGTTGCTTCTTTGCTCTGTTTTTGTTATGTTATCACATTGCGCTATTGCGGTCTCTAGTTGTGATCTTAAAATGGTAATGACTGCTTCTTTTTCATCTTTTATTCGCTGCAACTCCTCTGACAAAGATGCCTCGGTTCCATACTTGATTTTCTCGTCCCTTCCAGTTCAAGTCTCAAGATCTTAATCTCATCATGTAGCCTTGTGATCTCTTGTG	comp110745_c0_seq19	myosin heavy chain-related protein	#N/A	-3.87496	18	43	0	5	-0.199441	5.36368647137129e-05	0.00553147
comp2170319_c0_seq1	GAGACGAAACGACAAAACCTCAAAACTCTAGATCTAAATTCCTCTCACTCGACGAAATTGTAAACCCTTGATGGCTGAAGTAAAGAAAAGAGGCGGAGGAAGAAGAAACCCCTCTAATCGAACCTCTGGAACCTCACAAACAACGAATCACAGACCCACCAATCTTCCTCCCAGTATACCTTCACGCCGGCGAACCATCGAGTTCCAT	comp2170319_c0_seq1	---NA---	#N/A	-3.87862	22	36	5	0	-0.273996	3.82424207238438e-05	0.00419125
comp2795863_c0_seq1	GTGAAATTTTCATTGGCAGGTTTGTTCCCATATAAAGGTCTAGCAGATCCTTGTTAAGTCCTACATCGCCATATTGCATGACATGAGAACCATAAGAGTACTCAGTAGGTGCAGTCCTCCTTTTCACAAGTTCATATTGCTGCTGCAGAGTCTCAGTTTGTAAATTGTGCACACCACTATCTTCCATCCAAGCAACACTGTAC	#N/A	gamma vacuolar processing enzyme	#N/A	-3.90716	10	97	10	0	0.894054	5.43176227233523e-06	0.000869429
comp100897_c0_seq1	ATTACGCTTGGGGTTAATAACCTCCAGAATGGACTTCCCCTGCAGGACGTAATGTTATTTGACACCTGCAAGTTTAACGGCGCCATTAGTGCCCACCAATATATTTGCACATTTAATGTCCCTGTGCACACAGCCTTTATCGTGGAGATATTCCAAACCATCAAGAATTTGTCTTGTGTACAAGGAGACTACAGAGTCTCTAAGTTTGTATCTAGAACCCTTTTGTCTTACGCATC	#N/A	protein kinase family protein	#N/A	-3.94012	70	27	0	7	0.966834	1.50031828679169e-05	0.00193979
comp52859_c0_seq2	ACTATATCATACTAAAGCGTAATATTTGTATATCTGTATCTCACTCATTGGATGTTTGTATTCAACATGTAACCAACTCAACTACTAGTATCTTTATTAGTTGACAAAAGAACAAATTCCTACTTCAAGCGTGACCCTTCGTTTCAATTCAACTGCTTTCCTTTTCACTGTCGTTAATGGTGATTTCTTCAAGTTGTACAGCAACAATAGTAATCATACATGTGCCGAACGTAGAACCCAACCCTCTGTTATAGCAACCTCACATCGACGACGACTTTCCGGCCTA	#N/A	---NA---	#N/A	-3.95186	15	34	4	0	0.686716	3.98628983188786e-05	0.0042995
comp93170_c0_seq2	TTGATAAAATGATACAAATATGTCCATAGATAACTTATGGGTTACAAAGAATACAAACTTACAAACATCTATTATGTGATGAATTATTACAATATGTGTAGCTATAATAATTAAAACAAAAATACATCTTTGCTATACTAGTTTGAGAGATAATGAAGAAAAAGCTAGAGATATGCTTAAAAAGTCTTAATTAATAATGTCCTTTCCTTCCTTCGTGGGTGAGACTGTGGCTCCGA	comp93170_c0_seq2	---NA---	#N/A	-3.95889	49	59	9	0	0.952684	4.57201887622372e-06	0.000761109
comp3252197_c0_seq1	GGAAAATGATTAATTGTATTATTGCAATTCATAAAAAGGGAATAAACAGAGTAACAACTAAATCACATGAACAAATTCATAAGAAAGAAAATCAATGGCGAAATTTTCTTTCTTCTCTTCCTCATCTCCTAAATATACTCCTTCTTCTCCTTCTTCATTCACTTCTTTCCCTGCTTCTCCTCTGAACCAGACTTTTACTCAGTCTATGGTTGAGGTTTGAGGAGAGGAGATGAAC	comp3252197_c0_seq1	---NA---	#N/A	-3.97311	7	73	7	0	0.354945	5.66402127412411e-06	0.000895047
comp104795_c0_seq2	TTTTTTTTTTTTTTTTTTCAGAAATACCTTTTTGATCCAAGAACTATCAAGAACCATCAAGATTGATTTTGTTAAACAAAATGGTTCAATGCAAAGGAACAAGGACAATGAAAAAGCTGACAACTTTTGAACAAAACACAACACAGGTGTAGGATTCTCATACAATTCCAGAAGAAGAGAAGAGAAAACGACATAGGTGTGAATAAAGGATTCACGTCACGGTGCCTTTAGAACATTGAGACTCCCAGAGAGATAAACGCAAGCTTAACATACAAAGAGCCTTGCATATACGTGTATCCTGGCTTCTGTTAACTACTCTTCTTCATCCCATTCGTCATTCTTGTATGAGACGAGGGTGTCGACCTTGTGAATCTTGGTATCAAAACCGTGTAACTTAAC…	comp104795_c0_seq2	dna-binding horma family protein	#N/A	-3.97475	346	186	9	30	2.88258	5.81027128633991e-07	0.00015934
comp45840_c0_seq1	GTAAGATTGATTGGGTATATCTATGATCATACTATTACGGGAGAAGGTAACACGTGTTACGGTCCTCATTGTTTCCGGTTGTCATTTGTGATCATGCGTCGGTGGCTTTCCTTGGATTTATTGTCTCATGTGTGTTGGTTTTTCGCACAAAGACGCTATATCAACAGATCTTCGAGAAGAGGTTCCATCGTCGATAAGAGGTGTGACTTGTGAATAT	#N/A	---NA---	nodulin-like and major facilitator domain-containing protein	-3.99027	42	24	5	0	0.492542	2.07157410524909e-05	0.00253105
comp95250_c0_seq1	TATAGCAAGAGAGAAGCGGATTTCTTTTCACAGTTGGTTTCTTTTCACAGACGGTTTCGTTTAGAGGAAAGTTTGGCCATGTTTAGAAAGCAAGAGAAAAGCGGAGCATATTCGGACTGTTCCTCCCGTGATTGTGAATGCAGCGAAGTCACGTCAACACAAGAGAACGAAATTGTCTGTCTGTCGTACATGCTCTTCCCGTGAGGACGCACAAGGTTCCCTAAACCCGTGAACACATTTGTTCAATAAACTTGTATATATACCAAGTATGTATCGGCTACTCTTGATTGTAAAAACTCTCACATTTCAAATAAGCTCCCAATTGCAAACAATCTCTTTTCCAAAAAAGGA	comp95250_c0_seq1	---NA---	#N/A	-4.02706	134	134	15	6	2.06415	8.11122311920083e-07	0.000202466
comp104992_c0_seq5	CCGTCGCCTGTGGAAAGACCAACGATGAAGGAAGTTGTGACGTTGTTAATGGAGGTAAAGTGTAGTCCTGAAGAATGGGGGAAACATCTCAGCCTCTTATAAAGCCTTCTTCTTCATAACCAGTGGTGATTGTGTTTCTTGTTCTTGTTTCTTGATTTAGGTCAAATTTGGTTGAGAATTTGTTGGTAAGGTTTTGAGATTTCTTGTACATATTTAGAAGTATCAGTGTTAGTTTTACTACTCGGATAACCGTAGTAA	#N/A	---NA---	#N/A	-4.0392	29	14	3	0	0.0920216	5.45120169517451e-05	0.00560283
comp103461_c0_seq1	AAACATGTTCGAGTTTGATCTGTCCAAGGTTAAGCTCGCCAAGTCACTAACTAGGTTGGACTTGAATCACAATAGGATCACAGGGAGTATTCCGGCTGAGTGGAGCAAATCTGAGTTTCAGTTACTCGATGTCAGCTATAACAGACTGTGTGGACGCATCCCCAAAGGAGAGAATATCCAGAGATTTGATTCTACTTCCTTTTACCACAACAAATGTTTGTGTGGTGCACCTCTTCCCTGGTACTACATCAGAGCTGCTTC	#N/A	leucine-rich repeat family protein	#N/A	-4.04206	43	14	4	0	0.204626	2.79347686154085e-05	0.00320516
comp71029_c0_seq1	GAAGAAGTAGTCGAGTAACGAAGGAAGCAAGCGGCCAAAAAATCCAAACGACGACGCGAGAGCAACCAAGGAACTAGTTGCGGTGCAGCCGCGAGACTCAGCGATCTGACAAGATTGTTCATAAAAACTAGCCCCACCGTTGGACCGAATAAATAAAGTCCAAAATATATCCAAAAGTCCTGTTTCTTCCATAGTTGTGTCCACTCGACCTCTTCTTTAACTCCAACTATTGCCTTCT	#N/A	---NA---	major facilitator protein	-4.04811	54	21	0	5	0.160679	2.31460740586414e-05	0.00279246
comp75112_c0_seq2	ACCATAGCTTCGATGATAGACATGATTCTGTATCTCAAAGTTTCCAAAAACGACATCTTCTTGAAATTCAATCTCTTCCATTTTATCCCTCCAAGTCCCAAAAACTTCAACCTCGTCCTCTCTTTCGTCGTCTTCCACATCGAAATCTTTCCTTTCGTCCCCATCATTTTCATAAATATGAGCTGCTGCTCCTTTCAACACCGAAATGTACAATTAGGGTTATGTTTCTGTTTTGT	#N/A	5294AT5G46295.1 unknown protein\x3b BEST Arabidopsis thaliana protein match is\x3a unknown protein (TAIR\x3aAT1G06475.1)\x3b Has 30201 Blast hits to 17322 proteins in 780 species\x3a Archae - 12\x3b Bacteria - 1396\x3b Metazoa - 17338\x3b Fungi - 3422\x3b Plants - 5037\x3b Viruses - 0\x3b Other Eu /.../es - 2996 (source\x3a NCBI BLink).	#N/A	-4.05211	80	0	0	5	0.84818	2.31460740586414e-05	0.00279246
comp101078_c0_seq8	AAGTCAAGTACGGTCCTTGTACGGCTAAGTGGCCATAGTCTCCGAAGTAGAAGCTGTACGTAGCTTCGAATCTGTCACCGTTCTTCTCGGGGACGTGTTCGATCACGACGCAGAGACCGGCGGTGATTCCCACACGCTTCTTGAGATCGCCGGTGTAGAGTTTGTTTGTGAATGGGACAAGATCGCCGAGACCAAACATTAAGCTGAAGGCGTTTTTCAGAATTTTAGGGCTGTGTCTATCTAGTTCATTGAGCTCGTACACGCTTAGTTCTTGAACTTTACTTTTTCTGGAGTTTTCGATATTCCCGTTTTGGGAGAGAGCTTGAGTAGGAGTGAGGTTCTTCTTGGGAGTGAAACTTGATCTAGAGGATCGCTATCAGCAAACCTCCGCGTT	#N/A	allene oxide cyclase 2	#N/A	-4.05538	80	11	2	4	0.738451	7.15409268567244e-06	0.00108294
comp93503_c0_seq1	AACACTTCGTGATCGTGGTCCTTATCCAGCTGATCAAGTTCTCAGAGGTCTTGAAGGAAGCTTTGCTTTTGTCGTCTATGATACTCAAACCTCCTCTGTTTTTGCAGCTCTGGGATCTGATGGAGTAGAGAGTTTGTATTGGGGTATAGCTGCAGATGGATCTGTTGTTATGTCTGATGATCTTAAGATCATTAAGCTAAGTTGTGCCAAATCGTTTGCGCCTTTTCCAGCTGGTTGTATGTTTCATAGTGAGACTGGTTTGATGAGTTTTGAGCATCCGAAGAATAAGATGAAGCAATGCCGAGGATTGATA	comp93503_c0_seq1	aluminium induced protein with ygl and lrdr motifs	#N/A	-4.07524	272	29	9	11	2.10034	6.74945598327724e-07	0.000177151
comp103016_c1_seq8	TCTCTCTCTCTCTCTCCCTCTTCAATATGTTTTTCCTGCGAGGAGCTTCTTTCAATATAAGATTAGAGAAGAGAGCTTCTTCAAAACTGTGAAATCTCAGGTTCTGATTTTGGAAGCTCTTGGCGAATTGAGTTGTTCCTTCTTGGGTCTATTTGATGTTATAGTGTTAGGTTATTCCGATGATGGAGCTCTCTGGTTCGTTGTTGAGATAGCTATAACGAGATTTCTAGGGATCTTTAGTGGAGAGGAAAATGTGGAGGTGTGACACTGAGCCCTG	#N/A	---NA---	#N/A	-4.0812	51	32	6	0	0.61458	9.09030820727838e-06	0.00131734
comp81849_c0_seq1	AACTGAACCTGACTCGTTATGTAGATATAGGCTGGACTGGAAGCTACATACACTCATATTACTATTATGTTTAACTGAGTTTATTGGAGAAAAGATTCATAAAAGGCTAGTATTGATTTGCTATTTGAGATGCTTTGGCTTTGTTCGTGTTCTTCAAGAAGCCTGAAGTGTGTGTGAGTGTGTGTTGAATCTGTATCATTGAAGTTCACTCATCTCAAAAAACCCAATCCCATTTTTATTGTTGACATTGCTTTCTTGTTTTCTTCTCAATTTTGATG	comp81849_c0_seq1	---NA---	#N/A	-4.09361	121	22	10	0	0.871067	2.01504467750573e-06	0.000405362
comp1058924_c0_seq1	AGAAGGATAAGAGGAGGAAATGATCGGCTCCCATCTCTCCAGAGAAACCATCCAACCATCAAAATGGTACGGACGATTCTGTAAAATGGACGGGATATCCTCTTCATCATCAAAATTGAACTGAAAGACACCTTGTCCTAGATCTGCTCCCACTACTTTCTCCTCTAGTTTCCAAATTTTTAGAGGATCTCAGGGAATGTG	comp1058924_c0_seq1	---NA---	retroelement pol polyprotein	-4.09786	4	64	0	5	0.524485	1.77710006758e-05	0.00224542
comp90255_c0_seq2	GCAAGCCAAGAAGTTAAAGAGAAAGAAGATCAAAAATGGTTTGGTGTCAAAGATTCACAATGTTCAGTGTGTCTTGGGGACTACCAAGCAAATGAGAAGCTCCAACAAATGCCATCATGTGGGCACACTTTTCACATGGAATGTATTGATATATGGCTCACATCACATACAACTTGCCCTCTTTGTCGTCTCTCTCTTATCCAGAAGCCGTCCCTAGACCGGTCCCCTCAAGGCCCAGAGGTTGTCTCTCTTACTTCACAACTCAACCAT	#N/A	ring u-box superfamily protein	#N/A	-4.09844	32	25	4	0	-0.0254707	1.98315644221429e-05	0.0024926
comp100772_c0_seq1	GTGGTGCCAAGAAGGTTGTCAATTAAATCCATTATTGAAACAAACCTTCCCAGTAATAAAAAAAAAACTCTCTCTTTTATTTCACTTTCTACGAATCATAATCTTTTTGAATTATATCTGCTTGATTCCATCTTGTGAACCTCTAAACATGACTATTGCTTTGACGATCGGAGGAAACGGATTCTCGGGTCTACCAGGATCGTCGTTTTCATCAACTTCATCATCGTTTCGATTGAAAACAGCAGAAGAAAGGACACGAAGATGCTCAACAGAACAAAAGTCGTTTGTTCTTCATCTTCTGTAATGGATCCGTATAAGACTCTTAAGATCCGACCCGATTCA	comp100772_c0_seq1	---NA---	#N/A	-4.12399	1412	260	47	62	4.43759	1.25130757998374e-07	4.96907240609776e-05
comp40776_c0_seq1	AGATCTTTTTGCCTCTATAGACTTAAGAGAAGCCTACTGATCCAGATCAAAGCCAAGTGAATACCTCAAGGGAAGAAGATTGTCAGAATCCCCAAGGTCAACTCGATCAAGTATTGAGTCTACTGAACGGGGTACTGATTTCTCATAATGGTCTACAACTTCATATGGAAGTAACCAACTTGAACAAATACAACTTCATATGGAAGAGAAATTCAAAAAATCTCGAGAATCATATTGCCATGGTTGATAGTAAAGTTACCCCTA	#N/A	---NA---	#N/A	-4.12844	21	47	5	0	0.281421	1.06211011987559e-05	0.00149662
comp106692_c0_seq5	AAAAAAAAAAAAAAAATCCAACAACGTACGTAATGTTTTTTTTTTGGCTAATGTGAATATTTCTTACCTGTGCGATCTTACCAGGACGGTATGCTTACAGAGAGGGGTATAGCTTTTTGGATTTGACCCGATTAACAAGCAATACAAGGTATTATACATTGCTTCTCCATCTGAGCCTGGTCTTTATAGAATTGTTACTTTTGGAGCTGGAGATATGAGGTGGAGAAAGATAAAAATTTCCTTAGGACGACTTAGCTGAGAAAGATGATATACCCTTTGATTATGTGATGGGGTGTGCATCGATGGGGCTTTGTATTACTTAGCTGAGAGAGATGATATACCTTTGATAATAATGTTTGTGTCCACACAAACGAATAATGCCAAAACTC	#N/A	f-box and associated interaction domains-containing protein	#N/A	-4.13494	31	17	0	3	-0.0979664	7.44160214400085e-05	0.00726983
comp67300_c0_seq1	CACCTCCCGTGACTAGAGAGCCAGAGCCAGTAGCTAATGACCTCATCATGTTCTTTATATGGTCTTGGTCGATCCCAAAAAACTCCTCCAATATTCACGACTCCAGGATTCTGGCTATTGTAAAACGAGAGAGCAGTGCTCGTTCGAAACCACCGCTTAAGCAGAAATGAAGCAATCCTTTGGGGAAGACAAAAACATCGCCTTTTCGCAGAACAGTCTGAAAAATCTTGTTGTTGGTATCCACAAATCCAGCAAACACGACTCCACTGACCACAAAGAGCAACTCGTCTCCTCGTCTCACATCGCCCAGTAAG	comp67300_c0_seq1	#NAME?	#N/A	-4.14452	18	28	0	3	-0.206542	7.44160214400085e-05	0.00726983
comp607186_c0_seq1	GGAATATAACTTCCGGTGATCGATTTCTCTTTAAACGACCGATCAAAACTATCGGAGGAGGTCGTAAAGGCCTGCGAAGATAACGGGTTTTTCAAGTTGATAAACCACGGAGTTAAACCGGAGATCATAACGAGATTCGAGCACGAAGGAGAAGAGTTCTTTAATAAACCGGAATCGGATAAGCTAAGAGCAGGTCCGGCGAGTCCGTTCGGTTACGGATGCAAGAACATCGGGTTTAACGGAGATTTAGGTGAGCTTGAGTATCTTCTTCTCCACGCAAACCCGACAGCTGTCGCTGATAAATCTGAGACTATCTCCTATGACGATCCCTTCAAGTTCAGCTCGGCGACGAGCGATTATATACAATGCGGTTAAAGACTTGGAC	#N/A	2-oxoglutarate and fe -dependent oxygenase superfamily protein	#N/A	-4.1692	100	0	3	3	0.643636	4.50988037413503e-06	0.000761109
comp97124_c0_seq2	TTCAAGAATATACAACATTTGAAACAAAAGTCTATATTCATTTAACTAATTAGTATAATTGCTTATAACTCCGCTGGTCTCCACGCCTTAGCTTCCGCCGCCGGCTTCACATCCTTAGACGGAGGAACTGGCGTTCCGGTAAGCTCCTTAGGCAAATCATTAGCCAACCCTTTAAGGTGAAAAGTGTAGAACAGTTTCGTCGGGTACACAAGCTGTTGAAGCTTAACTTGTCCATACGCACCTTCAAAGATTCCGGAGCACCAGTGATGGCTAGGAACGTGTCCTCGTAAGTCAAGTACGGTCCTTGTACGGACAAGTGGCATAGTCACCGAAGTAGAAGCTATAAGACGCTTCGAATCTGTCGCCGCTCTTTTCAGGAACGTGTTGGATCAAAACGCAG	comp97124_c0_seq2	allene oxide cyclase 3	#N/A	-4.18735	121	44	0	10	1.13896	1.70347894417964e-06	0.000355563
comp924953_c1_seq1	GAGATTATGATGGATAATTTTAAGGTTTTTGTTTAATATCAAATATCTAATGGGTTAGGCTTTTTTTAGGTAGTGGATTTCATAGAAGCTGAATCAATCAGAGTCGAAGCCCAAAAACGTTGAAACCGGGTTATTTTTGAGAGAGGACGCGGATCCTTAATACAAACGGGTCGGGTAATGTCGATTGCTTATTTTTGACAAAATTATCCCTTCCACTTCTACAGGGAGTGGGTGGTTA	comp924953_c1_seq1	---NA---	#N/A	-4.21499	146	74	15	0	1.42351	4.39886460288343e-07	0.000129333
comp68987_c0_seq1	TTGAAAACAAAAGTTTTCCCCCTTTCCGATTTCTTCCCGATTGCAATTTTAAAGTACAAACAAAAGTACAAACCATTTGTTATTCAAATCAACCAGATCGTTTATTTAAAACAAAGAATCAAATATTCAACTAATCACGTTTTCTCTTTTTCCAAATCAAAGAAGGTTAACAAGAAGATCATGGAGAGAAGAAAGGTAGACAGATCAAAGAAGGGACCGAGAAAGCTTACTATTTTGTTAACAAAAAATTTCAGTTTTAACAATTTTCCTCATTAAACCGTCTACAGCTCCCA	#N/A	---NA---	#N/A	-4.23585	20	27	3	0	0.285797	2.07177785782158e-05	0.00253105
comp86086_c0_seq1	TTGTACTTGGCAAGACGCTCGGGACTAAGACATATAGCTTTATCGAGAAACGAAGGAATGAAGTGGGATTCGCGCATGAAAGGATTAATCATTGGGTATCATGGGCGGTACTCATGTGATATGATGTTGGAATTGGCGTGAGCTTTTGAGGAATTGTGACAAAGTAAAAGTGGTGAAGAGGAAGAAGGAGAAGGGTTTGATAGAGAGAAACTTTCAACTTTGGACCCAACTCGTAAACTTCTTGTAAGAGAGACAGAGAGATGTAGAAAAAGAGCGAGAGGATTTTGAAAGTTGTGAAATTTGGGTTTGATTTTGAGAAAAAAGTGGAGTAGAGCCACACGAGACACCTGCATGAA	#N/A	---NA---	#N/A	-4.24323	20	14	2	0	-0.189243	5.63297186588411e-05	0.00577026
comp105125_c0_seq19	CAACAAAATCCCTAACCCAGATTCAAACCCACATGAGTCTTCTTCCTCTTATCCACCGAGCAAAACCCTAGTTACGGCTTCTTCGTTAAATACAGATCTGTATCATGTTGTTGCCCTCATTTTCACTCTCCATTCAAAATCGAACCATAGCCACCGTTGATGCAAGCGAGATAGAGATTCAATCAAGTGATTTGATGCACATAATTAAGAGATTTGGTGCTGCGATTCTACCAAGAACAAAGAGGATGATAATAAGAGAGTTCTTCAGTTCAGAGTATTGAAAACTTTGACATACGAAGAGGAATATGTTCTTGTGTAGACCCGCTCATCTATTTGGAAAAGAAGTGCAAAACTCCGGTCTGAGTTGGTGGAGGA	comp105125_c0_seq19	---NA---	#N/A	-4.28908	39	13	3	0	-0.470043	1.59906382847143e-05	0.00205875
comp97238_c0_seq2	TTGAGTACTGGATAGCTCCAATAACACAAAATGCCAAACAATAGTTAAGATTAAAGCAGAAAAAAGAGCTTGAAGCAAATACACACAAGACAAGAGCTTCAAGACACCAGTAAAAGAAACTCAATCTGCATTCCTTCTGATTGACCCGATCAGGTCAAAAAAAAAACAAGATTCGTTTCTGAAAAATCAGATCTCAAGTTCTTGAGACCAGTAGATACAACTTACTTGCTTTGTGTTTGCTGCCAGAT	#N/A	---NA---	#N/A	-4.29417	32	51	0	5	0.924556	6.61397791063354e-06	0.00100867
comp104950_c2_seq1	CGTTAGCTTCGCCGCCTGTTTCTCCATTTTCTTCTTCCAAAAAAAACACAAAAACTTCGAAACTGCCGATTAAACTTCTCCGGTCATAATCGATTTCTCCGGCGAGAGTACACTAACCGCTGCTTCACCACCGTAACTAGCATCACGCACGACTTTGTTAGAGAGTGAGAGGGAGATTTGCGAGTAATTTTTTTTTTGGTTTGGCTCTCTTCGTTGTTAATTTTTCCGGTACCGGAGAATTTTTTA	comp104950_c2_seq1	---NA---	#N/A	-4.29872	37	42	5	0	0.424508	4.41163628698354e-06	0.000761109
comp82874_c0_seq1	CCATGACGACATCGACGATTTCAACATATACCAAATTACAGCCATGAAAACTTAATAACTTAATAAGCTTTGGATGAAAGGTTTCTTTTCAGATCGCCATCGTGATGATGGGATCTCAACACTCGGTTCCCACTCGGATCCTTCTTCATCATCTCCACCAATCTTCCCACCTTTCCAACTGAGTCAACTCGGTCCTCGTCAATAAGCTTATTA	comp82874_c0_seq1	---NA---	opc-8:0 ligase1	-4.33874	63	9	4	0	0.28389	6.2245615356683e-06	0.000978568
comp97132_c0_seq3	TTTATTTTTTTTTTTTTTTTGTTTAAAGAGATGTGGTTCATCTCTAACCTGTAAAAATGTATATATGTTGAGACAGTCTATATAGTATATATAGCACCTCAGAAGTTTATCCTGGCTACAAGAACTACTAATATGGTAAGGTCCTATCGAGAGGTGGTTGAATTGGATGGCTCTCAACTTGTAACGATTTGAAATAATCCTTCTCTGCGTTTTCTACTCTTTTCTCGAACAATTTCCATTGTTGAGTTTTCCTTTGAG	#N/A	---NA---	#N/A	-4.36294	23	133	5	5	1.40026	5.71587695200885e-07	0.000157457
comp108191_c0_seq4	TTTTTTTTTTTTTTTAGTACACACAACTAGAGCATACTTTATTGAAAAAGGGGACTTTGACATATTCGATTCCTTGAACGGAACTGATACCGAAATAGCTAACTGATCGGGTGGAATTGGTTTGGTTATTATACAAAGATAAAATCCAGATGATCTACTTACTTGTTGCTATACTTTATTGACATAACTCAAAAGTCTTGCAAGTTTAACGGAGGATACCAACTGGAGCACTACGAACTTTAACCATCCTTTCTCTT	#N/A	---NA---	#N/A	-4.37543	53	61	7	0	0.762017	6.37747464716791e-07	0.00016811
comp90990_c0_seq1	GATTCTCTGCGACCAAGCCTCGGTATATCGACAGTGCAATAGTTTTTTTATTTAAACAAGAACAAGTAGAAAGGATACACAACCTTCTACGACACAACCAACAATACATAGACAATCTGAATATTGTAAAGCATAAACTAACCAGAAATAGTATTAGCTAACACAAGAGTCTAGCTTTTTTTGTCATATAGAGTGACAATTATTGAAAACAGGGAAATCAACAATTTGAACACATGGATGTGGTATCTTTGCTTAGTGGATATCCT	comp90990_c0_seq1	---NA---	#N/A	-4.38908	79	41	7	0	0.689745	6.00218785595354e-07	0.000160998
comp1635402_c0_seq1	GCAGGTCTTATGCACAATTCATTACCCTTTTCCGCGAAAAGCTCTTTCAAAACACGGTTTATTTGTTTATCCTCTGCGACCATCGCAAGAGCCATACTAACTAACTCATTTGATAGTACGTAATCACTGATCCTGGAAACAGATACAAGGTTCTTTGTTCTTGAATCAAGAATTTCACTTATCACAATCGATTTATCTGAAGCTTGCTGCATTTTACGGATCCAACA	#N/A	5805AT5G49960.1 unknown protein\x3b CONTAINS InterPro DOMAIN/s\x3a Protein of unknown function DUF1012 (InterPro\x3aIPR010420)\x3b BEST Arabidopsis thaliana protein match is\x3a Protein of unknown function (DUF1012) (TAIR\x3aAT5G02940.1)\x3b Has 1807 Blast hits to 1807 proteins in 277 /.../s\x3a Archae - 0\x3b Bacteria - 0\x3b Metazoa - 736\x3b Fungi - 347\x3b Plants - 385\x3b Viruses - 0\x3b Oth…	#N/A	-4.40559	52	64	7	0	0.959978	5.65120219717831e-07	0.00015638
comp71622_c0_seq1	GGAACCTTAATGTTAGGCATTTTTATTTGTGAAGAAAGAATTTGATTTGTCCAATACATACAACTTAAACAACAAAAATCAGAAGCTATTCTAATTGACCATTCAAAGACTCTCTTTTTTTGGCCAACCCATGGAATCCATCAATCCAATGTTAATGAATTGACTTTACCAATTCAAAAAATTGCCGAGTCTTATGCAAATGGACACTATCATATACTATATTTGTTTGTATAGTCCACCAATGCAATTGCCGGGT	#N/A	---NA---	#N/A	-4.42968	29	61	0	5	0.942858	3.35630404204899e-06	0.000610877
comp105151_c0_seq6	TTTTTTTTTTTTTTTTTGTTAAAGGAGATAAACATAGTTAAACTGTTCGAGAACAATTATTTTGAGTAAGAAAGGAGACAAACAAACAACACTCAGCACCATAGTAAACCAAAGGTTTAACAAAGGAAGCAACAAATATAAGAGAAACGGACGAGCCAAAGGTTTGACAAGGGAAATCACATGAACTCCCTGACGAGTTTCTCTAACATCATTGGATTAGCTCCGGTGAATTTAGCCATTTGGTCTCCGCCTTTAAAGACAAGAGTGGTCGGGAGATATTTGATGTCAAAACGTGCTGCGATCCTTGTCTCATCGTCAAAGTTGACTGTGTAGAATTTGAACTTATTCTTGTAACGCGAGTCCATTCTGTTCAGTATAGGATCATCACACGACATGGTC…	comp105151_c0_seq6	thioredoxin superfamily protein	#N/A	-4.54187	37	26	0	3	-0.110284	1.03553734918982e-05	0.00146255
comp5776_c0_seq1	AGGTCCCTTCATGTTAATGAACATGATGAGAGCTTCAGAGATGGCACCGATGGAGGACGTTATAAAATTAAAAAAAAAGCTTAAGTGAGATGAAGAAGAGAGGAAGAAGAGAAAGCGAAGAATAAGTCAACGACACATGAGGAGAAGAAGGAGCAAGTCAACAAGAAAGTTGGGCTTGGTGGTTTTGTGTTTGGTGTGAAAGGCCTGCAAGTGAAGAAAGGCCCAAATAAAGAAGTATTTGCCTAGTTTAAGTATAAAAGTAAGTGCTAAGAGTATAAGCAAGTGTGTAAGAGTAGTTTGTTGAGAGTTGTTGTACTAGTGTGGCTTGTGTGTAAGAAAG	#N/A	---NA---	#N/A	-4.54427	31	31	0	3	-0.0947224	1.03553734918982e-05	0.00146255
comp103627_c1_seq4	GTTGTTTCTCCTTTGATTGCGATCCAAAAAATCTCTTGGCCGGCGGTTTCTGTGGCTCGCCAACACACCTCTCCAACTTTTGTTGGAGGTTTACCGGAGCGTTGTCGCTGTGTAGTGGTTTGTCGTGACTCCTTTCTCCAGTTTAGTTTATGGCTCTGATGGATCGGTAGTTGCGCCGGAGCTCTCCTCTTTTGGGGCTTGCTTCTGAGATCTGGTTTTCAGAGGGTGCATCACTTTATTTCCAGATCTCGTCTTCCTCCGAGGCGTTTTGGTGTGGCCTGGCCCAAACTTGAATTGGCTACCGAA	comp103627_c1_seq4	---NA---	#N/A	-4.54761	48	35	0	4	0.121041	3.73599963349486e-06	0.000673968
comp1135_c0_seq1	AAGATGTTTTTCGTGGTCCCAAGCAAAGAAGAAACAACAAAAGCCTTTGGAACAGCCTATTGTCCAACGGTTAAAAGAATGCATCTTTGAACAGCTTTAGTCTAGTTGACCAAGCGGACATGAGATGCGAAAATTAAGATCTCTCTCTTCTTCAAGCTTGAATCTGGACACACCATAGGGCCAGAAACAAAGCTTTCTCAACATTGAGAAGAAGAAGTAGCGATTTAGTGACCGGGTTCGAACTAGTTGGTAT	comp1135_c0_seq1	---NA---	#N/A	-4.57193	20	59	0	4	0.100663	3.17304535500057e-06	0.000595933
comp108897_c0_seq4	AACTCGCTTGGTGCATCCTTAGTGAAGAGAAGCTCACGGAGAGCTAGTCTGTTGGATTTAACGGTCTCAAAGTGGATGCTGGAGAGACGTTTTCCAAGGGCTTTCTCTTGCACGGGGGCATTAGAATCCGCCACCGTCTTCCTAAACAAGTGACCAAATCGCGAAGACGAGAGTCTTAGGATCAGTAATGGAATCACAAACAGAAGCTAAATCGACGTTAGCCTCGTTCCGAACTTTCCAATTCTTATG	comp108897_c0_seq4	Putative uncharacterized protein	protein mor1-like	-4.57519	87	65	8	0	0.953022	1.78849623252015e-07	6.51044566070059e-05
comp1710945_c0_seq1	GCGTTCTTGTTACGTTTTTAGAATTTATCTCATTACCATGGAAAAAAAAAATTGATGTATGTATTTATATATGTACTGTACTAAATTGTAGGTATCTATTTTGTGCTTCTCTGAGAAAATACATGTATTGATTTACTATGTACAACAAAGTATAAAACTGCATTTGTAAGGAGGTACTTACTCTTTTGTATAATGTAGAAAAACATTCTTCT	comp1710945_c0_seq1	---NA---	#N/A	-4.61339	47	262	18	0	2.2569	2.76432516598076e-08	1.4448915002184e-05
comp94874_c0_seq1	CAAACTCGAAAGACATATAACCTTACACCAAGAACAAAGCAAAGAGACTTTAAACCGAAATCGAGATAGCAACCAAGAAAGCAACGCATCCTCTTCTTTACAAGAAACTAATGAATGAGATTTATCAAAGATGCCCCAGGCCAAACAAATGATAACATCTACCTCCTCCTATCATAATGAGAGCCAACCTCTCCAAACCAAGACCTTAAAACCCGACAAGCAAGACCCATAATTGGAGAACAACTACGCTTGACTTTCGGATAAGTCGACGACGACATCAACGCCAATGAACACCTAGATAAGAAGCCTTCCAAAAAGCTAGCAGACCTAAACAGGACTCGAAAGCAGAGACAAAGAGAGAAGTCTAACCCCACGGTTCATATCTTTCTCAAAAGCGAG…	comp94874_c0_seq1	---NA---	#N/A	-4.78493	179	141	6	8	1.96145	2.68676250028669e-08	1.416456557802e-05
comp32177_c0_seq1	CCAAAACAGAAAAAGGCTGTCTAGTTTCAGATAAAAATAAAAAATCAGGCCTATGCTTCTCCCATAAATCCCTGAGATACCCAACAGTGGCTTTATTGCCCAACCACTGACAGTTCCAGCTTAAAATCTTCATTTGGTAATCTTCGGAATCGGTGGCTTAGTCCCACCCACAACACCCTTCCCCATTCCCATAGGTATCAGAGCAACAATGTCTCCATTCGGAGCAGAACCCTTGATAGCAGGTCGCTTACGAGGGGTACGCACATACACATTCAGTTTCTTGGAGCCCAAACCTTGTACCCCCATGAGTCCTTTCCCTTTACGTGCTTTCTCCCCAACAGTGAGGATCCTGTTGCGACCACCACAGGAGGCGCAGCTGCCTCAACAGAATTAGTACCA…	comp32177_c0_seq1	---NA---	#N/A	-4.79934	30	21	1	1	-0.451441	1.40855738951025e-05	0.00182501
comp100740_c0_seq1	TTGAATTTGCCACCGGCAAAACTTAACCCGAAATTTTCAACAGATCTCCATTCTCCTTGAGTGATCTTGTTCTCGAACCGATTCATCAGATTCTTTTTCACTGTAGCATGAATCTTTGTTCCCTGAGTATCAGCGAGCACCATATCAATGATTCACCAAATTGTGTTGTATATGTTCTCCATGTATGAAGGACACGGACTTGCACTTTCCAGGAAGTTTTGAAAGGCTTGACATCTGATTTGACTCGGTAGTGTTGGGTAAGATGACAAGGTACGCCCACGGCTCCGGTTAAGTAATAGTCTCTGCCTGTAACAATGGCTTGA	comp100740_c0_seq1	---NA---	replication protein	-4.80762	33	18	2	0	-0.502455	3.6605828368828e-06	0.000662316
comp91143_c0_seq1	TATGCTCTTTCGAGTTTGAGTTTAAAAGTTCTGAGTTGTATTTCTAGTTTTATATCGTTTCTCTTGTATGGCTTAGTTTCCGAGGAAATCTCGTCTTCCTTCGGCTCTTGACTCCGGGGACATTATGTCGTCCGCCGGCTTTAGCTTCCCTCTTTTGGGCGTTTGTATTCTATTTGTTTCGTTAAAACAAGCTTATCAATATATATTTTC	comp91143_c0_seq1	AT3G28918 very small protein coding gene with unknown function	#N/A	-4.82834	783	585	29	30	4.04286	2.77989007017289e-09	2.3611691283531e-06
comp93431_c0_seq1	AAATGCCAATTACAAAAACTCTTTATCAACTAGCCAAAAATTGTTAGATAACGATGCACAAAAACTCTTAAGATGGTAAGAGGAGAACTCGCGGATGTCGCGGCTGGTAAAGGCGAAGGGGCCTTTATCTTACTCTACATATGGGCAGCATTTGTGGCTTTCTCCATCATAGCAACCATGATTTTCTCATGTAGCGACGGAGCTTCTAACCTCATACTACTGAAGACGTCAATGGTTCGCGTGTGCGGCAGGCTGCGGTGGTGGTTGTGGAGGTTAAAAGGGAGACATATTTTTGTTCACTTTAGTAATATTTGAAGATTAACCATGTTGTCTTCTTGCGTTAACAAAAATATTTAAAAGTATGTAGATAATGTGGAGGCTGTGAATGTTTTCTCCTTC…	#N/A	---NA---	hypothetical protein CARUB_v10021257mg	-5.06661	50	13	2	0	0.459931	9.53607801942548e-07	0.00023142
comp94310_c0_seq1	AAAATCAGAAGCTTTAAACTGTACTCAACAATGCAGTTACGACCAAGAATCTCCCTCCATTCAATCCGCCTTCGATGAACTTCCTGCCGTGAGTGAGAATGTGAGAAACGGATTCATCCTCCTTCAACGCAAAGGCTGGAGTAGGACTGTCGGAGAGCGCCCTTGCTGTCACCTTCACCGTCACCAGCACACAGTTGTTGCCGCCGCAGCACTGCATTAGCTCTATCTTTGTTGGGTTGTTGGGCTAATAATTGTATGATGGGCTTTTTGTTGGATCTGTAATAGGTATTCTACTGGATTTG	comp94310_c0_seq1	---NA---	#N/A	-5.13568	141	105	0	8	1.56404	1.47112645900705e-08	8.56826081910246e-06
comp94532_c0_seq2	GTCACAGTTCCACGCCACGCCACAACAATATCTCTCCGACCGATCCTTAACGACTCTCTGTCTCCACTCACAGCTAAAAACCCCATCCAGTTCGAATCTTTGCTCCATGTCTCTCCCATAGATGAGCTTAAGAACCACTGAGGAACATCGACATGAGACATCGCGTAGATGAATTTGGTTACCTTGTAACCATGTTTGGTCAAACCAAGCTCTTCGAAGAGTTTGTTCCTGTTGAATCTAGAGCTTCCGCAGAACTCGGATAAAGGATCGAAATCGAGTGAATCGTAGACGGATTCAACAAATTCTCCATATTTGGTTACTTCTCTCCTAAGCCATGGATGCAGAGGATTGAGAAGATTCTCCCAATTGTTGCTACCGTGAAGCTCACGCCACATTTTG…	comp94532_c0_seq2	alpha beta-hydrolases superfamily protein	#N/A	-5.5924	52	2	0	1	0.434676	3.6605828368828e-06	0.000662316
comp78687_c0_seq1	TACGAAGGTTTTCCACTGAGATTCAGCTTCCGCGTTCTGCATAAGAGTTACAGAAACGTGAGTCCTCTTTCCAGTGGAAGTGAAATCAGCTTCATACGAGCTACCGATCAAAAGTTATTCCCGATTCAGTGGACATATATCATTCTGACGCGATTTAGAAGCACCTACATTGAATACGTCATTCCACCAAAGACACTAAAAGGCTGTGCTCTAAACTCTACTCTATTTAAATTCATTATCTTAGCTCCATTACTAGTCTTTACTCTTTAATATGTTCCCATCGCTGCTCTTGATGGACAG	comp78687_c0_seq1	---NA---	#N/A	-5.89087	68	81	3	0	0.878046	2.50214075251278e-09	2.21765822782491e-06
comp75112_c0_seq1	ACCATAGCTTCGATGATAGACATGATTCTGTATCTCAAAGTTTCCAAAAACGACATCTTCTTGAAATTCAATCTCTTCCATTTTATCCCTCCAAGTCCCAAAAACTTCAACCTCGTCCTCTCTTTCGTCGTCTTCCACATCGAAATCTTTCCTTTCGTCCCCATCATTTTCATATAAAATATTTGAGCTGCTGCTGCTGCTCCCCAAAACCGAGATGTACAGAGTTAAAAAAAAAAATACAATTAGGGTTATGAATCAGTGTGGCAAACTCCACAG	#N/A	5294AT5G46295.1 unknown protein\x3b BEST Arabidopsis thaliana protein match is\x3a unknown protein (TAIR\x3aAT1G06475.1)\x3b Has 30201 Blast hits to 17322 proteins in 780 species\x3a Archae - 12\x3b Bacteria - 1396\x3b Metazoa - 17338\x3b Fungi - 3422\x3b Plants - 5037\x3b Viruses - 0\x3b Other Eu /.../es - 2996 (source\x3a NCBI BLink).	#N/A	-6.71577	25	0	0	0	-0.330073	9.83969378737387e-05	0.00911737
comp104300_c0_seq3	GGATGTTGACATAAAACGTGAATCCAACGGAAAGGTCGGTAAACTGATACCACCAGTTGGAAGTACTTTCAGCACCCAATGAAGGCGTTTTCAGTTCTTCTATTGATCCTACCGTTGGAATGTTGTACTCTCTCTTCCTTGGCGTTGAGCTGTTGCTTCATCCACCTTGTACTCGTGACCAAGCCATTTTCCTGTCTTTTAAAATTACTGTCCAACCGTT	#N/A	---NA---	#N/A	-6.71577	25	0	0	0	0.327195	9.83969378737387e-05	0.00911737
comp5882087_c0_seq1	AAGACTTGTTTCTCAGATTCCAGAGAAATAGTGTTGTTCTTATATATATTGTTTAATTATGATGATGCTGTAACAAAACATGAACTTTGGTGATACCCTGAACCAGCATCGTTGAAACCCGGCTTTGAGTTTCTTTACATGGGATTTGGTAGTTTAATTGGTGAATAATTTATTGCTAATATGTTAGTCTTGTTTGTTTTAAGGTCTTGTTATGGTACACTATGTACTA	#N/A	---NA---	#N/A	-6.77057	0	22	0	0	-0.565622	7.74625656692215e-05	0.00742511
comp73664_c0_seq1	AGAAGACGAACAAAAGTGGTTTCTTTTTGGTTTGATAATGGGCACAAGAAGGGACAATAAGACAGTGTTGTAGATATGTTAGATTAGATTGTTCTTGATTGTGTATTTTATGATGCGTTCTTGATTCTTTCATTTTAGTTCGATTGCTACATATAGATCATGACTAGATCAGTTATGTTTTTGGTACGAGAAAGTTAGAGAGATTCT	#N/A	---NA---	#N/A	-6.7706	26	0	0	0	0.0248732	7.74625656692215e-05	0.00742511
comp69892_c0_seq1	GGCTATGGGATGGATACCAATGAAAGGAGAAAAACATAGGACAAACCAAGATAGCCCCAAACTCCAAAATCGCAAAAGGTATCCCCGGTTTGGTCGGAACCGCCGTCTCAAGATCGAAAAAAACTATCTCGCTTCTCTCATCGCCATCCAGAGTCGAAGCCATTGTTTTGAGAACTTTGACTCAATGAGATAATGTAATTGTTGGGTTTTATAGCGACGGTAAAAAAATCTAAAAACTTGAGAGACGCAAATGTACACAATGAGGTTTATC	#N/A	polynucleotidyl ribonuclease h-like superfamily protein	#N/A	-6.77554	19	6	0	0	-0.427793	7.74625656692215e-05	0.00742511
comp4511075_c0_seq1	AACAAATCCCTATCCAGATCTACTGTGGAATTATTTGAATTTGTTAGGAAAGCCTCTGTATGAAGCTTCAGACCGTAGCAGCATCCATCACTATCATCAATCTAAGAAGGATGTTTCTGATCGATCGATTTGGCAGCTGTCGTATTAACCTGTGAATTTCGTTGCCGTTTTCAGATCCGAGATGGGGAAAAAAAAATTTTCGAGTTTCCAAA	#N/A	---NA---	#N/A	-6.8234	27	0	0	0	-0.50095	6.13522801022222e-05	0.00612072
comp2697956_c0_seq1	CTCCTTAATTAATGATCGAGACATAAGAGCATCCACATTGGTAAACCTTGCAAGGGTGTTCACAATATCTTAATTTTCGTATATGCCTGTAAATCAACCTGCTTCACTGATCTTCCGGATAGCATTATTCACAGTATCTGCAACATAGATATTTCCTCTATCATCCACCGTGATTCCCTTAGGATTGTTCAACCTCGCGTCTCTTAATCTACCGTCAACATGACCCGGATATCCTTCAGGG	comp2697956_c0_seq1	nhl domain-containing protein	#N/A	-6.8234	27	0	0	0	-0.781027	6.13522801022222e-05	0.00612072
comp24517_c0_seq1	AGCAAAACAAGACAAGCCGGGTGTAGAAGGGTAAATTGGTCATCTCACACATGAAAAACGATCCTCTTCTTCTAATCACAGCTGCCTTCTATCAAATATATTATTATTATCTATCTTTTGTTATCAAACTCTTCATGTTTTCCGATTTTATTAATTTAGGACTTGTGGTTAATTATGATGCTTTGTGATTTGAGTAAGAAAGAGGCTCGATTTGGTTTTATTGTCAATGTTTATTCTAATCTAATT	#N/A	---NA---	#N/A	-6.8234	27	0	0	0	-0.188593	6.13522801022222e-05	0.00612072
comp3929842_c0_seq1	GCTTAGTGACAAAATTGTAAATCAATCGAGATATAGAGATTTTTTTTAGCTTTTGACTCAATTTGAAGATTTTTTAAAATTTTAATCAAACCGACGTTGTTTAGTGTAACCTTTTTATTTTCCCTCTGCTCTCAAGTTCAGCGTTGTGTGTGTGTTTGACAACGGTTTTACACAAACCTGCAACAAAGACTGCACTCCAAATGTCGATTTCTT	#N/A	---NA---	#N/A	-6.83565	0	23	0	0	-0.767391	4.88728637228445e-05	0.00508303
comp74517_c0_seq1	TCTACAGTCTTACAGACGAACTAGTGGGACTTTCATCACTTCACCGGTCGATCAACACAAAAAGATGTAAAAAAGGCTCAGCAAAATGTTAAAACCGAGGGGAGCAACAACATTAGCATTAGCTCAAGTGTCCATTTAGCATAGATGTTGCAGCTGAGTGGTGTTGTTCCTTCTGTAAGTTCTTAAGGGCACCACAGTAAAGGACATTTTCAGGGGGATCCATCTCTGTCTTTCCATCCTCTTCCGGGTTTGTGATCCGCATATAAGTTTCTTCACCAAGATACCATCTATCAAGATTCTCTA	#N/A	cupredoxin superfamily protein	#N/A	-6.84961	5	19	0	0	-0.446604	4.88728637228445e-05	0.00508303
comp1543096_c0_seq1	GGTGACGAGTCCAAAACGAGTCACAATCACTTCTCAAGAAAACGTCACAGATCTCTTGTACTAGTAGGAGAACAGAGCATGTGACTGAGCCACGGAAGAACAACAACAAGTGTTCTCTTGTCTTTGGCGTGGCGGCGACTGTCCTATTCGGCGCGATTCAAATCAGTTACGTGGCATCGGTTGCAGCTGCGTTTCCTGTGGAAGAGATGGTCACCGGCGTGGTGCCGCCAC	#N/A	---NA---	uncharacterized protein	-6.85358	11	14	0	0	-0.438627	4.88728637228445e-05	0.00508303
comp4783179_c0_seq1	AAATCCGGCACCGGAATCTTTCTCTTCGTTTTTTTGTTCTTTTCCATTTTTCATCAATATGTAAAATTTCCATTACTAATGTGGGGGTTTAACTGGTGTAACTCGTTTTTTACCTTTCTTTTTTCCGAATGTAATATAAATTCGTTTCAAATTTGGATTGTTTTTTGATATTTCAAAACCACTTATTTAGGCATATAATGTAAAAAAA	#N/A	---NA---	#N/A	-6.8743	28	0	0	0	-0.682873	4.88728637228445e-05	0.00508303
comp27080_c0_seq1	GATACTTCAATTTGAAGTTTATTTCTTGAACACGTGTGTCATGAGGCCATGGATTATGTGTATTCATAAAATAGTCTTCCCAATCAATACATTTTGTTGGTGCCGAACAATTTCTCCGTCTCTTTAGCTTCATTCTTGATACGCAATGTTTCGAGGTTTTTATCATCGAATATGCCCTTGAAGATAACATAAGGCTTGTAGAGCTTCACCATTCTCATGGCCATCTTGAATTTACGGTTGTGGTGCTCATA	comp27080_c0_seq1	fatty acid reductase 7	#N/A	-6.8743	28	0	0	0	-0.754544	4.88728637228445e-05	0.00508303
comp99399_c0_seq5	AGACAAAAGGGTATTTTTTAACTTTCAGATTCTCGGAACGATCATCTGATAAAAGAAATCTAAGATATGATTATACTCATGAAACTGAGCCTTTAAAATCTCATCATCTTCACCGATCAATCTGATCAAAGACGACGTCTCTTCAATCAATTGTGGTGGTGGGTTTTCGAATCAATCCTGGTTTTTGGGAATGATCGGAGCAAGCGACG	comp99399_c0_seq5	---NA---	#N/A	-6.91409	11	15	0	0	-0.554478	3.9145542972378e-05	0.00422959
comp69725_c0_seq1	GGTGTCCTAAGATGAGCTCAACACCTTGAGGGAAAAAAAAACAGGAATATACGGACAAAAGGTGTGCACCTGGTACCGAGCCCTTACGCGCGTGGAACTTGTACAAATTATAAACATGTCAAGTCCACAGAATGCGATAAAGCTTGCAAAAATATAATGCATTTTGAGGGCAGATGTCAACATTTTCAGGACAAAGGAGTAAAGAAACTAGGTTGCTACTGTTATCCAAGTAAATGCTAGTGACAATTGCAAACTTCAAATCCTATGTGCAACCATACTATTTACTATTACCATCCATCAATAATATGTCATAATTTTAAAAAAAAAAAAAAAA	#N/A	---NA---	uncharacterized protein	-6.92345	29	0	0	0	-0.68136	3.9145542972378e-05	0.00422959
comp8634_c0_seq1	AGCAGTTCTATGTCAACGTTGAGATAAGATGAGTGTGTACATCAAAAATTCAAGTCCCCTAAGTACATACAAAGCTTATTTAAATCAATTCCAAAGAGATTTCATGACATTTCTGAAACTGCGTGCTGAAGAAATGGTTTCCAATGGATGCATGGTTCTTACTTTCATCGGTAGAAGTACTATTGATAATCCACTGCATAGAGATTGTTGTCACTTTTGG	#N/A	s-adenosyl-l-methionine-dependent methyltransferases superfamily protein	#N/A	-6.93865	21	7	0	0	-0.562707	3.15182503802714e-05	0.00351093
comp3722964_c0_seq1	GGTATGCAGCTCTTCCCAATTAAACCAGAGCTCTTGTAAGATCTGAAATCAATCATAAAAACAGTCTTATAAATCATGAGCAGCTTAAGAATCAAACCAAATCCAAAATGCAATTCTGATTTCATGACACCATAAAACATATAAAATACATCCTATCTCCAACACATATATCAACCAATTTATAGCTCAATCCTTCATGCTAATACAATACAATATATACCTTGGGAAATGCCACGCTTAGCCT	#N/A	---NA---	#N/A	-6.95771	0	25	0	0	-0.0500274	3.15182503802714e-05	0.00351093
comp29010_c0_seq1	ATGGACTTATGGAGCTCAAAATGGTTATTTTTCCTTTCAACTTTTCATTGACCCACTTATGATACTGATACAGATGAAGGAGCTGTAGATTTTCAAATTCTTTAGTGTAGCATCTGTTCTTGTTAGATCCTTATGTGTTCTTTGTTTTTGCATTAAAGTCTACTGCTTTTTGATCCTTACGTGTTCTTGATTTTTGGATTGAATGTGGAATTCTCACT	comp29010_c0_seq1	---NA---	#N/A	-6.97097	30	0	0	0	-0.466873	3.15182503802714e-05	0.00351093
comp7532_c0_seq1	CATTATCTTCTTCCCTCTCATCCTCCTCAAGAAATACAACCCATTGAATCTGGGGAGAGAGCAAGAAGATGGTTGCCATCGATACTTAAGATAAGCATTGTCAGGACGACCATACTTCTTACAGTTGAACTGTGGATCTATGAATGGACACTTGTAAGGATCATAAAGTGGGTACTTCACATCATAAACCCAGTTCCCTCTGAACCAATTGCATCTCCCAGAAGCTAGCTCTCTTCTTACTTCTTCTTCTCCATTGTTG	comp7532_c0_seq1	trichome birefringence-like 41	#N/A	-6.97733	23	6	0	0	-0.553768	3.15182503802714e-05	0.00351093
comp82577_c0_seq1	GCCTCCGAAAATTGCAGGTGTAGCAACATAAACCCAGAAGTAATTGCTTAAGAGTTTGCTGAGTAGAGGAGCTACATCCCAGCCGAGTTGAGAAGCGGAGGTCTGCGTTTACTTGCATCAACCAGAGGCTTCAAAATCGAGCTGGAATCATATAGACAAAGCTCCGCTCGTCCCAAAACTTTGCAGGCTAGTAGCATAATAGCATAATTCCGAGGTAGAGAGCATCCGTACGGCATAGATGCCTGTCTTCT	#N/A	---NA---	#N/A	-6.99035	9	18	0	0	-0.0599794	2.55036716406853e-05	0.00294835
comp70469_c0_seq1	TCCCAAACTTTTTTTTTAATTCAAGTCATACGAATGATATCTGAATTTGAGGTTTTTAGCAAGAGCAGGGATTAGAAAGCGATTGGTTGGTGTTAATGTGCTAACGTGAACTAAAAAGTTGAGCTAATTCATCGTGCTCTTCTATGTCCAACTCCACTTCAAGGGCTGAATATCACACAAGTAATTATAACGATCATTAGTTATCAACTCAAATTAGTTTCCAAAAAAAAAAAAATTTCGTAAAAGCCGAGCCAATAG	#N/A	---NA---	#N/A	-7.00165	14	14	0	0	-0.0976711	2.55036716406853e-05	0.00294835
comp2616317_c0_seq1	AATTATACCGACGGTCACTGGAAGCTAAGAGTAAAGGATCCAAGATTCAAGATTTGCATTGATAAATTGTGTAATTGGAAAAGTATGTTGCGGCATTGGGGTGAATCAAATTGGACCGACTACGAGTCTTTTGTTCCCACCCCACCAGCCATCACCTCCGCCGGGAGATCATTGTCACTTCCCCGCCATAATTTGTGACGCAATTATATATTAAAGAGTCTCTCAGTCGTTTAGGG	#N/A	plant glycogenin-like starch initiation protein 1	#N/A	-7.00613	26	4	0	0	-0.149863	2.55036716406853e-05	0.00294835
comp87828_c0_seq1	AACACTGCACGAGACTGGAGGGCATCCCAGAGTGTATTGGAAAAAGGTCTTCCCTGAAGAAGCTTAAGCTATCCTACTGTGGTGGCAGGCTTAGAAGTGCCTGCGGTTTTCATACGGAAATCTACAAGACAGCAACATATTGGATTGGAGTTCCCAGACGCAAAAGTGAAAATGGATTCACTTATAAACATAACGATTGGGGGAGACATAAGTTTTGAGTTTTGTTCGAAATTTAAAGGATTTGCTGAGTACGTCTCTCTTAATTCTGAGCAACAGATACCCGTTCTATCGACGATGAGTCTGCAACAAGCACCTTGGGTCATGTCAGAGTGCAACAGATTCAATTCCCTCAGCATCATGAGGTTCAGCCACAAAGAAAATGGTGAATCTTTCTCCTTT…	comp87828_c0_seq1	disease resistance protein (tir-nbs-lrr class) family	#N/A	-7.01485	25	5	0	0	-0.665686	2.55036716406853e-05	0.00294835
comp38720_c0_seq1	GGTGATTCTTCTGCTTACAGTCTCTAATTTGGTTTCACCAAATTTTTTAATAGCTTCTTCAGACCTGATCTTCGTCGGCCTTGGCAAGCAGGAGCGGCTGTATGTATTGGGGAATCATCATTAAAGACCTCACTGTACATCAAAGAGAAGCCGGTTGCAGCAGATAGGCTCCGACCAAGCAAGGCATTGTTGAGGTGAGCCTCGAAAGATAACCGCTCGAATCGATCCATCAATGAGCTTTGATTGTCCTCGAACTTCT	#N/A	---NA---	hypothetical protein CARUB_v10018674mg	-7.01695	31	0	0	0	-0.503286	2.55036716406853e-05	0.00294835
comp1559488_c0_seq1	GAAAGTTTGCTTCTTTGCTCTAACCTGCATCAAACCATCGCGCCACAAAGTTGGTCAATATGAACACTCTTACAGAAAAACAAAAGAAAAAAAACAGATGAACAAGTTTAGCCATACTTGTACTAGAATTAGAAGTAAACAACATTACATCAGAACAATCCACTAACAGATATAATGACAAACACTTTCACAATGCTCATTGTTCAGATGTAAAAGTTTGATTAACAAAACAAACAGGGAGA	#N/A	---NA---	#N/A	-7.01695	31	0	0	0	-0.159046	2.55036716406853e-05	0.00294835
comp3393178_c0_seq1	GATGAAAATAGAAAATTCAGAACACATGGAACTGCCACGCAAAGAAATAAATTCGAAAATGACTTTTAGTGTAACATAAACACAAGAAGACAATAATTGGAGCAAATGTTTTCCCTAGGAACGAGTCCCTCACAAGTCACATGCAACGCCTGAAATTACTAAAACTGTACCATACTATTATTGTTACTGTTTAGTGTATACTAGATTACTAACATATTAGTTAAGTAGTCATGCATTACGAT	#N/A	---NA---	#N/A	-7.01695	31	0	0	0	-0.389677	2.55036716406853e-05	0.00294835
comp760_c0_seq1	GCAAGGTTGACAAAATTGCGATTTCTTAATAGTCCACTGACTGTTCATCCCAGTTCCTGATTATTAAGCAGCTGAGGTGCAACTCTTTTTGCCATTTTAACCACTCTAAATGCTTGTAAACCTTTTGTGGAAGCATCAGCTCGTGTCTTGCTTATCTATTCATATCTCTTGGCTTATCTCATGGTACATACAATGCATCCACAACTCACAACATACTTGTGTGTCATTT	#N/A	---NA---	#N/A	-7.01728	6	21	0	0	-0.478613	2.55036716406853e-05	0.00294835
comp89740_c0_seq1	GCGATCTCTATTGCAATATGAAGGCGCACTTCCCATGTCATTGTGTAGTCATCAGATTCATTTCGAAGACGCTTGCATAAGTCTCCGTTCGGAACAAACTCGTAAACCAGGACTGGAACTTCTGTCTCAAGACAACATCCCAAGAGTTTAGATAAGTTGCCTTGAGACATCCTATCTCTGTTTCACTTTCAAGGAAAAGAGATCATCTCTTCTTTTGCAAGTGCCGTTCACATGGA	#N/A	protein kinase family protein	#N/A	-7.02355	24	6	0	0	-0.456532	2.55036716406853e-05	0.00294835
comp14890_c0_seq1	GCACAATAAATCTCAATACCTTTGTTTTTTGAATCGAAACAAAGACAAAAATATTGAATCGTAAGTTTTAATAATAAGGTCAAGAAACTACAATCTAATTTAATGAAACATTCCACGAATGCACAAGTATCCATGTGAGAAGAGAAACTTAGAGATAAAAAGCAAAACAAATGGTTGTTAATTAAAACCAATTGAAACTTATAGTATATAT	#N/A	---NA---	#N/A	-7.02824	11	17	0	0	-0.508821	2.07351320677874e-05	0.00253105
comp105341_c0_seq9	AGTGGAAGCGGAGGCAGTGAATCTACTCTTAGTACGATCCAACAAAATATCTACACAGCGTCCCCTTCTTCCACAAGGTAACAATTAGCTAAACTCAACTCTCTCAGTTCATGAATATATATGACTATAGATTATTGTTGCATGCTCTCCCTGAAGTTCATAACTCTAGACATCGCTGCAGGGTTTGCTTGTAGACTGTAAGAGTTAAGCTGCGTTAAGTATTCAAAATTGCTAATCT	#N/A	---NA---	#N/A	-7.05809	20	10	0	0	-0.371811	2.07351320677874e-05	0.00253105
comp4847581_c0_seq1	AGAGGTCTTCATGAATTTCTTCAACAACCTTGATCTTTTACCAAAAAACCAAACCCAAGACACACCAAAAGGTGTGGCAAGCATCCACAATCTAAGCCTAAAGAGTGGAGATTATTAATTAAGTAAACTAAAAGTCATAAACCAAAAAGAAAATCTCAAGAGTTAAGAGAGATCAAAACATTCCTACATGATAGATCGGAGGAGCAAGATAAGGACAATGATTAGAGTCA	comp4847581_c0_seq1	---NA---	#N/A	-7.06149	32	0	0	0	-0.0251259	2.07351320677874e-05	0.00253105
comp6195462_c0_seq1	AGATTCGTTTTAGGACAAGAGCTCTAGCTAGATCTTACGCACTCTGGTCTACAAGGGAAACCTAGGTTGGTTTTTAGAAAAGAAAAAAAGAAAACCCATTTGCAATCTGACATCTTTAAGATTAATTAAAGAATCAAAGTCATTCAATCAACAAACTATAACGTACGGACGGACCCATAAACTTATGATAAAGGATCCGAGAGAGAGATGATATAACGATGAACCCTAATTTCCA	comp6195462_c0_seq1	---NA---	#N/A	-7.06149	32	0	0	0	-0.472503	2.07351320677874e-05	0.00253105
comp5780878_c0_seq1	GCATTGAAATTGAGCCAATCATAGAATAATAATATACGAATGAGCATACAAACACAAACGTAGCTAGAGGAACAAAGGTCTATTATACCGTCCTTATTTAAACACAGGCCTTAAAACTCAAATCCATTCTCGACAGATTCACGCGGCAAAGAGCTGTAATGATCCAATAATACATACAATCATCACAATTATATTCAGTCCCACGTTGTTGTCGTCGTCGTCGTCGTTATTCATTTTCTTCTTCTCTTCGTCTACACTTTTGCATATTGTAGTGTGATGGAGTATCATAT	#N/A	---NA---	#N/A	-7.12474	6	23	0	0	-0.440389	1.38914581949124e-05	0.00180368
comp3063104_c0_seq1	GATGCTGACGATGTCGTAGGGGAGGCAGGGGTCCCTGATGAAGGTCATCTAGAAGGTGATTCAGAATTTTCTGACACCGTTGTAGTAGAGGATCCCAATTGGAAACCATGAGTGACAATTCTGGTGATGCGGGTACCAATGTATCACTTAAGGAGCATGTGAATGATGATGAAGTCGTTGTAGGAGAGGCATCGGTTCTGTCTGCAGGTGAAACTGAAGGTGGACCACGGATGGAGGTCCCCGACAAAGCTAATAGG	comp3063104_c0_seq1	---NA---	#N/A	-7.12707	18	13	0	0	-1.09503	1.38914581949124e-05	0.00180368
comp108180_c0_seq1	ATGATCTTGAAACTGGAAATACCTAGTCTCTAATTGGATTTGTCCCTGGCCGCATCATCTTTAAGTTGATACAGCAAAAGCACCATAAACTCGGACTTAAAGAGTTCTCAAATATCCAAACTTCAACTTATATGGGGAAGATTCAGCTACCCAGTGTAGAACCCCTTTGGCTTTGACTTTTTCTTAGGGTCATATTCTGCATGAATCTCACAAGCTGTTTCATTGTCCTCAGCGAAGACAACATTGATTTACGTAATTGAGAAAGCGTATTCGGATTGTCATTA	#N/A	ribosomal protein l25 gln-trna anti-codon-binding domain	#N/A	-7.1426	10	20	0	0	-0.482148	1.38914581949124e-05	0.00180368
comp6645132_c0_seq1	GTAGATTGATAATTACAAATGGTGAAACCTAACTTAAAGAATCAAGAAGATGGAATAAATAGGAGAGAAGTTCTAGAAATCTTGTCACCATTGAAGTGAATGTTGTTGAGCTTGTGATGACACCACTTGAGGTGAGAAGATGAGACTAAAGACATGTGTAAAACCCTAGACACGAGCTTTAAATCTATCGTTATGAACCTCACTAACATAAAATGTTCATCTTTCTCAATCTTATCTGCTTCCATGTT	comp6645132_c0_seq1	---NA---	hypothetical protein CARUB_v10013334mg	-7.14363	16	15	0	0	-0.173942	1.38914581949124e-05	0.00180368
comp73059_c0_seq1	TGCACTTTCTCTGTATTTCCTCAATCGTGTATACGGAGCATTGTCTCGAAACAAGTAGCATCGTACGAACAGGGGAAAGCCCAAGGGATTATTTCAAGTATATGTTCCTTGCAAATGTCATTTCCCCCCTGGCATTTTCACCTTTAACAGACTGGTTTCTGTCCGAAAGAGCTCCATTTAATTTCCCAGGTTTCAGTATAATGTGTGCTGGATTCACCATGACTATAGCCTTCATCCAAAGCCTCATGATCAGAGCAACAGCGCCAATGTCAGAGATGGGATCTCCATAGTTCAG	#N/A	major facilitator superfamily protein	#N/A	-7.14464	22	10	0	0	-0.0712153	1.38914581949124e-05	0.00180368
comp7562_c0_seq1	AATGTTGTACACTTTCTCGCTGAATTAAAAATGATGCATTACGACACCGTGATGTTCCTTCCATCCATGCTTACACATCAAGATGCTCTCTGATTCTGTTTTTGCATTTTCTGCAGGTCTGATTATGTTTTTGCATTCTTCTGCAAGTTTTTTCACTTGTGTCTTGTATTTACTTTGTTCCAATACACCAAATTTCATACA	#N/A	---NA---	#N/A	-7.14662	34	0	0	0	-0.247782	1.38914581949124e-05	0.00180368
comp99239_c0_seq1	GCAATGAGCTCCGTGCTCAACTTGCAACGATCACTCACTTGTTTCATTCGGATCTGACTAGAAGAAGAACCTCATTATCTTCCTCGCCGACGGAGACCACAGCCCAAGAAGGAGCCAATAAAGGTAAAACGAGCGACAGACAGAGTTCATCATAGATTCAATTCAAGCAGCCTCGATTTACCGCCGGCGGCGACAACAGTCGCATCGTCTTCTACGCCGTTGCCGAAGAGCCTTCCCAGCAAAAAAAGACTTGCAACTTCCATTAGA	#N/A	---NA---	#N/A	-7.15091	9	21	0	0	-0.564119	1.38914581949124e-05	0.00180368
comp54138_c0_seq2	AAAAAAAAAAAAACCCATCACCTTTGTAGTTAGTTAAAGAAAGAAAAAAACCTTTGAATTGTGAATTGAATACAACAAAACAATGCACCCATTACAAATATTTAGTATTTTTGTTATTATTTTTATTTTTGTTATTATTTTTATTATTATTTGTTGTTCTTTTTAATTGATCCAATCCAAAACTATTCTTCTTTTTCTTGTTACTGCAAATTCATTCCTTAAAATGAAACAAAAAGTAAAAGGGGGGGATCACATTATCATTAAAAAAAATCTATTCTACAATTATGCATATGCAATGAAAATGAAATTTTATTAATTTTTAATTCAATTAACTTGGGACAATAT	#N/A	---NA---	#N/A	-7.16744	7	23	0	0	-0.361961	1.14424806040786e-05	0.0015585
comp4587915_c0_seq1	GGATTTGTAAATAGCAGATCCACAACCAGCACAACTATAAGTTCCTTCGTCAAACTTTTTCACAAACTCTCCTTTGCCTCGTTTATCTGTGGCTCTTTCTCTGAGAACTTTAAACTGGTCAGGAGACAGGATCGCACGCCACTCGTCGTCATTTGCTGGAAGTGCTGCTGCCATGATGGGAATAGGATTTGCTTATGTAATGATGCT	#N/A	methionine sulfoxide reductase b 2	#N/A	-7.16744	7	23	0	0	-0.454703	1.14424806040786e-05	0.0015585
comp105579_c0_seq7	AAGCAGCTCCTTGAAGATTGAGTTTAACTTCACAAAGCAACCAGGAAACCCTCAAACGACAGATATTGTTTTGATATGACTTGCAAGACTTTAGATATACGCTCATGCCAAACTCGCAATTTTCTTTTTTCGTTTTCAGATTTTTGTATGGAGGAGCATGTAAAACAGTAGCTAGCGAGGGAAATTGAATAGTGGAACAAAATATCGAATTTTGTTTTAAAAAAAAAAAAA	comp105579_c0_seq7	---NA---	#N/A	-7.16992	25	8	0	0	-0.485491	1.14424806040786e-05	0.0015585
comp87757_c0_seq2	GACAGCAACGCAGAACTAATAGCATATGAACCTAATTGTAATTGCTACATTGTCGCTGTATTGTAAAATCTTCCTAGGCTTAGTGATATCTCCATTAATGTGAGTTACCTTGGAAGTTGTTAAAGTTTTAATCTGGAGAGATCGACTTGATGAAAGGCTGATAATAACATATTCTTTTGCTGATATTTCATAGGTTACTTATGATTTAGGTCGCATAATGTTATAGG	#N/A	---NA---	#N/A	-7.17721	18	14	0	0	0.117868	1.14424806040786e-05	0.0015585
comp109678_c0_seq1	GAAAGCTACTGTTTCTTCTGAGTATGCATCTCTAGCAATAAAACTACGGATCTCACTCCATCCCTTAGATTCACTCCCAACCTGATAATAGTACCTAACGCCATTGTTCAAATTCTTCATAACGGTATCGTAATCCAACCAGGATCTCTCCACCCGATGGTTGAATTCGCCGGCGAATCACACATGTGCTCTCTCTCGTACCTCATCCCACGACCGC	comp109678_c0_seq1	---NA---	purple acid phosphatase 9	-7.21736	13	19	0	0	-0.617833	9.46293609633736e-06	0.00134583
comp1416771_c0_seq1	GCAATAGAAGAAGTGCCTCCCTCGGTTAGGTCATGGCCTCGTCTTGATGAGTTGCATATGTCATACTTTGAAAATCTCAAGGACTTCCCTTATGCTTTTGACATCATCGCATCTCTGGACCTGAGCGGTACAAATATACAAGAGATTCCTGCATGGATCAAGAGTTTATCTCGTCTCTATCTTCTTGTTGTAACTATTGAAAAACAATGCA	comp1416771_c0_seq1	disease resistance protein (tir-nbs-lrr class) family	#N/A	-7.22446	0	30	0	0	-0.273496	9.46293609633736e-06	0.00134583
comp99753_c0_seq1	GAAGGTATGAGCATTTACCATTCGCTCGCCCTAGCCGCTTCTCTCTGGCACGATTCACGAGACATCCTCCTCCGGCGGCGTCGAATTTGATCGGCGCCGCTGGGACTTCGATCTGTCACCCTCATTCTCTTCTCTGCTCACTAGTCTTGGTCTGGTTCTGTTTCGACTTCACCGGAGGGTCAACAATCGCTACTCCGGCCATGCTCCAGCTTCATCCTCCCTTTCCTCCCTATCTCAACCGGTGAGTCTCCTCGGCGGTCTGCCTCTGTCGAGCCCTCAGCCACCCAATGTCAAATCTGAGATCCCTGAACCGCTCTTAGCCTTGGTCTCTGTCGCTCTTACCAACTCCCCTTGAAGTCATCCCCAACATCTCCTTGTTCCTTGGAGTTAGCTCCCCTC…	comp99753_c0_seq1	---NA---	hypothetical protein CARUB_v10006281mg	-7.22734	121	38	1	0	0.895578	5.12915158853791e-10	6.32191307798499e-07
comp63582_c0_seq1	GAACAATGACGATGAATTGGGAAGGATTAGGTGATTTCGAAGAAGACGAAGACGACAACAACGATAGGTTCTTCGAAACTCATGATCGTCTCTCTTCTGCTTTAGCTTTCGACATGTCTGCTGCTAATTCCTCTTCTTCCTCCGACGACGACGAAGATTTCGACGTTGTCTCTCTCCTTCTCCTCCGCCGTCTCTTCCTTAACCACCGCTTCTAGAAAGTTCCGTACGCCGGCCATGTCTCCTGATTACGATATCTGGATGCTGCTCCCGGATCGATTTCAGAACGGCGTCGTCGTCT	comp63582_c0_seq1	wd-40 repeat family protein	#N/A	-7.23325	11	21	0	0	-0.208103	9.46293609633736e-06	0.00134583
comp4508293_c0_seq1	TGAGTCCATTGTTGACAAAGGTGTTACGGAGAATTTTCGTTTGATAACCAAAGAATGCAGTTGCTTGCCTAGACCCAGAGAGTTATCGACAAACGAAACTCCAAGAACAGCTGAGATACATTTGCATCAATCTCTACACCAGCTTGAAGCATTCTAATGAAGAACTGTATAGCTTCTTCCTCTGACCCATTTTGTGCAAAACCAACTAATATCACAGTCA	comp4508293_c0_seq1	tetratricopeptide repeat -like superfamily protein	#N/A	-7.24903	9	23	0	0	0.119753	7.85588099593685e-06	0.00114935
comp5869628_c0_seq1	GACATATTGAGAGATCTAGAGAGATGCAACCCAAATTTTTTTTTTTTCTGAAAATGGAATTTTGTTTTTAATTGCATGTTAGTTACAGTGGTTGAAGTGAATGAATGACTAAAATCATAATAAGCAAAAGGTCCATCCATGTTCATCACATGGAACAAACAAGATCCTCCCTGACCTATCTGTCACTCAAGACTTTTCCTCTGTTTGCTTCTTCTTACAAAATGGCACACTTGAAACCAAATAAAGAAACATTTTTCTCAAATTTAAAACAATATATTT	#N/A	---NA---	#N/A	-7.24955	21	13	0	0	-0.766201	7.85588099593685e-06	0.00114935
comp61608_c0_seq1	ACCTTCAAACACCTAAAAGATTCCAAGAAAGGCTTTATCATCTCTAACTCTCTCTTTGTTCCTTGAAAACTCTTAATCTGCAGCTTCTTCGCCGGACAAGATATGAGGGAACGCCCTTTGTTCTCCCCGGGAACGCAGTCACAAGCATCCCCACATTTATCCGTCACATAGTGTACGAGACCCTGAAAGCAGAAAGGAAACAATAAGGGAAGGGGCTTCAACCTAATCTCG	#N/A	f-box rni-like superfamily protein	#N/A	-7.2573	20	14	0	0	-0.193996	7.85588099593685e-06	0.00114935
comp100322_c0_seq3	GAAGCTGAAAAGAGCGGTTCTTGACGGTCCCAATGTCAAAACAATTCATGATTGTGCTTACTACTGGCCTTATTTCTCACCTATTACACATCCAGTTGATGAAGATTTGAGCTTGTTCAGCCTCTCCAAGTCTACGGGTCATGCGGGCTCAAGATTCGGGTTGATTGATTTACTTTTGCATGTTCTCCTAGTATAGTCTAAACAAAGCTTTGAATTGGTCACAACAACTCACAAGTGCTATTCTTGTTGTTGCA	#N/A	tryptophan aminotransferase related 2	#N/A	-7.2573	20	14	0	0	-0.169771	7.85588099593685e-06	0.00114935
comp4921105_c0_seq1	GAAAGGTCCTTAGAATTTTATCTTGGGATAAAGCAATCTGAAACCATGTTTTTATTGGTTCTGCCTCCTGGAAACAAGTCTGTATGTAGATATGCTTGAAATGCATGCTTGCCGTCTTTCTGTCCCATCTTCCTCCTTACTTCTACGGTTACTTTATCTATCATAGGACATAGGCGGTGGTTGCGAGCATTATTTTGTAGGGAAT	comp4921105_c0_seq1	---NA---	#N/A	-7.26504	19	15	0	0	-0.995102	7.85588099593685e-06	0.00114935
comp3207944_c0_seq1	TCTTCTCCACTGCAATACCGAAGTAGATTGGAACATTATTTGTATCCACCTTGAGTTCTCTTAATAAACGCTTCAACCAAACTGCGTGATTTGTTGCGGAACAGAGTGCCATATACTCTGCTTCTGCCGTGGATTGAGCAATTGTGTCTTGTTTCTGAGTTTGCCATGTAAACATTGCACTTCCTAGTGTGAAGCAAATCCCTGTGGTGCTTCGCTATATCTTCCTTCACATCCCTG	#N/A	cysteine-rich rlk (receptor-like protein kinase) 8	#N/A	-7.26504	19	15	0	0	0.205597	7.85588099593685e-06	0.00114935
comp4494981_c0_seq1	GATCGTATTTCTCATATACCCCAGATGCACAAACCTCAACAACACCAGATTTACGAATTCTAATCCCTGACCCCATAGTCGTATCAAACCAATCACAATGAAATAACGTCACTTTAAGTCCGACTGCTCCGTGACAGGAGATCTGTATTACTTGTCGAAGTTTACCATAGTACGTTTTGGTCGTATTCAGCAACTCCCCCGCACGA	comp4494981_c0_seq1	---NA---	transposon protein	-7.27241	0	31	0	0	-0.675412	7.85588099593685e-06	0.00114935
comp70018_c0_seq2	TTTCCTCAGTTGCAGAAGCTTATAATAGATGGACTAGATAAGTGGGACAAGTGGATAGTAAAAGAAGCTCCATGCCCATTCTTCATACTTTGCAAATTACTAGCTGTAGAAAATCAAAGGAGGTTCCTGATGGACTGCGTTTCATCTATTCTCTAAAGAATCTGACTATGGATATTAAATGGGAGGAGAGATTGTCGGAAGGAGGAGATGATTATTACATAGTCC	#N/A	disease resistance protein (cc-nbs-lrr class) family	#N/A	-7.2803	5	27	0	0	0.176348	6.54577727531782e-06	0.00100328
comp4862837_c0_seq1	GGATACATTCGAAGATTATTTTTATGATTATGATTCTGAAGCGTTTTCTGCAGCAACGTTCCTAATAGATTTCAAATCTATGATCGTAAAAGATCAGTTATGAAGGATACGAGACCGACATCCAGACGAAAATTGAATTTGCAACAAAACACAGATATGGTGGAAATCTCAAATTATTATTTGGAATGGATTTCTCAGAAAATATGCTAAGTGGTAACATCCGGTTGAGCTTG	comp4862837_c0_seq1	---NA---	receptor like protein 13	-7.2881	22	13	0	0	-0.96847	6.54577727531782e-06	0.00100328
comp2432327_c0_seq1	TGGGACTATGCAACAACTTATTTCCCGTTTTTTGTGGTGTAATCCACTCTTGTTCACCCGTTTCCTTCCGCACATCAGTAACGTTAGCAACAACCTTTGTCAACACAGTTGCCTGAGGCGTTTGAGCATCCCCCTGAATAGGAGTACCCTCACTTTGAGCAGAATCCACAGTTCCCGTCTCTTTCACCGCAGGAGACCTTGGAGGTGATGTAGGTACATTTTGTGAGGCTGG	#N/A	---NA---	#N/A	-7.30325	20	15	0	0	-0.202247	6.54577727531782e-06	0.00100328
comp73786_c0_seq1	GGATACAGATAGTCAAGTCTCGAACATCCAACCTATAAACATGGTATACACCACACACACAAAAAAAAGAGTCCTCTCGCCTAAAATGTGTAACAAAATGAGTATGAAGTAAAAATACAAAACAAACAAAAATGCTCGATGAAATGCACAATAATAAAATGAAATTTAGTTACCGTATCGTCGACTCGATGCACCCTAATTTTGGGAACCAGTAAAAACGACGACATAACCACTA	#N/A	---NA---	#N/A	-7.30325	20	15	0	0	0.244939	6.54577727531782e-06	0.00100328
comp89611_c0_seq1	AGAGCCACCGTCCCTTTCTTGATTGGTCGTCCACCACCTGGAGGATTACCATCCGTGACTTTAGTCCCCAATTTCCCCATCACTTTCTGTTTGTGTTTCTCACCTTGTATATTAACCGCAGCCAGATCAGAACCCCCCCGACCCCATACCCACCAAGGAATCAGTAACCTTCCCAGCCGTAGCATCACCCTCCTCTTGGAGACTACCATCTGGGCATTCACCATCCTCTAAAAGATCATCAGTAGCTTCGTCAAAATCCGAACCTACAAGAGCCTTATCAGTCTTGTGTTGAGGAGAGACCTCCATCCCTGTATCCCGCTGAGACTCACCAAAGTCTGAACCCGCAAGTCCATCACCAACCACCTCCTGAACCGACTTATCCTTAGAGTCATGTTTAGC…	comp89611_c0_seq1	---NA---	#N/A	-7.3108	19	16	0	0	-0.962562	5.4734709618807e-06	0.000869429
comp4695715_c0_seq1	GAAGAACGACTGCTACCGTAACGCCTTCACAACAAAGGATACATGGTCTCATATTCATGTTGCCCGTCCGTTAATGGCCAATTTTAAAGAAATTTGGTTCCCACATGCAACACCGAAGTATGCTTTCATCACTTGGTTGCTTGTAAAAAACAGAGTAGCAACAGGCGAGAGGATACAGTCATGGATCACACCGCCAACACAAGTTGT	comp4695715_c0_seq1	rna-directed dna polymerase (reverse transcriptase)-related family protein	#N/A	-7.31832	18	17	0	0	-0.96059	5.4734709618807e-06	0.000869429
comp102536_c1_seq5	ATCGACTGGTTCCGATCTCATCCTGAGCATGGGATAAAACATAGTTTAATTTGATGGTTAACAAGTGGGGGATTCTGGATATTTTGCCTTTTAGTTGATTATTGGATAGTTGCCTCTAGTTGATGATGGACTCTACGAATACTTCTTTGGTGTGTATATGGTTTAGTTCGCATATTGTTGTGCCTCATGTGTATGGCACATTCTGAAAATGCGGAAGTGATTGTGTTTGGATGTAACTAGTGTGTGTGTGGTTATGATACATATATTGCTGCTGTTCAAGTGGATCATTCTCCTTAGTAAAGACACACGATCGGTAAAGGGTGACAACCGAAGATCTTGCTGTTACAAGAGGTTAAAGGCTCTGCCGTTGCTCTGATGAT	#N/A	---NA---	#N/A	-7.33304	22	14	0	0	-0.157514	5.4734709618807e-06	0.000869429
comp107796_c0_seq2	AGAGGGACTTTAACATAGCAGAGAAAGCAGGTGGAGTTGGTAAACCGTTCATGCGAAACATTAGTGAAGTTCAAGTGAATGGAAGTACGCTGGAGATTCATTTGAAGTGGACAGGAAAGGCACAAACATGATACCGAGAAGATCTGTTTACGGGCCTCTCATTTCCGCCATAACGATTACACCGAATTTCAAGGTTGATACCGGAAAAGAATTGTCCAATGGAGCAGTTGCAGGCATTGTAATTGCAGCGTGTGCGG	comp107796_c0_seq2	leucine-rich repeat transmembrane protein kinase	#N/A	-7.33381	4	29	0	0	-0.575118	5.4734709618807e-06	0.000869429
comp41471_c0_seq2	GATCAGAACTAATGATTTTTATATATTGGGATTTAATTATAATTATTAGAATAATTAAAATGTTTCTTGATTGAGTATTAATTGATCATCAAGTATACTAGAAAGATCATTAAGTTTTAAGTGGTGCCAATTGTTTTTTTGTCATCAGCAGATTGTTTAAAAGAATTTTAGTTGCTGAGAACGTGTTTTGTTCTAAAAAACAAATATGCTCTCATCGCAGACC	#N/A	---NA---	#N/A	-7.33959	39	0	0	0	0.281338	5.4734709618807e-06	0.000869429
comp5018706_c0_seq1	GAAACTCAGAGCCTTTTCTACCATCCATGATGACTATAAGCTCCAAGCATTGAGTTCCAACATTTCAAATCCGGATTTGACACAAGAGAGAATACTGATTCTGCAATTTCGTATTTGCCATTTTTCCCATACATGTCTACTAGGGCTCCACATACTGACATAACACTATCTAGTCCTGTCTTTATGGCAAGAGATTGAAACACCTCACCTTGTCTTAATCATTGCCATGTCTGAACATGCTCCTAAGACACTGCTCAGTGAAAAACCATCAGTTGTATTTTTTTCTCT	#N/A	tetratricopeptide repeat -like superfamily protein	#N/A	-7.34105	9	25	0	0	-0.396243	5.4734709618807e-06	0.000869429
comp83592_c0_seq1	CGTGAAAAATTCACAAGACTAAAACTGAAACTAAGGTAAATGATGTATGAATTACATGTGTGTGGCACAGTAGTTACCAATAGACCCTGATATTGTTTGTTGTTGATTGATCACACTCAGCAACAGAAGCTGAGCTGATTGTTTCCAACATACAGAAAACAGAAATAGTCTGAATGCATCCATGTACATAGAAGAAATACACAAGAACAGCTGAGGAAAAAGGAAACGATTCTAATCATT	comp83592_c0_seq1	---NA---	#N/A	-7.34718	32	6	0	0	-0.553721	4.59241539540142e-06	0.000761109
comp4497081_c0_seq1	AATCAAGATGAAGTTTTTGTTTCAGCTGCCTTGTTGTTCGTGCTTCTGTTTCGTGAAACCAAAGAAGGGAAAACACAAGGATGAGGATGGAGAGACAAAGAAGTTGTGATGATCAGAAAGCATGCATCTTTAAAGACAGAAGTCACAGAATGAATATATATTTCTATTTGACTGGTTATTTTTTGTCAATCTTTTTTTGTTACTTGTGTGTCCGTTTCTGTGATT	#N/A	---NA---	#N/A	-7.34852	8	26	0	0	-0.346232	4.59241539540142e-06	0.000761109
comp102993_c2_seq7	TAATGAAGGCTTCGGGTACTCAGAGAGTGTAATAGACCTGTTCTAAATACAGGACCTTAAGAATTCGATATGAGATGACAAGAACGATACAACCCTGAGTTTTGTTTACATTTCATGTCTTTATCCTCCCCCAAACTTGTTGAAAATTGAAATACTGTCATAAAGGCATAGAAATACCTTGAAGGGACTGAGATTCACGGATGATGAGAGGATATGATTC	#N/A	---NA---	#N/A	-7.36214	24	13	0	0	-0.0246568	4.59241539540142e-06	0.000761109
comp2826553_c0_seq1	TACTTTTCTGTTCGATCAGTCCAGGTAAATGTGAAGAGTAGAATGGCCTTTGGTGGCCGATGTTTACCTTTAGTTTTTGAATCTTACAAGTTTTTGGATCACTTCAAGATTTGTCTTTTCATGTTTCTGTATTTGACCAAGAAGTCAATATTCAGATGTAAGATCCATTACAGTAATATTCAGTTGTATCATCAAATTTGTTCTCTGTTTGAAATTCAATTCTCTGTTTTGTTCTATCCTACACATTCTTGG	#N/A	---NA---	#N/A	-7.36255	18	18	0	0	-0.418809	4.59241539540142e-06	0.000761109
comp95712_c0_seq5	TCTAGAGAGGCAGCTTTTGAATAGACCCAAGTGCTTTGGATCTGGACCCAAAACGCATTTCGCTGCCTCCTCTTGTAACACTGCCTCACTGCCAAACCCAAATTGTAACCAATGTGGCCATGTCCACCTCGTCTCCCGAGGATGAAGACTGCATTGTGGCTATCAAGTTCCTCGGACCTCAACTCAGCTTGTGCAGGCCTGCTCAAAGTAACTGCAAGTGGACCAACATCAGAATCACAGACCCCAGCTTCTTCTCCTCCCGTGTTATGTACTCCAAGAAAGATGACATGTTCTCGGTGCCCGCTTCTGGAGGCAACTACACAGGATCATGGGATCTTGGGAGACACGTGCAGAAACCAAAGCTGCAGATGTTATCGTATCCCGAACATCGGCCCGTGA…	comp95712_c0_seq5	6413AT5G54330.1 Protein of unknown function (DUF295)	#N/A	-7.36942	23	14	0	0	-0.907264	4.59241539540142e-06	0.000761109
comp911082_c0_seq1	CGTTATCTTCTCCGGAGAGATCCCTGTTGTCTCCAAGACGGCGACGGTGGTAGGGTGCGACGGCGAGGATCATCACTTCACGGCGGAATTTTCTTCGTATGTCACGGGGAAATACGGGTCGTTGGTGTTGAACGCTCTTCCAAAAGGGTCGGTTCCGCCGTCTGGACCCAGCAAGAGAATCAACGACGTCAAGACTTAACCAAACTATTATCTTTGACCGTTTGACG	#N/A	781AT5G05300.1 unknown protein\x3b FUNCTIONS IN\x3a molecular_function unknown\x3b INVOLVED IN\x3a biological_process unknown\x3b LOCATED IN\x3a endomembrane system\x3b EXPRESSED IN\x3a 10 plant structures\x3b EXPRESSED DURING\x3a 8 growth stages\x3b Has 1807 Blast hits to 1807 proteins in 277 sp /.../ Archae - 0\x3b Bacteria - 0\x3b Metazoa - 736\x3b Fungi - 347\x3b Plants - 385\x3b Viruses - 0\…	#N/A	-7.37524	40	0	0	0	-0.162974	4.59241539540142e-06	0.000761109
comp1076260_c0_seq1	AGAACCTTAACCTAGATCTAGATGGGAACCGAAGTGTACCGTGATGTTTAGGTCAGAGAACCCAATTTGTGGAAATCAATTGCGTTGATTTGATAGGAACCCTAATTTCTGGGTGAAATTGAATTGTGTGTAGTATGATTTTGAGTAGCATTGATTATAGAAACGAGATGGGTTTTTGTCGACCTTAAACTCACTTCTAGCG	#N/A	---NA---	#N/A	-7.37524	40	0	0	0	-0.128773	4.59241539540142e-06	0.000761109
comp72575_c0_seq1	GTCAAGTTGGATGGGGTTTTGGGATATGGGAGCAGGAGATGGTATCTTCAGTATTCCTCCGTTATCTCCGACGTCCCCCAACTTCTCCGTCATCTCCGTCACTTGAACTTCGGAAACGTCAACGGACGATGACGTCTTCACTTGCGTCACTCTCATTATTTCATTTAATTGTTTGTATATAATATAAAGGTAGCGGTAGTGTGCAACTATCAAATTAGTACTTCCCTTATTATTATCACCAATCATTTTATTCATTAATATTTTTATTTTTTTTTAGAAGAATATTTGGA	#N/A	---NA---	#N/A	-7.41003	41	0	0	0	-0.208064	3.86581473845466e-06	0.000681308
comp93769_c0_seq8	ACTGGCTTAGGTACTCAGCTCCTGAGGAAGAAGAAAAGAACAAAACCCGGTTTCGAGCTCAAGGAAGAGGACCATCAAAACCAGGAAGAAACTCGACAATGGAGGCAGAATCAGTACGCTGACTGTAGAAGAAGATAAAGAGAATAAGCAGAACAGAGGATGAAACGTAGTCTTTAGCCATTCGTTTTTTTATTCTCAAGTGGAGCTTTCTGTTTT	#N/A	serine carboxypeptidase-like 7	#N/A	-7.44644	24	15	0	0	-0.712685	3.26445181355194e-06	0.000595933
comp107856_c1_seq4	AGAACTAATATGGGACGTTATTGGCAAGTTTCTATGTAGCTTATTTTATCTAAGCAAGAAAACAATTGCACAACCTGAAACGAAAAAGTATCGCGGATCACGAGACGGTAATCATTGGCGACGGCGACGTAACGAGAGTTTGGTGAGAAACAGCAAGGACCTGTTTGCTTGTAAGCTCCGTGAATTCCATTGTTTTTGAGTATACGCCTTAGATTCTC	#N/A	transducin wd40 repeat-like superfamily protein	#N/A	-7.4534	23	16	0	0	-0.200615	2.76502772444702e-06	0.000521899
comp88993_c0_seq1	GGAAGCTAATGATGTTGTCGCCGTTTTCTACTCCATGTGCTTCGCCGCCGTTCTACACGCCGTCGCCTTCCCCTATTCGTGAGGAGGGTTTGTACGGCTGAGATAAGGGTTTGATCTCTCTCATTAACCGGACATTGACCCGGTCAAAGATACGGCGTCAACATTTCCATTATATCCGGTTCGTTTGTTTTTTATGAGTATTTAACCGTAATTAACC	comp88993_c0_seq1	19011AT3G52480.1 unknown protein\x3b FUNCTIONS IN\x3a molecular_function unknown\x3b INVOLVED IN\x3a biological_process unknown\x3b LOCATED IN\x3a endomembrane system\x3b EXPRESSED IN\x3a 10 plant structures\x3b EXPRESSED DURING\x3a LP.04 four leaves visible, 4 anthesis, petal differentiation an /.../nsion stage\x3b Has 28 Blast hits to 28 proteins in 7 species\x3a Archae - 0\x3b Bacteria - 0\x3b…	#N/A	-7.47717	43	0	0	0	-0.170027	2.76502772444702e-06	0.000521899
comp2342244_c0_seq1	AACAAGATGCTGTTCGGGGTTCCAGTATTTACCTTCTTTTGCTTATCCTTCAACATCAGGGATGGAGCTGATTTGTATGACAGAACTAATAACAAAGGCCAAGCTTCTCAACGGCATGAAGATTTTGGCGGTGATGCTTTTGACTCTAACAATAGGGTGACTCGAATGAAAGAGCGTGTTAATCCTGCTGAACTTGGAAGAACTAGAACCA	#N/A	---NA---	dcd (development and cell death) domain protein	-7.47717	43	0	0	0	-0.0907027	2.76502772444702e-06	0.000521899
comp6792_c0_seq1	GATTTTGTAATTCGCGTGTCTTTAGTATCTCGTGCTTTATATATCGGCTAGGATACATTTGTTTTGTGAATTGTTTTGTGTGGATTTGTAATTAGAAAGGCGAGAATGATGAATCAATTAGATGTGTGAATGAGGGGTAATTTCCTTGTTATGAACTCAAACTTGTTTGAGGCATTATCATATTTCTGACTCTTCCATCGCAAGCAATGGCG	comp6792_c0_seq1	---NA---	#N/A	-7.47717	43	0	0	0	-0.431113	2.76502772444702e-06	0.000521899
comp93840_c0_seq1	GAAAGAGTGAATTAGAGAATTGAAAACGTGAGCCAAGGGTTTTGATTTTCCAGTTCCGGCGACGTTTACTCATCTCTCCTCCGACACCGCCGCTTTTCTCCACCGTGTAAGATTCAGCAATCTAAGAGTAATCATTTCTTCAAAGCGTTGGTACAGTGTGTGTTGAGATATATACCAGAGATGGACATTGATGATGAGATCGA	comp93840_c0_seq1	---NA---	#N/A	-7.48103	19	20	0	0	-0.228798	2.76502772444702e-06	0.000521899
comp70703_c0_seq2	GGTAGAGAATAGAGTTGTGGAGGCCACCATTCTTCAGAATAACCCAGATCGGTAGAGATATTAGTTTGACTTCCACTCTCCCATCTCTGTTCCGGTGACAACCACCATAAGAATCAATGTTAACATTCGCCGCCATTAAGGCTTCAAGAGCTTGAATCCTGACATTGCGAGCCGCACATTTGGAAATAAAAGCTGCTGCAAGA	comp70703_c0_seq2	fucosyltransferase 11	#N/A	-7.48688	24	16	0	0	-0.819003	2.34888632065094e-06	0.000457472
comp2086875_c0_seq1	GGAGGTGTTGCTTCAGGCAAAAGAGTAGAAGGATTTGATAAAAAGAGGCCAAGAATTAAATAGATGCGGTTGGGGATTTGCATGTTCCTTGTGGTTGGGATTGTTTGTCTCGTTGCTCTCTTTATCCACCACTTCTGCAAATACTCACCTGAAGTAGTGAAGAAGTTATACCTTCACCAAAAGTTCATGTTTAACAAAACTGCAGACGTTTGTAG	#N/A	---NA---	#N/A	-7.49097	0	36	0	0	-0.0545444	2.34888632065094e-06	0.000457472
comp2852977_c0_seq1	AAAAAAAAGAGTTACCTAGCACAGAGGACAAAACATAACTTGGAGTTCGCTCTACAAAAACTCATCACCATAGTTATACCACTGATATGAGAATATCACAGCTCTAGGTTCATCTTAAACAACTCTAGTCTGATGATATACAAGCCAAAAGGTCTAAACCATAACAACACTTCTAACTGTGTAGAACTAAAGGAAAAGAACATTAATTTTTTCTGTTATTTTCGCTGGTTCG	#N/A	---NA---	#N/A	-7.49473	17	22	0	0	-0.0444517	2.34888632065094e-06	0.000457472
comp97469_c0_seq1	TTTATGATTCTTTTTCCCAGCTTTCCTTTCTAAAACCTAGTTGTTTATTTTCCTTGTACAATCATCTGATGAAGTATCATAAAAAACTTTTTCGACTTCGAACAAAAAGGGTTTCTAAAGAACCTTAAATAAACAATAGAAATCAATATAGAGAAAACAAGTACGAAGTTCAATTTGAAATAAAAAAAAATTGAAAGGGTTTGTCATCTTTTTGGAAAACAAAAAAAGGGAATGTGACAAAGACGAGTCCCAGTAAAAAAACGAAAATATTCAAAAAAATTAACGAGTTAATTTGTCTTACGAGTTTTTTATTCGACATCGCTCTAATCTTTTAAAAGAGCATATTCATTAGGGAAGACGCGTTTTATCTTTATTTTTTAAAAAACCTCTTTCCTTGGT…	#N/A	---NA---	#N/A	-7.50945	9	29	0	0	-0.183777	2.34888632065094e-06	0.000457472
comp38309_c0_seq1	CTTGTGAAACAGAGGAGAAGTAACAATCGAAAGATCATAGAGTAAAAAAACACAAACTTTCTCTGTTTTCTAGTTTCCGAACACAAGTACTAAAATGACAAAGACACACTAAGAGATCAAAGAACAGAAACCCCAAACAGAGAGACTAAAAAAAAAAAAAAGGCAAAGAAACTGAAACCCTCTAGCAAAATGTTTACAAAGAAACAAAGCA	#N/A	---NA---	#N/A	-7.51177	32	10	0	0	0.711303	2.34888632065094e-06	0.000457472
comp3828590_c0_seq1	GCTGTGAAGTTTATTCAAGTAGCGCAAAAAGTGAACACGATGCAATTCAGGGGCTAAATTCTGAAGCTGCTCAAGGAAATTTTCAATCGAACTTGACGAGAATGAACTTGAACTTCCATGGGTTTCAATTGCATCAGCCTGCTCCATTAAAAACCCTTGTATCTGCAAATTTGTCGAGATAATGATTCATCTACTAGAGTA	#N/A	---NA---	binding protein	-7.531	0	37	0	0	0.612228	2.00102957701227e-06	0.000403871
comp50151_c0_seq1	GGATATAGTGACCATTTAGTATAATGGTTGACATACTTTGTAAAGCTGGAAGAGTTGATGAAGCTCTTGGCATTGTGAGGAGCATGGATCCAAGCATTTGCAAGCCGACCACTTTTATCTATAGTGTGCTTGTACATACTTATGGAACTGATAACCGGCTTGAAGAGGCGGTTGATACGTTCCTCGAGATGGAAAGAAGTGGAATGAAGCTCGGGTCTACTCGCTGGTTTACT	#N/A	pentatricopeptide repeat superfamily protein	#N/A	-7.53412	17	23	0	0	-0.354822	2.00102957701227e-06	0.000403871
comp81237_c0_seq1	AAGATAAAATTACTCGATCGATCCATCCTTTTACAACTTTATCAGGCGCAAATAAAATCAGAGGGAAGCTTTTTGCCGCAAGTGTTGATGAGCAAACTCAAGGAGATGGGAATGTCGATGTTAATCCCGAGAATGTTAGCTTTAATGGCGGTACACAGACAAACGGCAGCTTCAAGATCGACAAGCCCTTGAAGTACTGAGCAGCAAGGGGTGTCAGGTGGGTTTCCAATGACAGTTCCGACTGCACCATCTAGTATTTTGGCGCAAACACCAAGTTTTAGGGCATCTTTCGGGCAGCTATGCGTTGTTGGATTGCTGATTGAAACAAACAGCATCAACCTTGGCA	comp81237_c0_seq1	bifunctional inhibitor lipid-transfer protein seed storage 2s albumin superfamily protein	#N/A	-7.55279	20	21	0	0	-0.388369	1.70935400299516e-06	0.000355563
comp70795_c0_seq1	GGACGGACCCATGATCGTAGCTTCAAAGCAGCAGACACAATCTCCTTCGTTTGTTGTAGCTTCGTAATAATACAGGTTTTTGCGACCAGAGAGATAGAATGAAGCCAAGGAGAGAAATTAGTAGTGTTGTGATTTCCAATCCACCACCATTTTGATGAGTCCATCACTCTTTCTCCTCCACAGAAGAATTAATTAGCCATTGAGTCGCCGTT	#N/A	---NA---	#N/A	-7.58921	26	17	0	0	-0.0620678	1.4640558075682e-06	0.000320912
comp1840215_c0_seq1	TAACCTTCGATCCTCTAGCTCGATTCTTGATAAGCTACCAGCACTGGACGTTTTACCCAGTCATGTGCGTCGGAAGGATCAATCTCTTCATCCAAACGTTCCTGTTGCTATTCTCGAAACGCCACGTGCCAGATCGAGCCATGAACATCGCCGGGATTTTGGTTTTCTGGACTTGGTTTCCTCTCCTGGTCTCGTTCCTACCGAACTGGCAAG	comp1840215_c0_seq1	delta-8 sphingolipid desaturase	delta-8 sphingolipid desaturase	-7.59778	42	4	0	0	-0.0545762	1.4640558075682e-06	0.000320912
comp84050_c0_seq2	TAATAATGTAATAATGCTTGTGTTCATCGCTAAGCAAAAAGGTTGTGATATGTTCTACCGAGGCGATGAATAATACGAGTTTCTTGAAAGCGTGTAGGTTTAATCCAGGAAATGGACTGAGGCACTACTATCTCTATAATTACCGTTTGAGGAGTGCACTGAAGCCGTCAGAACTTGGGCTTGTTTTCTAGGGAGTGTACGACATCCACT	comp84050_c0_seq2	---NA---	#N/A	-7.6148	22	21	0	0	-0.729979	1.25716551774634e-06	0.000282654
comp104881_c2_seq2	AATAACTCCAGCTGTCTCTACAAGAATGAGTCAACCACGAAAGTCAAAAGCTTCTTGATTACGCAGCAGGTTTTAAAAACCTTTTTGATATACAACGATGATAGCTTACATACATACACCTTTTGAGACAGATACGTGCGCACGTTAGCTAAGACCACCGCGAACATCACCGTACCGTCTCAAAACGCAGCGTACTCATGCTTCGTCGGAGCCACTCGACCTGATTGTTACCGTTGTCTCGGTAACTTGATCCACGCGC	#N/A	---NA---	#N/A	-7.63692	7	34	0	0	0.185116	1.25716551774634e-06	0.000282654
comp24492_c0_seq1	AGAAGAAGAAGAAGAAGAAAGAGAAAGAGAGTGATGAGATTATACCTTTTAAGGAAATCATTGAAGCTCTGCTTCGAAACTCCGGTGACAACAAGGTTGAAGAAGAAGAAGACAAGGAGGGGGTTAATCATCAAAATCGGAGTTGTGTTGTTGACATGTTGAAATCAATGGGCTTAAAGGATTACTATGTCAATCAATTGCT	#N/A	5406AT5G47170.1 unknown protein\x3b BEST Arabidopsis thaliana protein match is\x3a unknown protein (TAIR\x3aAT1G01130.1)\x3b Has 1807 Blast hits to 1807 proteins in 277 species\x3a Archae - 0\x3b Bacteria - 0\x3b Metazoa - 736\x3b Fungi - 347\x3b Plants - 385\x3b Viruses - 0\x3b Other Eukaryotes - /.../source\x3a NCBI BLink).	#N/A	-7.64323	29	16	0	0	0.372493	1.08218235522049e-06	0.000252599
comp2289564_c0_seq1	AGCTTCAGAGGCTATTTGGAGGATTTTCAAGTTCCCAATCTAGTATAGAACAACACCAGTACAAAGGTTATCCTTTCCTGACGAGGGAAAGCAACCTGCTTATTTTGAGGAAGACGATGAAATTGACACAGTTTTGGAACGAGTGGCAAATCAAGATTCTATGTTTATGGCTTATCTCACTCTAAACAGAATAAATGCGGTTGGAAAAGATGGAAAACATGCAAGGGAGTGATCAACAGGTCAATTAAAACCTAATGTGT	#N/A	---NA---	helicase-like protein	-7.64485	0	40	0	0	-0.0153254	1.08218235522049e-06	0.000252599
comp53181_c0_seq1	AATCCTCTTCCCTGCTTCAATAGCTTCTTCAACACCTTTCTCTGTCAATGGCACATCAACACAACCTTGTCTATGATGAAGCTCCAGATAACTTGAGATATTTCGTCTCCCTGAGAGAATCAAGAAGGATCTAAAAAAATTTAGGATTTATTCCTGCTGAAGATGAACTCGATTACACATCAACAATTTTTTTCTGTACCATCCTCAGAAATG	#N/A	---NA---	#N/A	-7.64631	40	7	0	0	0.162549	1.08218235522049e-06	0.000252599
comp4930025_c0_seq1	GAAGGCCCATGTCGTTGTTGTTGTCAACTTCAAAAGTCCTAATCTTGTGATAGATAGTCCAGTTTAAATAACTCCAAGTAGTAGTTTATACAGTGGCAAACATATGTCACAAGCATGTAGCTAATAAGACAATGATAACCAGATAACCAACTGTTAGTTGGATAGACAGTTAAAGCCAGATGCTATTTACAAAACTATAGGCAAAGAGACGATAAGTTCAT	#N/A	---NA---	#N/A	-7.65105	22	22	0	0	-0.318579	1.08218235522049e-06	0.000252599
comp2762137_c0_seq1	TAGAACATGTGTTGGCGTCATTTCAATCGCTCATTAATCTAATAGATCTTTCCAAAAAATCACATATCATACTTAATCCATATAAGCATCAACCCTAGCAAGCATCAGTGAAACTATTAGCAGTTTACTTCATATAACGATGTTTCAAGATTTTTTCAAAGCATTATATATACTAATAACCTTCTCACACGAAACAGCTGAACTTCAACATACAATTAGATCCTTAAATAACCTATATGACTTCAACGTACAACATACGATTATTTCAAAAACAAGAAGTTCCAAACAAACAAACAAAATATAAATAAAAATCTTAGAAGCCG	#N/A	---NA---	#N/A	-7.65265	16	27	0	0	-0.177166	1.08218235522049e-06	0.000252599
comp42685_c0_seq1	ATATATCACGCAACTCTCAATGGTTTGTTTTGCAAAAGCTAATATGGACACTCGATATTCGTGGTCCGTATATTTCATTTATTCATAGGAGAAGGAAACACTTTTAACACAACTATACAGAGAATACATCTCATTTCTGAAACTTGTATTTCTTTTTTGGTCTCTGTTTCTATCTGAAGCAACTTTAGACACACACATACACACACAGCAAATAGTTCTTCGTCCTCTTAAAAACTTCAATGAAGAAGATCAATGATTCAATCCAA	#N/A	---NA---	#N/A	-7.67132	13	30	0	0	0.420051	9.33785826352253e-07	0.000227513
comp3688408_c0_seq1	ACACTTGCCACCTGTCATGCATGGGAAGCTTCTTGAAACCCAAAAATAATCTTCACCTGCGCTGAATTCATTCTAGTGGCAAAAAATTAAGTAAATGTTCACTAAACATAAATCAACCTTTAAGGATATGTGGTATGTACGTACTCATATGTAGGTATTATGCATATATGTGAATGTGTGTGTGTGTGTGTATGTAGGTAAGAGAGAAGA	#N/A	---NA---	#N/A	-7.68473	28	18	0	0	0.0245717	9.33785826352253e-07	0.000227513
comp89534_c0_seq2	AAATATACACAAATATACTGGACCTAGTTGCATGTAAGGTAAGTTTATAGAAACAACTCTTTGGTCTTGAGAATTACAGGAGACGCCAGTCCAAGAACAAGGTGACTCATCTGAATCTTTCCAGTTCTCTAAAGAGTTCCTCGTATCATTAAATCCACTCTTCAATTCCAAAAGAGCAAACCCATCAAGAGTGAGAGCAAAGGAGGAAGAAACCAAAAGGGTAACTGCAGAAGAAATCACTAAGAAAACCCAATTCGAGATACCTCTCTGCTGGAAATAGA	#N/A	leucine-rich repeat protein kinase family protein	#N/A	-7.69253	21	24	0	0	0.310312	9.33785826352253e-07	0.000227513
comp2900108_c0_seq1	AGAACTCTTTTCCTACGGTGTCAACATCTACGCCAAGGATGTCAGGTCCTTTTGGGCAGAAATCATGGATGGAGGTAGCCAAAAAGCATATGTTTACTCAACAAGAGTTTGTCGTTTTAAAAGTGGCTAGGCAGCAACGCGTGGTAGTGTAACATCAGCGAACCGGAATCCCAGTTTGGGATGTGCATCGATCCATGCAAGGGTAGTATCGA	comp2900108_c0_seq1	---NA---	#N/A	-7.71498	23	23	0	0	-0.651092	8.07607330460217e-07	0.000202415
comp64199_c0_seq1	AAGTATATGATTATAACCTAAGTTTTAGACTACTTGAGAGTTGAGATGTTTTAGTAATAGAGAGGCAAGTCATTTGATCTGCTTTAACTTTTAAGATTTTTTGACTTATGAACAAAGAATCGGATGATTCGGTTAGGTGGATTCAGTCCCGTTATTGTTTTTTGTTTTTTAACATATCACGGGATATTTGGTATGTGTCAGCGTTGATAACGAAGCTCAAAGGA	#N/A	---NA---	#N/A	-7.71809	51	0	0	0	0.72803	8.07607330460217e-07	0.000202415
comp71211_c0_seq1	AACAACAAAAAGTTTTTTTATATATATAGAAACTTGTTTAGGAGTTGTGAAAACAACAACATGAGACTCTACTGCTTCATCATTGTGTTGGGTCACTGAATCAGCTGCAAGCGTCTAATATGCATAGAATCCCAAAATTACTTCAACCAACCAGAATCTATATGCATTGAAACAGCGTCTAATAGATCACGAATCTAGCAAATTTTAACACTCCAGCAAATCACGA	#N/A	---NA---	#N/A	-7.72877	15	30	0	0	0.440702	7.00048612858411e-07	0.00017988
comp110198_c0_seq11	TCGCTCGCATTCAACCACATTCTTTCTTAGTACGAATAATAACAATAATATGATTAGAACAAAAATAGTCCATGATTTCTCTAACGTGGATTCGGATATTTATCATCAATTTGGACCACAGGATTGACCACATTGCAATCTGTTTGGATTGGGTTTTTAGTTTTAGGATTTGACATTAAAAAAAGCAAGACTTAGAAAGAAG	#N/A	---NA---	#N/A	-7.74518	35	14	0	0	-0.0968779	7.00048612858411e-07	0.00017988
comp1643166_c0_seq1	AGTGGCTTGGCCTCTTCTGGCTCTAACATGAACAACTTCTCTCTCTTTCTCTTCTTCTCTATTCTTAGACCTCTTCCCTCTCTTTGAAGACGAACTATTTTTGGTCAAAAGTTTTCCATTTAGGGAAACTTGAGCAGCAGAAGAGCTAGATAGAGTTTGATCAGAGACACTGTTCTCCGAAGTAGACACAGCTTCCATTAAATGTTTTTCTCTTGAAACAATTTATAGAACATGAGT	#N/A	---NA---	transcription factor bee 3	-7.76062	21	26	0	0	-0.383912	6.08136926404864e-07	0.000160998
comp106267_c0_seq7	TGAGCATTGTTAGCTTCCCAGCTGTGGAGAGGAAGCGAGAGGACCAGCTAAGGGCTCTCTGTTTGATGCGGCCCACTATAGAGGAGAACAAATCCTTTTTCTTTCTACCAAATAATTCCGGTTTTTGAGGAGAAGGTGATGGAGGATTTAGCTTGGTTGATCTTCTGTCCCGAAGCTGACTCATATTTCTGCAATATTCTCCTGAGGGTATGACAGCTACTGGGATCAGAGCGGATAAAGAACATAGTGTCGTCAGCAAAAAATAATGAAGATATAGGGGGATAGCGGATCACCTTGTCTGATACCCCGTTGCGGTTTAACAAAGCCTTTAGCTTGACCATTGATGAGGAAGGAATACGACATAGTGGAGACACATTGCATCATCCAGTTTACCCAGCC…	comp106267_c0_seq7	---NA---	non-ltr retroelement reverse transcriptase	-7.76647	20	27	0	0	-0.619518	6.08136926404864e-07	0.000160998
comp4583596_c0_seq1	TCATATCAAACACGAAGACAATCCAGGACCTAATGGCCTAGCAAATGACTGATAATGCCATTCCTTCAAACAGAGAGCTTAAGCTTGTTAGCCCCATTACGTGCTTTACAAACCATTGTATCATAATTCAAAGAACCTGATTTTAGTGTCATCTCTATAATCAGAATTACATGACCATACACAATGGAAAAGTTCGTCTCTGTAAAATACAAACGCAAACAAAGCCATAAAATAATCCCTGCTAAAGAATAGAGTTCTCACTAACTAAGTGAATAAAACATTTGAATCAAAAACAGTTCAATAAGCTCCGTAGTAGTAGAGAATCAAATCATTTACTGTCATATTCATAG	comp4583596_c0_seq1	---NA---	#N/A	-7.77231	19	28	0	0	-0.617664	6.08136926404864e-07	0.000160998
comp94515_c0_seq11	CACAATTTTCAACCGCTCCATTGCACTGGAAGGCATTACGAAGATTGCGAAGGAGAGCTCGTATCCTTGTCAGAGCAACAACTGGTTGATTGCAACACAGAGAACAACGGATGTAACGGAGGGATCATGTCGAGTGCTTTCAGCTACATTATAAACAACCAAGGAATCACCACACAGAGGATAGCTATCCTTACCTGTGACTAACCTCTTTCTACTGCTTCAACAATCAGCGATTACAAGACGGTTACCCAAAATGATGAGGAAGCATTGCTTAAAGCGGTGTCTCAACAACCTATTTCCGTTGCGATAAATGGGTCAGGAGCTGCGTTTATGCAATATGACGGCGGGATATTCGATGGAGAGGACTGCGGGACGAACCTGACTCATGCAGTTACCATC…	comp94515_c0_seq11	cysteine proteinases superfamily protein	#N/A	-7.77231	19	28	0	0	-0.617664	6.08136926404864e-07	0.000160998
comp96742_c0_seq8	ACGCACTGTATAGAACCAAAAACAGTGTAGCTTTAATTTTAAGGTTTTGTATTTGGTCAACAACATCAGAAACAGGCGTGCGGAGATGTTGAGCTTTCTAGATTCAGTTGTTGTGGAGAATAGTTGTGAACATTGAAGGATTCGTGGTTTTTATACTCTGCTCTAATGAAGAACGAACAGACCACACAGGAGTTGCAGTCTTCCACCCAAGGTGAACAGAAACTTAAACAACCAATAGAAGCTCCTGTACAAGATTCTGGTTCTGCATCTGGCTCAAGTAATGACGCTAGGAAAGTTTCAAGGCAAGATATTGAACTTGTCCAAAATTTGATAGAA	comp96742_c0_seq8	---NA---	#N/A	-7.77816	35	15	0	0	-0.183567	5.2940906965739e-07	0.000147164
comp3453183_c0_seq1	TACCGTGCGCTGGATTATGATGGGGTGCTATTCCCTGTGGAGTAATCAGCTAGAGAGACACGTGTCGTTATCACCAAAAGATTCATTGGCGCGTGTGTATATATGGGTCCCAGTCGTCTCTGCTGTGATTCCCCCAAATCTGACGTCCGGGCTGCAGTTCGCCGCTGGTCTACTCATCCGTCAAACGCCGGTTACACAGTGG	#N/A	---NA---	#N/A	-7.78008	46	6	0	0	0.0106918	5.2940906965739e-07	0.000147164
comp94515_c0_seq14	CCATTTACAAATCAATTCAATTATTTTACTGAAATGGAACAGGATGTTGTTGGGCTTTCTCGGCAGTGGCAGCACTGGAAGGCATTACGAAGATTGCGAAGGAGAGCTCGTATCCTTGTCAGAGCAACAACTGGTTGATTGCAACACAGAGAACAACGGATGTAACGGAGGGATCATGTCGAGTGCTTTCAGCTACATTATAAACAACCAAGGAATCACCACACAGAGGATAGCTATCCTTACCTGTGACTAACCTCTTTCTACTGCTTCAACAATCAGCGATTACAAGACGGTTACCCAAAATGATGAGGAAGCATTGCTTAAAGCGGTGTCTCAACAACCTGACTCATGCAGTTGCCATTGTTGGTTACGGGACG	comp94515_c0_seq14	cysteine proteinases superfamily protein	#N/A	-7.81241	29	21	0	0	-0.514425	4.61818225659178e-07	0.00013136
comp97410_c0_seq1	CTAGACACAAGGTCATCCCACACTCTCCTTCCTGCTTCACTTTGTTTTCTCAAATCGTTAAGTTTCTTCTAGTTCCTGTTGCAGGTAAGCCTCTTCAGCACAGAGACCACGGAACTCTGCAGTCATCTCATGGGCTAAATTAGACACATGGCCTGTCTTTGTACCGCAGTCTCTGCATTTTTAAGAAACCGGCGACGCTCAAGCACCATCCGGGCCTTGGTTACAGGAAGCAAAGTAGCAGCATGAACCTGCCGGCGAAGAAACCTTA	comp97410_c0_seq1	4517AT5G40740.1 unknown protein\x3b Has 30201 Blast hits to 17322 proteins in 780 species\x3a Archae - 12\x3b Bacteria - 1396\x3b Metazoa - 17338\x3b Fungi - 3422\x3b Plants - 5037\x3b Viruses - 0\x3b Other Eukaryotes - 2996 (source\x3a NCBI BLink).	#N/A	-7.82007	22	27	0	0	-0.572484	4.61818225659178e-07	0.00013136
comp92332_c0_seq1	GACATGAATCTCGCACGAAAGCACTTGTGTGTAATGATTTGAACTATCTTGGAGAAGAGACTGATGGTCGGATTCATGCTCCTGGTATATGCAGAGGAATAAGCCCCATGTTTCAGCAAGGGTAACAAATGTTGTGAAACGATTTTGTTCATGGAGCAAGAAGTTCTTTGGAGAAGTACAAGAAGTAAAAGGGATCAAATCCCTGGATTGGAAT	comp92332_c0_seq1	---NA---	#N/A	-7.83136	20	29	0	0	-0.0783802	4.03658869091475e-07	0.000119255
comp101542_c0_seq3	CCTGCAGCAAGTACTGGAACTTCATGAAAGTGCTGCCAGAAGACTTCGCGTCCTCCAGAGTGACGAAGAAAATATGATGGAAGAGACTGCTAACTTCATCCTTGCTTCCAACCAGAAAACAAGCCTAACCCCGTTTCCTCTCCTCCTGATATCAGAACTGGGGAAGATCAAGGTCACACCTCATTTGCTCTTGACCTACCTCAGAAGCCCACAGTAGAACCCAAGGTCTCCCAGGAAACCATCAAATCACTCATCCACATCCACGAGAGCAGGTGTTTCAAAGTCACACAAAAAGAAAACCCCCTCACAACCAGCTGAGGCACCAAAGGAAAGAAGCCATACCCCAGGAAGTTTACCAC	comp101542_c0_seq3	---NA---	#N/A	-7.83291	31	20	0	0	-0.539661	4.03658869091475e-07	0.000119255
comp4605100_c0_seq1	AAGCAAATCCAAAACAAAGTCTAAGATGCATGACATGATCTTTCTAAGTTCTTGCTATAAACCAAAATGTCATCAAAATAGACCACAACAAATACACCAATATGCTTCCTAAGGACATGATTCATCAATCTCATGAAAGTGCTAGGCGCATTAGTTAACCCAAACGGCATGACTAACCATTCATATAACCCTTGTTTGGTTTTAAAAG	comp4605100_c0_seq1	---NA---	ac006267_7 polyprotein	-7.8334	14	34	0	0	-0.187118	4.03658869091475e-07	0.000119255
comp103087_c0_seq4	AGCCGATTTCAAATCCGACGAAGGATAACCAGCAAACACGGTGCCGTTTCGACACTCAGTGGTAAGCTCGAACCGTCAGAGAGTACAACGTTCGATGCAAATTTGACGAAGACACGCCATGATTTCAGCTCGTCACGACCGTGCTCAACCACAGTTATAACAGATTCGAACCGATAGGGTTGGTTTATGGTGTCGTTCGGAGGGATCTTAGATCCAACGTAGTACTTCACTGTCATCAGGTATAAGCCTTCAACTAGATCTCTAATTCTTCTAATTTACTCTCTCTTCTGTGTGGCTATATAGCCAGATGCGTATTATTTGCCCTTTTGATTTTGATATGTCTCTCTTACTAGTTGTCATCTGTTTGTTAAGTAGCCAACTCTAATTTATGCTTATTGT…	comp103087_c0_seq4	cobra-like protein-7 precursor	#N/A	-7.83646	36	16	0	0	-0.475437	4.03658869091475e-07	0.000119255
comp2285298_c0_seq1	GATACTTGTGTCACTCAGATGTCTTCGGAATCTCTCCAGATTAGTCATCAGAACTTGGTCCCCTGTCAACCATAAGAACACTCTAACCCGTTCCGAAGCCACGACAGACCAGATACGACCAAAAAAACTTCCCCAACGAGGACAGATCTGGAGTTGCTTTGAAAACGGCAATGAGATTCATAGGTTGATACGCAGCTGCCAAATACGTATGGATTGGAA	#N/A	---NA---	reverse transcriptase like protein	-7.84962	28	23	0	0	-0.195856	4.03658869091475e-07	0.000119255
comp36778_c0_seq1	AGATCAGCTTTCAGGGCTTCTCCTATATATAGGAAGTACAATATTGGAAGCCATCCAGAAAGCAGTAGATCCCACCACTGAAGTTGTTTACGTGGAGACACCAGACCTAGAAACATCGAGCTCACGCCGACGCAGCATACACAATTGTGGTCGTGGGAGAAGAGCCTTACGCAGAGACGAGAGGGGACAGCAAAACACTCGTGCACCAG	comp36778_c0_seq1	glycosyl hydrolase family protein	#N/A	-7.8504	56	0	0	0	-0.0126627	4.03658869091475e-07	0.000119255
comp97379_c0_seq1	TAATATAGTTTTACCTTCTTCAAAGCTGACTGGTTTTCCGAGATGCAGCAATGTAGAACAGGGACCCCGAAATAAAGAAAGATTGGACCTCTACAATGATCGCATCACCAACTGAAGACCAGTTCGTTTGGAAGAAGCTGGCTTAGAAACCTTCCGGCCCTGGTGCTTTGTCAGGGTGTATCGAGAAGCAAGCCTGCTTGATTTCGAGGCTGTCGGCATAGATATCAGCTTTTCATTCATTTCAAGGGAGACATACGGACTGCATGAAAGTACCCAGAATTCTTGTATCCTAGGCTTCGATGGTGGCTGGACCGACAGTATCGTCACACATAGCTTCCTCTAATTGATCTTCGAGTGTGGTGATCTCCTGCTGACTGTTTTGGTGTTGAAGTTTACTCC…	comp97379_c0_seq1	---NA---	non-ltr retroelement reverse transcriptase	-7.85309	33	19	0	0	-0.519186	4.03658869091475e-07	0.000119255
comp4891731_c0_seq1	ATAATGCAGCTCCGGTGAAGCTGACCAAACTAAGACTCCGAAACTATAAACATCAAATTTTGTGGAGAAGAGGCCATGCATCACATATTCTGGGGCCATGTAACCGCTGCAATAGCAAAACAGAAGCAACATTTTCGGATATATACTATCACACTTTTGTACATTACTGGCCAAGAAAAAATTCTTGAAGCTTCTGTAGATAGACCATATCAAGGGTAATATGCATATACCGTGTCCCAACTATCCTG	#N/A	---NA---	predicted protein	-7.85654	38	15	0	0	-0.0174007	3.53506042035351e-07	0.000108636
comp6357_c0_seq1	GCCAATAGAAACTGAATATTGTTCACTCAAGAGATAAAATGACATGAGAAAATGAAAAACATCAAATGCCTCGATTATGTTGCACACTATGCAAAATTCAGTTCACCACTCATATACTCCTATATGATTTCAGTACTTCGGAGACAGACTTTAAGTATAGTAAGAACTAAATGCTCATGATCTACAGACACTTGCACATGGTGTATGTGACATCCACAAATTTTT	comp6357_c0_seq1	---NA---	#N/A	-7.85654	38	15	0	0	-0.504401	3.53506042035351e-07	0.000108636
comp110000_c0_seq8	TAGGGATTGTGACAACGTCACTTCTTCTTCTCCAGTCTTTTTCCCGTCTGGCTTTTTACCAGCTTCTTCATCTGTCTTTTTGTCCCGGTTTCCCTCAGATGAAGCCTTTGGATTTACAGCTAATGAGACCAAATTTTCGGGAATCCGCACTTGCTGTGCCCCGCTGTTGTGTATCTGTAATGCAGGAACCGCTGGAACTCCTCCGGTATGGATAGAATTATTACTCTAATTTCTTCAAGTAACAG	comp110000_c0_seq8	---NA---	hypothetical protein CARUB_v10008408mg	-7.86277	20	30	0	0	-0.284408	3.53506042035351e-07	0.000108636
comp93217_c1_seq1	TTGGATTGATTTAGGCTCAAACACAAACAGGGATCTCCAACCTGCAGATGTATTAACTCTGGAACAATGGTTTCCTCTATTTTGGCTGCCAATGACAAACAAGCCACAGCCAACAACTGCAATATCCAAACTTTGCCACTAGGCAAATCATGAACCGATAAGAATCGATCCAAGTAGTTCATTGACAAGCAAAAACACAATGGTCCAAACTGGTGTTCTTCACAAGCCTGCTTAGCATCTTCAATTGCTTTT	#N/A	cyclin d4\x3b1	#N/A	-7.88292	50	6	0	0	-0.00509502	3.10166095123882e-07	9.87927476421926e-05
comp84963_c0_seq3	CTTATTAAACATTGTATTCTCTTTCAACTTGAAAAGCATACACACAACTCGTTTATAACTTGCTACCATTCTTGGTTAAAATTCAGACTCACTTTTACTGCCTGAAACATTCTTGCCATTGAAACTCGTGTTAATGCCCCCCACTCACAAGAGAAACCACTAAGTTATAACAATATTATGAAGATTAAAGTAAAGAAAAGATGAAACCTAAACAAATTCTCATCTGAATAAACAAAAGAGA	#N/A	---NA---	#N/A	-7.88595	27	25	0	0	0.191452	3.10166095123882e-07	9.87927476421926e-05
comp2544463_c0_seq1	GAAATAAGACGATATCCAAACCAAACTGGACACGACCATGCATAAATAAGTCACAAATTTAATTTGTGTTGTTACATGTTGAATATTCTCTCGTTAGTCGTTAGTATTTACTCTTTTTCTTCTAGCACTTTATCTTAACTCCTGTATAGTTGGACTGGTAAGGGATACTTTTCCTTGTATTATCAATTTCTCCGAAATTCACAGAAGCATG	#N/A	---NA---	#N/A	-7.90008	58	0	0	0	0.0772862	3.10166095123882e-07	9.87927476421926e-05
comp109125_c1_seq1	ACAAAGCAGGAAACGACAAAGCTATTATTTTCCTCTTAGCTTTGTCTTGTCTTACACATTGCTGATGATCTTTATAAAAACAACTCCACAATGTTAATGGAAACTTCATCTGAGGTATTTTATACGTAGAAAGATCTTTTCATCTTTTCGAGCTCATGCGTGACCCTTTTAAAGAGCGAGCCAAAGATGAAAAAAGAAAATTGCAA	#N/A	---NA---	#N/A	-7.90219	24	28	0	0	-0.216901	3.10166095123882e-07	9.87927476421926e-05
comp71641_c0_seq1	TTTTTTTTTCTTCAATCTCATTTGATATTTCATAAGGACGGTAAATGAAAGTTTTCCAACAAGGAGATAATACTTGATCCATCTGGTTCAGTGGACATCCTCCAATTGCTAAGAAGGTTGTCGATAACTTCTAAAAGCTTAAAATCAAACTATATATAAAAAATGAGTTCGCCCTAGTTTTATTTTCTCTCTGGCACAAAGCTTG	#N/A	---NA---	#N/A	-7.95093	26	28	0	0	0.541701	2.40073680497571e-07	8.15650329490497e-05
comp89840_c0_seq2	AAAGGAACTAAAGTTGGTAATCACACATGTATTCTAGTGATTTGCTGACAACGTATGAAGCTTTTTCACTTGGATTTTAAGATTGATACATGTGGGATTATGGTTTGAATTTTGTCTGTTATTTCAGACTTAAAAAATTAATGATGGTTCATAGAATCGTTGATGTGGTGCAGGTCTCGTTTTGGTGTCTTTGTAGTATGAGGACCAAAACAAAACATTTATAAGGCACATATATATGTGT	#N/A	---NA---	#N/A	-7.9554	14	38	0	0	0.076723	2.11765167217636e-07	7.27556112426658e-05
comp97604_c0_seq3	TGAACAATGGATGATCCAAACAAAACGATCTGAGGCCGCGACGGTCCAACCATTGTTTTCCTTCTAACCTTTCTTGCTCAAAACACACACAACACAAAAAATCACGTCTCTCTTCCCCTCCTCTTTCCCAGAGGCTGTTTCTTTCTCCGCCGCAAATGAGATCGGCCGGTGAAGATGATGAACAAACCTGAGCGATCTTCTCTCTTTCTCTCACTCTTT	#N/A	---NA---	#N/A	-7.95914	30	25	0	0	0.207298	2.11765167217636e-07	7.27556112426658e-05
comp1662347_c0_seq1	GGAATAATAATTGAAACAGATTTAGTAGAATCTTGCAGCTTGATATCCTCTCCATTCCAAAGGGTGCCAAGTCGAGTGCGGATATTTTTATCAATGAGCTTTACTAGTCTTTCCTCTGTAGCAGGTTGGTCTCCATGTCGACGAGCATTCTCTCCAGCCAAATCGAATGTATTGTGTTTGAAACGCGTAACCGGTAATATATAAGCTTTGTGGTCTTGTCGAGCTCTTCGCCTCCAAGCAATGCATGATCTCTTGCCAGCCTATGGTGTACTTGTTGAGTAGTAGCTTCTTCGCTAGTGCCTCCCAGATTCATTGTGAACAAGGACAATGAAAAAAGAGATGTGCAGTGGTTACCATCGGATGGTTGTTGTATAAGCGGTGTAACTCCCGATCGTAACG…	comp1662347_c0_seq1	---NA---	non-ltr retroelement reverse transcriptase	-7.96952	28	27	0	0	-0.440204	2.11765167217636e-07	7.27556112426658e-05
comp2043366_c0_seq1	GGTGAAACGGATAGCCCAAATGCAAATATGTTGCCTGCGATTCCGGCAACATCTTTACACAGAGATAAAGAAACATTGAAAGTATATACATCCATGAGAGACTTCTCTGTCTTAAACTCTGTTTTTTTTTTTTTTTAGTTTCTTGCTCTGTTTCTGTTCTGTTCTTATGAAAACGGATTAAAACGCAAAGAACCAGCAGCTTCAGCGAC	#N/A	---NA---	#N/A	-7.97041	0	50	0	0	-0.0228385	2.11765167217636e-07	7.27556112426658e-05
comp4591958_c0_seq1	GATGAGTATTACTGCTGGTGGAGCAACTGCACGTCCATTCGAGACACATCACAATGATCTGAATATGAAGATGTACATGCGCATCGCACCAGAACTCTTTCTCAAGCAGCTTGTTGTTGGAGGTTTTGACCGTGTTTTCGAGATTGGAAAGCAATTTAGAAACGAGGGTATTGACATGACACACAATCCAGAGTTCACCACCTGCGAGTTCTATATGGCTTTTGC	comp4591958_c0_seq1	lysyl-trna synthetase 1	#N/A	-7.99124	46	13	0	0	-0.382801	1.871087068584e-07	6.65269358600319e-05
comp4499708_c0_seq1	ATTTAAGCCTTTCTGAACGTAGATTTAGACGAAGAGTATTGTACATTACATATACTCAACTCTTGGCGCGCGCATACCACAAATAATAGTTTACATTATAAAATTAACTTGAGGGCAATAAAATTTGGGATATCAAAACCCAATGGGATCAAACCCTTGCTAAGGTCTTTGTAGATGTTCTTGATGAATGTTTCTCATAAGCTCCATTCCTCCTAAGACTCA	comp4499708_c0_seq1	---NA---	#N/A	-8.00032	22	33	0	0	-0.429536	1.65593645604604e-07	6.10052975719853e-05
comp75874_c0_seq1	GGAGAATCAATCTGCTTTTGTTCCACAAAGAGCCATCTCAGATAATGTCCTCATCACTCATGAATCGCTCCACTATCTGGATTCTCTGGATCATGCAATGCGTCTCCACCGTCTCATACTCCTTTCTCATCAATGGCCAAGCCAAAGGTCTAGTGAACCTCCAGCGTGGAATCCGCCAAGGTGATCCCCTGTCACCATATATCTTCATCATTTGTAATGAAGTCCTCTCGGGTCTGTGCTTAAAAGCTCGACGCTAAGGAAATTTAATAGGTCTTCGAGTAGCAAAAGGGAGTCCAAGAGTGAATCACTTCTTATTTGCGGATGATACAATGTTCTTCA	comp75874_c0_seq1	rna-directed dna polymerase (reverse transcriptase)	#N/A	-8.01324	25	31	0	0	-0.412255	1.65593645604604e-07	6.10052975719853e-05
comp77807_c0_seq1	CCCATGTGGTCGTAACAGAGCAATTTACTCTTTATACGGTCAAAAAAACAAAAAAAACGGTATCCGTTAAAACGGACGGATTCGATCGTCGTTATCCAACGGTGATTATTTGTTTGTCCTCGTTTAACGGTTCTCTCTAACGTCGTTTGTCTTTCAGGAATCTTTAGGCAGAGGACCTAATCCCACCGTCACCGACACACGTCTATGAGAAACAACATTCCTTGGCCAGAC	#N/A	---NA---	#N/A	-8.01369	36	22	0	0	-0.157677	1.65593645604604e-07	6.10052975719853e-05
comp107394_c0_seq5	AACTCAATATGTCCAATGTTTCGAAAATTCTGGGACCCAAATCTTAAAAGGCTAAGACTTTGGATAACGTGTTACTATATGGATTGAGAAAGCCAAAAAGGGATATATGTGTGTGTAAGATGGAATAAGATCTTAGGTGAATTATCAGATTGTGCTGTAAGACGTTTTGATGTTGATATACCAATGATGTATTGAGTGATAAAGCTCTGTATATAGAGAAAGTTTCAATGTTTGTCTTGTTTTAGTTTCACTGATTTGGAA	comp107394_c0_seq5	---NA---	#N/A	-8.0241	45	15	0	0	-0.359536	1.46786121055551e-07	5.64572656173094e-05
comp83529_c0_seq1	CGTTTAGGAGGAGTTGGATGAGGATAGAGGAGGGGGTGATATCCCAGTCTAAGATTTCTCCTAAGGCTTCACCTATGGAGAACACCATTCTTTTTTCCAGTAATGCTTCGGGATGCCTTGGATCTCGATCCAGAAAGGTATCTGGGATGGAAACGAGGGAGATATAATGGGTTCCCAGCGTTGTAGGATGACCATCCAGTGGTCAAAGTGGTAAGGTCTGTTAGCTAGGACTTGAAGGATGCCTTCCTCAGTTTCAAAAGTGAACTGGAAGATGCCTTGGTCGAGGTCTACACCTGTTGCTTTTCCGTGAAGGTTCCAGCGTTTTAGTAGAAACAGAAAGAGAGCCCATATTCTATGGATTGAGGGGTTTGTGAGTCAGCCTATAAGTGTGAGGAAGTT…	comp83529_c0_seq1	nucleic acid binding\x3bzinc ion binding	#N/A	-8.05862	38	22	0	0	-0.347457	1.30316723767091e-07	5.10866618075412e-05
comp78252_c0_seq1	CTCTGGTCTCTTTTCTTTAGTTCTGATGATGATGGAACATGTGGAAGAATTTGATGAAGAAGGATGGTGTTTGGTTGAAGAAATGATGACTTGACTGATTATCTCTTTGAATTGATTATCCCCCAATGATTTGTCTTTGCTTTTGCTTTTGTAAATTTTATCATTTTTAATAACTTTGGGGATGAATGATTGATGATTCTATCTATGTAAATGTGATTTGG	#N/A	---NA---	#N/A	-8.06096	32	27	0	0	0.22137	1.30316723767091e-07	5.10866618075412e-05
comp70634_c0_seq1	GTCGGGGGCATTCGTATTTAAATTCAAATTAGTATTATTTCGTATGGAGTCCCTTACTGTTGTTGTTAAGTATATTGGATTTTGATATAAGCAGAAAGGTGTACTGTTCTGGAGTGTTATGTGAAAAGCTTGGCTTGTATTAAACCATTCTGTATGTAAATGACTTATTAGTTAGAGTTGGTATATGTAATTATTATGCAAAGAATGTATCGATTTCCCTTTTATAA	comp70634_c0_seq1	---NA---	#N/A	-8.08068	50	13	0	0	0.919607	1.15870265273737e-07	4.63140266197084e-05
comp106664_c0_seq9	CTTGTGGGTAACTCCCAAATCCGATGATTTTAGACTCCGATTCGCTCTTCTTCTTCGTTGTAGTCGTCTTCTCTCACACCGCATTAGGATTTTACGACAGCCAGCAAAAATTCGGAAACGATGCTCCTAGGTCAAATTGCGTTGTCCTCGCATTGCATCGACCAACACACAAAGTGCATCGAACAATGCACATGCCGAGCATCGTTTTCCCCTAAAGCTTCTCGCCGGATCTCCTTCCCTAAACAACCAAAACACACAAACCAAAGCCACAAAGAAGCTTCCCAAAGCCCCTTGCAACTCAATAACGTTCTAACAAGCCTAATACA	#N/A	---NA---	#N/A	-8.10692	28	32	0	0	-0.118561	1.03177272293906e-07	4.1786795279032e-05
comp105667_c0_seq1	GCAGAGGTTTTTAATGCTTCTAGCATCTTTGTAGTAGGTATGGTATATATAAAATAAGATCATGTGTAGTCTAAATTAAAGCTTCCACCTTAATCCCATTCTGATTTCTGACAACACTGTGTGCCTGCTCTTGTATCAGCCTTTTTTGCGACTTATGCAAAGCTATATCCAACGTTGAAGGCATATGAGTACGGATTCCGGGTGTTCTTGCTGACCTATTGCTATGTAATAGTGTCAGCCCAAACAACCCGACTCGTAGA	comp105667_c0_seq1	aluminum-activated malate transporter 9	#N/A	-8.10929	44	19	0	0	-0.294955	1.03177272293906e-07	4.1786795279032e-05
comp2351390_c0_seq1	GAATGTGAAAGCAAAGCTCTACTGAATCGAGACTCCCTCACATATTATCCAAAACATTTAGGAATATAGAAAACGCAAGGATTATAATATAAACACCCTACATGGTTGTTTGCAAGGTGGAACGCATGTTCTAAATATATATGAAACTATGTCTTCGTACACCTATACTTGGTTCTATAAAATTTCAGAGGAAGGATATATGAAAGACTAACCGAACCTTAATCTGA	#N/A	---NA---	#N/A	-8.15849	28	34	0	0	0.0102828	7.3469214485206e-08	3.16409141679068e-05
comp1726_c0_seq1	ATGCCAGGGGATGCAGTGTGCAGGGTGGTGTAGGCGCTAGGCAGGTGATATAATCAAAATAGCATCATGCAACTTATTGACCACATTATCATCATCATCTTCATAATTGTAAGTAAATCCATGACATTAACTAGACCCCCATTAAATACTATTGTTAGGAAGTCTAATCACGGCTATAAAAAATAGCATAAAACGTTGCAAAAAGCCATGCGACGACAACAAATAAATTAGTATAAACAACAACAACAA	comp1726_c0_seq1	---NA---	#N/A	-8.16772	26	36	0	0	-0.284789	7.3469214485206e-08	3.16409141679068e-05
comp84563_c0_seq2	GTGTCAGCAATGGAATCTTCTTTAATTGTTTCATAGTATTTAAATACAGATATATATATAAGTTGAACACAAATTGTTTCTTTCCATGTTCTATCGTTTTACTACAAAATCAAAATGTATACATCTGAGTGGTGACATCAATAAATTATAGAATTTTTTTTGTTCTCACTGTTGTTACCTTATTTGTAATCTCCTTGAGTAG	#N/A	---NA---	#N/A	-8.23016	34	32	0	0	0.896729	5.2948092199441e-08	2.3295255960121e-05
comp1003914_c0_seq1	GATCTAGGTTTTCCGATGAGAGATTCGAAAAATTGGTCGGGAGTTACCGTTGGACCAGGGGTTAAAAGGTTAGACTCTGCTGCTATTGGAGGAACAAGGTGGGTGAGATCTGGATAAAAGACTTCTCCATGACTCCTCGGAGAGTGTGCCTGGAGAGATTTTCGAAAAAACAATTGTATTTGTCTATGTCTATTATGATTCATATTTATCTGGTCATTAATGCTTACTAGCTAATCAGTTGAATCTCGAAGTAATTTAGATAGAGGCGATTTTTCCTATGAAATAGGCTTTGCTGCATAATCGTGTTTTGTAGCTTGAACTTGGTAGTGATAGACTTCTATTCTTTTGAATTAGCACAAAAGATGGAACTACTCGACTGATGTTGTTCACTATGT	comp1003914_c0_seq1	---NA---	#N/A	-8.24532	36	31	0	0	-0.201518	4.75915496887745e-08	2.14004501560074e-05
comp108899_c0_seq3	TCAAACAAAGCAGCAGACACAATCTCCCTGTATGGTTCTAGCTTCATACGCAAACCATTCACTTTCACAATGTTTCTTTCTTCTCTTCCAACCCTCACACATTAATCTCGATGGTCTGAAGATGTAGCTCAGAGAAGACAACGATCCATCAGAACCATCACCCACAGAGCAAAGCATAATTATAAGATCAAACGCTAGAAATATGTGCAGC	comp108899_c0_seq3	---NA---	#N/A	-8.25405	34	33	0	0	-0.198171	4.28289475030575e-08	1.96932652973645e-05
comp96307_c0_seq3	TGCTTAGTTTATTATGTTCACAATGCAAGGATTTCGTCAAAGCCACATTGTCAAGATCTTTAGGTAATATATCTATATAGGCTGTGTACACCAGCATTCAACAGTGTGGCCTAGGCCATAAATTTGTAGTTCATTTTCCGTAGGTACACAGACGGTTTTATCCTTGTAATTCACAAAATTTGAGGAGTTCGGGTATTGTATATATACAACATAATTTAATCATCTTGTTTGCAATACAACTTCAGAGATGGAGCTTCTGGATCTTAGTTCCACAGAAGGTTCTTTGAT	comp96307_c0_seq3	---NA---	#N/A	-8.25651	28	38	0	0	-0.00535338	4.28289475030575e-08	1.96932652973645e-05
comp102397_c0_seq2	ATTCAATTCGACTAAAGTCAACGTAGTTTAAGTGGTGTTGCGTCACTACTCAACTAAGCGTTATAGAAGAGTTACCCAAGTATACAAAAAGCTGCCAATAATGCCATTATAAACAGCTACAAAAATCGGTCCTTGATCAGTCTTAGCAACGGCATAAACAAACTGAACCATGACGGCCAAAAAAAGGAAAGTTCAGAGACTAAATAAAGACACACCTCATGGCGTTTAACACTTTAACTAGTGTTTCGGAGTTGAGACTTTATTCTGACCTTGAGTCTGCACTAG	comp102397_c0_seq2	---NA---	#N/A	-8.26522	26	40	0	0	0.227953	4.28289475030575e-08	1.96932652973645e-05
comp40714_c0_seq1	TGTTTTTTTTTTTTTTTTGTTTGAAATTTTCAGTGTTAATGTTGGTGAAACAAGTTGGAAATGTATGAATGAATAGTTTCTTTGTTTTCTTGTTTCAGGAGGATAAAGAACACATCCCCGGATGAAGAAACATGTAAAAAAGATCAAGAAGTTACAGATACAATTACATAATTCCAGTAAAAAAAATTAGGAAACTATAGAAGGTCTGGCTTGAG	comp40714_c0_seq1	---NA---	#N/A	-8.28614	32	36	0	0	-0.175522	3.8588781835332e-08	1.81530534856902e-05
comp2441660_c0_seq1	TTTGGTGATGAAATAGGATTTTGTTGGAGTGAACATGCTTCTGAATTTGTTTCTTGGCTCTAATGTCAAACGCTGTTTAAATTGCCATGTGTAATAATACTTGACAAACAGAATGATGTAAAAAGCGAACCGATTGAGAATTATTTCTCCAGAAATGGTTTGTAAATACATTCAAAACAAGAGTTATATTATATGAGTTGTAAATCAAAAGGGCCTGGATTTGAAAGTACGTAACTACTTTG	#N/A	---NA---	#N/A	-8.2873	48	23	0	0	0.182186	3.8588781835332e-08	1.81530534856902e-05
comp3109638_c0_seq1	GATGTAAGAGAGCAGATCTACATTTTGGTAGTGGTCTTTTAATTTATGACCCTAGTTGAAGTAAAGTTCAGAATTTTAATTCCTGATGTAGATTCAATAAGATCATTTACATTGTTCATATTTCTAGATTTTTTTTCCTTTCCATTAGAATTATGTTCGTGTAAGCGACGAATTCATTATGAATTCCAGTTATTAAACAAACTGGGCTCTGGTGAAGACAATCACCATTATGTTCCATATCTTTCGTGTTCAAACCATGTCATAATTATTACAGTCATTAACACCATCCCAAATAACAGTTAATCTTGAAAAAGAAAGATATGATTATG	#N/A	---NA---	#N/A	-8.29108	20	46	0	0	0.0738314	3.48088225847894e-08	1.70298683613824e-05
comp95843_c0_seq2	CCATTACTCATATCTTTCTCTATCTCTCGGTTACAATTATCATAGCCATGAAGCAAAATCATAGTGGGTCTAATCAAAAACCATTTTTTTCGAAGCTTTATAAGATTCCACTAGGGACGTCACGGTTCAGGTTTGGCCGTGGATAGATTAAATCGGCATGCTTGAACTGCGTCGTCAATGGATAAGAACACATACTCCTTTCCTATCT	comp95843_c0_seq2	---NA---	#N/A	-8.32006	24	44	0	0	-0.16217	3.14348261031262e-08	1.56292421978592e-05
comp83320_c0_seq1	CCACTCTCCATTCCTTGCTATTGATAGCTTCCTAAAATGTTGTAGGTTCCTCCAAGTGAGATAACATGCTCCTTCTACTCGGTTCTGTCTTGTCTCCTTTCTCACTTGTGTTTCATCATTGGTCTTCAAAGGAATCCATATGTGACATATGCTTCCAAAGACCTTTAGATGAGCAACTGACGGTTTGTGACCACACCAAACCTCAAGGGGTGTCTTTTGATTGAGAGCTTTGGTGGGGA	comp83320_c0_seq1	---NA---	retroelement pol polyprotein	-8.32199	56	18	0	0	-0.103328	3.14348261031262e-08	1.56292421978592e-05
comp1212085_c0_seq1	TGAGAGTGGTCTCCGTCGACGAAGACGGAGGAGGAGGAACGGTGGCGCTTCTTGGTTACAGCAACACCCCTGTTGGAAGTATCAATGATGTTGATGATCTTAAGCTTCACAGAATCCATAGAATTATGTATTTCTTCAAGAAATCCTCTTCTTCTGACCAGGAACGTGAGCTTTGAAGGTAGAGTCTCCCTTGAAAAGAGATTCAACAAGAGGAAACACGTCCATAGTATTATGCGATCTGTAGCAAGGAAG	comp1212085_c0_seq1	---NA---	#N/A	-8.3269	44	28	0	0	-0.120251	2.84194381062999e-08	1.44832561449231e-05
comp110473_c0_seq4	AAGGCGGAAACATTCTTGGCTACAGCTAAATACAGCCCATCTCTTGCTTACTCTCCTAGCAATGCAAGACTATCACCATCTACCCTACAGTCCTACATCTCCAAGCTACAGCCCGACATCGCCATCATACTCACCCACATCTCCATCTTATTCACCTCGAGTCCAACATACAGTCCCAGCAGCCCTTACAGCTCAGGAGCAAGCCCTGACTACAGCCCAAGCGCAGCTACTCGCCAACACTTCCGGGTTATTCACCATCATCCACGGGTCAGTATACACCACATGAGGGCGATAAAAATGACAAAACTGGGAAAGATGTCAGTAAGTGCACCACCACCACCGTCCTTGA	comp110473_c0_seq4	rna polymerase ii large subunit	#N/A	-8.35579	37	35	0	0	-0.108817	2.57212569966456e-08	1.36781171446075e-05
comp2041701_c0_seq1	GATGATTTGATTCCAACAATCCCTCTCAAATCTTTCGATTAATTCCCAAATTCGAAGTTAGGTATTTGCCCTCCATCTTTTTGTGATCTGTGCCATCGATTTGCTTCTCAGGTTTAGAACCTTTCTTCACAACATCAACATAACTAAGTGGTATGTTTATCTTCTCCCTCATCGTCTCATTCCTTTTCTCATCTTGCAAGTCTACATGACTCATGCTCCGCCCAGATTCACATTCTGAAATTTTCCCTTCATGTGTTGCTCTTTCCTCCATTGATTTGTCTTGGTTCTTACATCTTGGCATGTTCCTGCGTGTGATGTCTGA	comp2041701_c0_seq1	---NA---	#N/A	-8.36732	18	51	0	0	-0.133185	2.33040327508285e-08	1.250138704278e-05
comp1772595_c0_seq1	GATTAATTTCGAACACAAGAAACTCAGCAAACATATTCCACTAACGAATAATTGCACTGTCACATCTATTTAAAAGAAAGAAAAAATATACACATGAAAGTGCGAGCAACGTCGTATGGGGTAGTGTCCTTATACATGTGACAAGGTAGTGCGTTCCCGGCCTATACAAAGAAGATGAATCACATGTAACATCGTTATTATACAAT	#N/A	---NA---	#N/A	-8.38857	72	8	0	0	1.30482	2.11359805880405e-08	1.15408115434073e-05
comp75178_c0_seq1	GGGGTCGCTTTACACGGTGTTAAGAAACGGCGAATATGGGGGAAGCAAAAAGGCTAGCGCGCTTATCAGAATGATCAATGAGTTCCAGGAGAGGAAAACCGGTTCGTCCGGTTCAGTTGAACCAAGTCTTCAAAGAGGACGGTTCGTTCACGCCTGGTGATTTTGGTTGGTACACAGTAACTCTTGAGTATTTAAAAGAGTTATTTAC	#N/A	---NA---	armadillo beta-catenin repeat family protein	-8.41226	23	49	0	0	0.816123	1.91891919948767e-08	1.06683185131517e-05
comp1266070_c0_seq1	GAAGAAGAAACTGAGGAGCCGAGGTGAGGCTTGACAAGGAAGGAAACGCTGTCTATACTAAAGACCTTGGATGTGAGTGCATTTCCTCTCCAAGGCTGAACCTTTTTGTCTCCTGCCTGCTTGCTTAGATGACCAGCGCCCAAACTGCATCTATCACTTAAGCGACGTCAGCGTCGGGATAACTTGCATGGACGATGAGGAGTACATGACGGGTGGATCCATAACTTTACCGCTCCCTTACTGG	comp1266070_c0_seq1	---NA---	#N/A	-8.41718	54	24	0	0	-0.0296465	1.74391284737916e-08	9.87490649828447e-06
comp76428_c0_seq1	GAGGTCTTCTAGCTCTAGAAGAAACTGAAGGTTCACCATTTAACTCTGATGATGATCTGGTTTTTCTCGCCATTGTAGATTGCGAACTGGTCGGGCAGGGGAACGAGGATGGCCAAAACGAGATGGAGATACCTTATCACCTCTGCGGTATGTTTTTGTTGTAGCACTTGTTCTGTAAGGTCGGTCAGTTCGCTCTCTCGAGTTGTGGATACCTTGTCGACGAGAAGGTGTGTCTCTAGGTTTATCAGTCAGGGCCTCAAAAGACATTTTTCTAGGGTTTTGGTTGAGGCGTTGTTGAAAGGAGTTCTCATACGAATGGGTTTGTCCTCGTGGTGGGAGGAAATTGTTTTGTGGAGTGTAGTAATTCCTGGAAATTGACTGCTTTGTGGTCGGGGGTTCT	comp76428_c0_seq1	---NA---	#N/A	-8.42893	51	27	0	0	-0.0248884	1.74391284737916e-08	9.87490649828447e-06
comp63505_c0_seq1	GTAGTGCCATCTCCTGAAATGGTTAATTCCGGTTATTCTAATGAGATGGTTAGTTCCGGCTATCTTCATTTCAATCCAATGCAGCAAGTGGATACCACCAGTTCTGATCCACTGTCGTCATGCTTCAACAACGGCCAAGCTCCTTCGATGTGGGACTCTCATGTGCAGAATCTTTATGGCAGTTTAGGAGTCCTGATTGATGGTAACCAGAGCCAAGCAAG	comp63505_c0_seq1	cryptochrome-interacting basic-helix-loop-helix 1	#N/A	-8.43037	56	23	0	0	0.0718221	1.74391284737916e-08	9.87490649828447e-06
comp101542_c0_seq1	GCATTACTGGAAAAAGGAAATGGTGTTCTCCATAGGGGAAGCTTGGGAGAGATCCTAGACTGGGAAATCACTCCCTCATCGGTCCTGATCCAACTGCTCTTAAACGGACTGGAACCTCTCATTAAAGAGACTATCATCGAATTCGCAGAGGGAAGCGAAGCCTCATCACTTTGGACTACAAAAACCTTAAGAATCATTGTACGCACTGTCACCGCCTTACGCATGCAAAAGCAGTTGCCCAGGGCTATCAGGCAAAAGAGAAGAAGCAGACCTTGCACCAAAATCTCTGGTACCGTCGAACTCACATCAGTCTGCCTCCAGGAATTACTACACCCCGCAAGACCATTTCCTGCCACCACGCGAGTTTCCCCAGGCACCTGGAAACTCCTCCCACCACCG…	comp101542_c0_seq1	---NA---	zinc finger protein	-8.4954	39	40	0	0	0.0111969	1.20105108028357e-08	7.41922008229713e-06
comp66657_c0_seq1	GGGAGAGCCACCATCCCTTTCTTCAGTTTGCGGGTTCCTCCTCCCATATTACCACCCTCGGACTTCTTCTCATTGGACCTGGTAATCCCTTTCTGCTTACTAGCCTCACCTTGTGGACCTTCAACACCTTGTGGAGCCTCATCCTCCTCCTCGGACTCACCCTTCTCGGTATCCGTATGAACCTCTCCACCAGTAGCAACTGAATCCTCAACCAATCCCGAAGCGTCACCCTCCTGGTATTCCCCATCCTCGAGAAGATC	comp66657_c0_seq1	---NA---	#N/A	-8.50919	46	35	0	0	0.0337194	1.09665639203639e-08	6.84347159744748e-06
comp1345101_c0_seq1	TTGAACCCGGACCACGTCCCTCAAGGGGAGAAACCTCGTTGAATCTCTTTTCCTTTTAGATGGTATGGAATACAATTAGACATGGTGATTAGCGCTAAAGGGGGTGAGTGACGAAAAACCGGTAGGAGCACAAGGGCGGGAGAGTAGTGGAAGTTGCTTGAATCAAGAGTTTTAAAAAGGTTTGGCTGATCGGTTGGATAGAAGTAAATTCTGTGGGGGAAGCAGTAATCGTGGATTATATCAGTCGCATAAACACATATTAGATTTTAGTTTGGGAAACCTTTCAGATCTAGG	comp1345101_c0_seq1	---NA---	#N/A	-8.54229	69	18	0	0	0.0953166	9.16715119458707e-09	5.8397617844268e-06
comp63542_c0_seq1	TTTTTTTTTTTTTTTTTGGGGAAAGTGGAAACATCTTTTTACAGAAGATTTCCTTAATTCATTAAATTATCATCCAATAAGGCAAATATTAATTATTTCGTAATTACACGCGGTTTTAATTGATCCAACTAAATACCAATAATAAGACGCCACGTGGTCAGCATCTCCGTGTTCGATCTCAAGACATAAATAAAAAAAAGCCATAAGAATCGAACTTATTAAAGGATCGGAGTA	#N/A	---NA---	#N/A	-8.5738	23	57	0	0	0.2287	7.68913250553426e-09	5.05622471371987e-06
comp2584589_c0_seq1	TTCCTCCTAGGTTGCATATTACCTGCGAGAAAAAGTTAACAACACACGTCCATGAAATCATCACACCTGAACTAATTGAAGTTAGTCTAACTCACAAATTTCTTAAGGTGATCGGTTAATTGCTTACAAACAAGGCTCATAAACAAGACTTTTAAGCAAGGAACCCCAAACATAAAAACTTGCGAACTACACATACAATTCAGA	#N/A	---NA---	#N/A	-8.59215	71	19	0	0	0.643837	6.47059508505825e-09	4.39676936029708e-06
comp3195012_c0_seq1	TAGTTAAGATTACAAACATCAAAGACAAAGAACACTTTGCATGGTTTCTAAACATCACAGGGAAAAACAGATTGGCAAACTAGATTCTATCACAGTCTGAAACAGCTCAGGAAGTTTATCAACTAAAACCATCATACAATTTGTACCTCAACGACACTGACTCTGACTGGGATAAACAAAAATGACTTGCCCAGTTAAGAAACTCAATTGATTAGAGAAACCTGAATCCTAA	#N/A	---NA---	#N/A	-8.59988	21	60	0	0	0.495262	6.47059508505825e-09	4.39676936029708e-06
comp3702054_c0_seq1	GATATGATATTGCTTGCCTTAAGTTTGTTTTAAATAATATTATTTGCGAGAAGACGCCCTAATTAAAGGAGATAAAAAAGACACGTTGATCGTAATATTTCACTTGGGGATTATATAAAATAACTTTACTTCTTGGTTCAAGATCTTGTAAACTTTACCTCCTTTAGGAGTGAATGAATGGAATACAATAATCGTTAACTCCTTATCCGAGGC	#N/A	---NA---	#N/A	-8.60508	62	27	0	0	0.36302	6.47059508505825e-09	4.39676936029708e-06
comp95116_c0_seq3	TACATCCTTCAGGTCCACTAATTCCGCGACTACTGAGTGAAGATGTCAAGCTTAATGGATATGACATAGCTGCAGGAACACAAGTGCTAATCAATGTATGGCGATCCAACGAGACATTGCAACTTGGGGATCAGATGCAGAGGAATTTAGGCCTGAGAGGCATTTGGAGGAGCAGGCTTTTTCTTAGATTCATAGGTGTCGCAAATGTGC	comp95116_c0_seq3	cytochrome family subfamily polypeptide 24	#N/A	-8.6166	64	26	0	0	0.14944	5.94285618680388e-09	4.17741804717231e-06
comp3917579_c0_seq1	TGTGTGACAAATATTATTCTTGCATCCCATGCATCTGCAGCTCGAGGAGCATCCAACACCCATCGTAAAGCATTCACAATATCTCTTTAAGCAGCCTGATTTCCTGCAATTGCATCCTCTTGTATGTCTTGCTGAAGCAGGAGTCTTGCTGTTCTCGTCACATAAATTTATAGCAGAACAGAAGTCGAGACCACTTTTGGA	#N/A	tesmin tso1-like cxc domain-containing protein	#N/A	-8.62341	9	71	0	0	0.789321	5.46239198177102e-09	3.88433234471171e-06
comp97379_c0_seq6	AGTTGGTCTTGGAAGGAGGAAATTACACGTTGACTGTTTTGGTGTTGCTCTCTGCTCCATTGAATGATAGCTCGTCTACATAAGTGTAGTCGATGATCTATGGGGGATGGTCAAAAGAGGATAAAGGGGACGATGATCAGATTGTTCAAAGCGCAGATATTCACTTCTCCCAGAAGGGTACGCTAATATCCAGTCGCTATTTGCCATTGCTCTGTCCAGACGGAACTTGACAAGATGCGAATGCCTCTAACCCCTCCACGAGAGAAAGTTCCAGTGTGCTTCAGATCATATAGATCACAACTAGACATAAAGGATTGAAGGTCCGTGAAGGAGCTTTCTGATCTCATGGTACCGCCCATTTTTCATCATTGCCAATGATGTCGTTGAAGTCACCTATCA…	comp97379_c0_seq6	---NA---	non-ltr retroelement reverse transcriptase	-8.63627	53	36	0	0	0.150709	5.02459503176384e-09	3.61504834314726e-06
comp80215_c1_seq1	GAGAAGATCATCAGAGCTCACCGAAAACCCTGCACCATTATCACCAGCATTCATACCATTAACATCCTCCATGAGTGAGTCCTTCTCCTTATCCACCATGTCATCAACCGAAGGGATGACTCAATCGAGAACATTTTCAGGCTGCGGAACCTGTTTCTTCTTCGCCTGATAGAGAGGCTTCGGCCAGGCAGGACCACTCCCCTTTCTAGGGTGATGAGTGCGAGACTGATGGACCATGGAAGCACCGTGACCCTCTCTTGCCTCTACATGTTTCCCATAACTCCTATACTGACCCACGTCTCCTTGATTAGTAGCCTGGAA	comp80215_c1_seq1	---NA---	#N/A	-8.64616	66	26	0	0	0.176718	5.02459503176384e-09	3.61504834314726e-06
comp81200_c0_seq1	ATACGAGCTCAATGGTTGTTTCTGGAATTTTTCTGTGCAAGACTGGGCCAATAAGGGGAAGACTAAAGTCTGGCCCAAAAACCAGAAAGAGAGAAATTGGTCCATCTCAATTTTGTCGACTCTTCTTCCTCGGCTAAGAGTCTTAGAAGCAAACCAGCGGATGCGGCGGCTAAACGGCTAGGAGCGCCGGTGAAAATTCCGGTATGGGGTAGGTCCCAGCTGCGATTGGAAGGGACTCTTCTCGCGATTTCCGAATTCTTTGGATCTGGACGAGCAAACGA	comp81200_c0_seq1	---NA---	#N/A	-8.65236	43	45	0	0	0.150472	4.62534263328019e-09	3.40798588841265e-06
comp97881_c0_seq2	TTTTTTTTTTTTGTCACTAGAACATTTTCATTATATTATACCAAGGTGAAATACAAAAGTGGAATGCGTTTTTGAAATCTTAAAGTCGGCGGAAACAAAGATATCCCCGGAAACTTAAGTCCAATATACGGGAATCACAAGGTGGAAAACTAAAGCCAAAAGAGGAGCTCTCAAAATCATCGGAGAAGTCGGAGGAGAACATTAGTCCAGGACTAAGTCTCAAGAGTCAATGTCGAAAGGACCATCAAACGCAAATGGAAGAGATCCAATGATAGAGGCCACCGCGAAGATTTGACCCAACAAAAAATGAATACCTCGAACACAATAAGCAACGAACGT	comp97881_c0_seq2	---NA---	#N/A	-8.67269	37	51	0	0	0.159599	4.26094212918019e-09	3.17777946231725e-06
comp4061_c0_seq1	ATAGATTTCGAATTATGGGCTGGTCTATATCTCCAGCCAGATAAGGTCAAGGCTTGCTTGAAATTAATTATGGACGTTTTCAATGGGAGAATGGCGCAGAGGGGCCAAATGAAATGGAGATTTTACTCTAATTTATTTTTAACGACATAGCTTTTTTGAGTGGCCAAATAAGTGGGTGCCCAACAAATGTAAATATCGCTGCAAAAACAATGT	comp4061_c0_seq1	---NA---	#N/A	-8.67894	51	40	0	0	0.579293	4.26094212918019e-09	3.17777946231725e-06
comp7137_c0_seq1	CCAGATTACTTCTGCCAGTGTAGATCGGATTAGGCAGAGTCACAAATCGAGGTCTGTAATGATGGAATCTAAAGCTTCAAGTTGGGTCCGGCGAATCGATTGTTGGTGATGTTTGGATCGATTCAATTGTTGGTGATGTATTGGGTTTTTTTCCAATGGAGAATATCGATAGAGATCTAAGAGGTAGAGAGTAGATCAGTTGCTCCGTGCTTTTATAGAGCTCGGAGCTTAA	comp7137_c0_seq1	---NA---	#N/A	-8.69692	72	24	0	0	0.226794	3.62379349308836e-09	2.87809209181583e-06
comp97379_c0_seq2	AGTTGGTCTTGGAAGGAGGAAATTACACGTTGACTGTTTTGGTGTTGCTCTCTGCTCCATTGAATGATAGCTCGTCTACATAAGTGTAGTCGATGATCTATGGGGGATGGTCAAAAGAGGATAAAGGGGACGATGATCAGATTGTTCAAAGCGCAGATATTCACTTCTACCCGAGGGATAAGCTAGGATCCAGTCACTGTTTGCCATTGCTCTATCCAGGCGACATCTGACTAGATGCGAGTGTCTCTAACCTCTCCAAGAGAGGAAATTACTAGTGTGTTTCAAGTCATATAAATCACAAGCTGACATAAAGGAGCGTAGGTCCGTGAAGGAGCTTTCGGGTCTCCTAGGTCCGCCTGACTTTTCATCGTTCCCAATAATCTTGTTGAAGTCACCGGT…	comp97379_c0_seq2	---NA---	non-ltr retroelement reverse transcriptase	-8.70496	59	35	0	0	0.216782	3.62379349308836e-09	2.87809209181583e-06
comp101666_c0_seq6	CTCGTTAATCCATTCATGTCTACATTCCCAACGTAAGCAATTTTTCTAAAAGAAACGAATAAAGAATCATAGAAATTGAAGCTTTTCGTATACAGGAGGACGAGTCTCTTAACTCAGACACGACCTGACACAGGAGTTGATGCGGCGGCAACAGCGGCGGAGGTGGCAGCTCCGCTAAGGAAAGACAATAACCCGGTGTTAGCAAGTTCTGAACCCTCTAGACTGCTGCAAAG	comp101666_c0_seq6	---NA---	#N/A	-8.71923	23	65	0	0	0.180918	3.34540526846289e-09	2.72784345590464e-06
comp2654905_c0_seq1	AGTTTGTTAGTGAGCAGAGTTAGTGAGAGCTGAAGTTTATAAGACTCGTCTTTGGTTTTGGTGAATTGGAACAAGAACAGCAGTTCCATAGGTTTGTTCTTATCATATTCACAATGTGTTGTGATATTAACAATGGTTGATTCTTCCTTGTTTAGAGCTTGATATGAAAGATATTAACTTGAGGAGATGGAGGAGTATGTTTGTGTCTTATTTGAGAGCATA	comp2654905_c0_seq1	---NA---	#N/A	-8.72192	38	53	0	0	0.284899	3.34540526846289e-09	2.72784345590464e-06
comp4061447_c0_seq1	AGATGAATGTTTAAAGCAAATGTGCAGGCTTGCCAGGGTGGGAACCATTGTTTCCTCTTGATAGGCATTGCATTTGCCATTGAGTTCACACATTTCTGAGATCATTTAATCTATGTCAATCACAGCTCTCAAATACATCATTATGACTTCGATTGTTTGTTTGAGTTTAAAATACACAGTAGAAACTGTAAGTTTTGTATCTTATAAATTGAAAACAAGTTAG	#N/A	---NA---	#N/A	-8.73967	22	67	0	0	0.431351	2.85697335422086e-09	2.39340007503256e-06
comp10163_c0_seq1	TTGATAAGCAATCTATATACTAGCAAATGGCTATGTGTTTATACGACTTTGATCCATAACGCAGAAGAAACTCTGTAATTTCGCAGTTAACTTAACCTTTTTGCTAATTCATATCGTTTACATAAAACAGGCCGGTATAGTATAAACGTTATTTCATTTGTTGTTTGAGATTTCTGTTAAGCCAACTGAGAATAAATATTTTAGTTCTAAAAAATGCTCGATTATGGACCTGTAAT	comp10163_c0_seq1	---NA---	#N/A	-8.74974	61	36	0	0	0.25727	2.64282479033239e-09	2.27636549370109e-06
comp87030_c0_seq1	ACAACATCAACATAACTAAGTGACCTTCTTTTCATCTGATTTGGGTTTTGTATCACGCCGAGTTTGAATCGAAATTCTTCGAAACGCTTCGTCCCCAATGGTTTCGTTAGGATGTCAGCAATTTGCTCTTCGCCACTACAATATCTCAAGCGATCGCCGATGTGTTGTCACAGTAAATTGGAACACTCTTAGTAGAGTCAACTTTCAACTCCCCTA	comp87030_c0_seq1	---NA---	#N/A	-8.75107	29	62	0	0	0.217151	2.64282479033239e-09	2.27636549370109e-06
comp95712_c0_seq1	TTTCGGCAATCGATAGGCTTCCCAGCTTGTGCAGGCCTGCTCAAAGTAACTGCAAGTGGACCAACATCAGAATCACAGACCCCAGCTTCTTCTCCTCCCGTGTTATGTACTCCAAGAAAGATGACATGTTCTCGGTGCCCGCTTCTGGAGGCAACTACACAGGATCATGGGATCTTGGGAGACACGTGCAGAAACCAAAGCTGCAGATGTTATCGTATCCCGAACATCGGCCCGTGAAGGACATATACTTGCCGAGTATAGATGATTTCGCCAGGAGCGAAAT	comp95712_c0_seq1	6437AT5G54550.1 Protein of unknown function (DUF295)	#N/A	-8.77432	48	48	0	0	0.262001	2.44631896579428e-09	2.20006818166396e-06
comp96175_c0_seq6	CAAGAAAAGGGCCAGCAAGGATTTATTATGATTCGTACGAGAAAAATACATCGGGTACAACCCAAATGATTACAGAAACAAAACACAAGAGAAAACCAAAACGAGAGACGACTACAACCATACGGACAGGCCGTTGGTAACTTATTCCCAGCAAACAACATATAAAAAACCAAATAACACAAAGGAGACGAAACAAAAGCTTGCTCCCAAGAGCCGCAATCAAGATCCCCAAAACCTCGACCCTGATTTGACTCCCATGATGAGCCAAAAACGGAAGCTAGATGTGACAAGAGTTCTCCGAAGACAAAAACTCCGATTTCCCGAATCAAAACTCTCCCACTCCAATCCAAATAAATCCATATCAATCCGACGAAACCGTAATCCAAGCCAGAAAAAACA…	comp96175_c0_seq6	---NA---	#N/A	-8.80016	66	35	0	0	0.306197	2.10005891684869e-09	1.91685228447585e-06
comp2349674_c0_seq1	AAGAAAATTTGTTTATTTAAAAAACAAACTTAAAACTGAATACAATAATAAATCAAACCTAATAACTATCTATAAATCAGCCAACTTCTTTTAGTATAAATATTGTAGTGATCAATATCATTTTTAATTCACTAAAAACTCTCACCCATGATTTACAAAAGAATGGACCAAAAGCCCTCAGCCTAAATAACAGTTTGATTAGAATTTGAA	#N/A	---NA---	#N/A	-8.8323	66	37	0	0	0.638826	1.67808780596575e-09	1.55490090566417e-06
comp2731920_c0_seq1	AGAAGAGATTTATGGAACTACCAATGAAGAGAAAATGAAAGGTCTTAGCCTCTGAGCTACACAAAGGGCGAGATAACTCTCTTATTTATAACTCGTTTGGGTTGCCCACACTCGATCACAATTAAAATCAACTTGAAGCACAAAAACTCAGACCACGCGCTGCTTTAACAAATTAAAATTAAAAAAATTTCATCAAAAAAAAAAATACCACTACTTTT	#N/A	---NA---	#N/A	-8.8578	68	37	0	0	0.554102	1.44929807540818e-09	1.38487224689981e-06
comp103644_c0_seq9	AAAGAATCACATGTGCAAGGAAGGAAGGATGTCACTATCACCTTCACCAAATCGAGAGAATGTCCCTATCAACACTCTCTTCCTCTCTCTAACGGTCATAAGCATTGTATTCCCTATATTAAGTTGTAATTCACTTCAATATAACAACACATCACAACCTTATCAATAGAAGAGAATCCGATTTCCCCTCTCTACTTGTGTTCTTGTTCATATTCACAATGTAGATTGTTTAGGTGATTAGCGGTTAGGGGCTGCCTTATGGCAGCCTAATTCTCTTCTCAAACCCA	comp103644_c0_seq9	---NA---	#N/A	-8.89259	51	53	0	0	0.368374	1.16821744444387e-09	1.19070563024942e-06
comp1868268_c0_seq1	CTGTAGCAAGGAAGACTGGTTATGGTCTGGAAGAATTATACAATCTTCTCAAATGGCCTACTTACAAGTTGTTGATGGATTTAGAGTCCAGCTTCTGGGATTTTTCATCGTTTGTTCCTAATTCGGTTAGAGATGCATTGCTTTATGGTGTTCAGCACATCACTCTTCACACTAGGTCTGGGCATTCGGTTAACCATTCGG	comp1868268_c0_seq1	---NA---	#N/A	-8.89295	77	32	0	0	0.397637	1.16821744444387e-09	1.19070563024942e-06
comp69897_c0_seq1	ATCAGGTTGTATGCAATGCAAATAAGCTTGCTGATTTGGTGAAAGAGAAGAAAAAGCTGCAGAATTGGCTTGATTACTACCAGTCAAATACGCTAGGAATAACACTCAGAGAATTATGGTGAAGCTTGGCTTTCTTGGGCTATGGGGTAAAAAGGTTGATGCAATTGAACATTACATTGCTGAAGTTGACAAAATATCAAAAGA	comp69897_c0_seq1	erd (early-responsive to dehydration stress) family protein	#N/A	-8.90102	22	77	0	0	0.696346	1.16821744444387e-09	1.19070563024942e-06
comp1350990_c0_seq1	AGTGGAAAGCGAGTCAATGAGTTCATTTACACATGGTGGGATACTGGGATTGCGTGCAACTCCCAACCAAATAACATGCTCATCAGCTCACATCCATTCCGGTTCTAATAAAAAATAAAATAAAAATAATCTCATTCTGTCAGGTCAATTCTCTTGAATCTTCGTTATGTGCTCTTCACACATGCAACAATATCTTTTCGAACACATATTTTCGTTTCTATAGCAGCCACACAACTGTTCTTGACTTGGGTATAGGGGCGAA	comp1350990_c0_seq1	---NA---	#N/A	-8.9722	70	43	0	0	0.580118	7.70115869245225e-10	8.56298836067123e-07
comp1121058_c0_seq1	CGCGGAGAAGGCTTTCATGGATTAATTTCCCAAAATCCATAATAAAAAGCATGTAACATTAACGTAGCGTTACTAATACATACATGAATTTAAAAGGTTAAATAACTGGTTGAAACATCCTTCTTCTCTTTTGTTAAAAGATTATATGAAACACTTTTGTTTCTTTTTTTATGTTAACAGATTATTAAACCCAAACAACCCGACTCGTAG	#N/A	---NA---	#N/A	-9.00403	100	21	0	0	0.671525	6.295624161134e-10	7.4040172225798e-07
comp93308_c0_seq2	CGAGCAAACGAGATAAATGACGGGGCAAGCGACCCATGGCAGATCCAAAGAGGTAATAAACTCGATCTGGGAATTGAAGCAGATCGGAAGGTGACATCAGTAGCTTCATCTTCGACACAGTTTCCATCACGGAGAGGCAGAAGATGAGAAGTCGGAGAGCTTGGAGGCTGGAGGAGTTCTCACCGGTGGCAAAGTTAGCCGGCGGAAGGTGAAAAAAGATTCTAGAAGTAGATATGGTTGGAGTATTTCCACCGGTGGAGGAGACTGTAGCTGTCGGAGCAATCTTGTTTCTGCGGCGGCTTTCTCGAGCATGAACCTCCGGTTACGAGCACAGAAACCCCGGTTACGTCAGTCAATAACTCAGACCACTCCGAAAAGCCAACCAGGTAGGAGGAACCA…	comp93308_c0_seq2	---NA---	#N/A	-9.02466	56	58	0	0	0.489745	5.51740650171733e-10	6.61601950220633e-07
comp101542_c0_seq2	CCTAAGCAACTCATGCTCTGTGTCCTTGCACCAAAATCTCTGGTACCGTCGAACTCACATCAGTCTGCCTCCAGGAATTACTACACCCCGCAAGACCATTTCCTGCCACCACGCGAGTTTCCCCAGGCACCTGGAAACTCCTCCCACCACCGCTTTGATCAGAACCAAAAATCCAGGAGCTACGAGAACCGAAGTTTCAACGATAGTGATAGATATGCTCCTAGGCGTGAGGGAGATCTCACCACTCTGATCATCTTCACCCACCTGCACACGCTAGCCGTAACCTCTACTCCGGTCCGATTTAAGGACCTGGGAGACAAACATCAGCCCGTTGAACCACCCCAACCGGAAGCAGCTCCCCAATCAAAAGAACAAATCCTCGAGGAGCTTCAAGAAGTT…	comp101542_c0_seq2	---NA---	non-ltr retroelement reverse transcriptase	-9.04006	71	47	0	0	0.518162	5.16876222548033e-10	6.32191307798499e-07
comp1743754_c0_seq1	AAATTCAACAAGCATAAGAAAAAAACCAAAAAAGAGCCAATCATAAGAAAGATCTATGTTTGTGTGTTCTGCAAATATGAGTTTATGAAGTTTCAGTATAAATCCACAAACTATATAACAGAGTCTATAGCGAGATCCGTAACTGCATAGAAGTCAAAACCCGCTATAATCACGGAAACAAATCAAACCCTATAATTATACAGCTTGCTCAAACTCAAATTCGCGGAAGAAAACAAACCCATGAAATCAAAAT	#N/A	---NA---	#N/A	-9.06834	81	41	0	0	1.18479	4.26109771990305e-10	5.42890481376398e-07
comp1063080_c0_seq1	AGAAATATAGAAGTATGATTGGTGGACTCCTTTACCTTGCAGCAACTAGACCAGACCTTGCCTTCGTTGCATCCTATTTGTCCAGAAATCTAGCCAGGCCAACAGATATTCACCTGCAAGAAGCAAAGAGAGTACTTTGATATGTAAAAGGAACTATAGACTACGGTCTACACTTCTATGAAACATGTCAAGTAGAGTTGATGGGATTCTCTGATTCAGATTGGGCAGGCTGTAAAGAAGACATGCGAAGCACAACAGGACTGTGTTTCACTCTAGGCAGTGCGATGTTCACATGGCAAACTCAAAAACAAGACACCATTGCTCAATCCACAGCGGAAGCAAAGTACATGGCATTAAGTTCTGCAACAAATCACGCAGTGTGGCTAAAACGTCTGTTAG…	comp1063080_c0_seq1	cysteine-rich rlk (receptor-like protein kinase) 8	#N/A	-9.07073	49	67	0	0	0.523676	4.26109771990305e-10	5.42890481376398e-07
comp105642_c0_seq1	CAGTAAAGCTTCTATTGGAGTAGAATTGTGTCTATATATATATCTAAGTTGCAGAACATTCAACAGAAGCTGAAGACACACATACACAATATTTTTTGCCTTTTAACTCTGCAGTCTACAAATGCAAGAATAAAATCGGACACTCTTTCTAAGGCAATTCATGTTTCTTGAACTTAGGATCTCTCATTCGTTCTAAAAAGAGAGAGTTATCACTTATACAAA	comp105642_c0_seq1	---NA---	#N/A	-9.08375	44	72	0	0	0.530437	3.99899501916953e-10	5.42890481376398e-07
comp3022_c0_seq1	TAGCACCCAGGTCAGTATCCGACGCGAGTATAATAACGAAATTATAACTCAAATGTATGATGATAAACTTTTAAATGATATACAACAAATTTCCAAATTCTAGCTATTACTATAATATTTTGACCGAGTGTTAAACAAACAATTGGGTTTTATTACAATTGTAATGAATTAATCTAAAAATCGTTTGCCCACGAGTAAGATAATG	#N/A	---NA---	#N/A	-9.13399	138	0	0	0	0.877573	2.92998214622718e-10	4.26626328934579e-07
comp79321_c0_seq1	GTTGGTATCTGTGAGGCTTCAACCGATGGTTTCAGGTTGCAAAGAGAAGTTAGTGGTTTGTGTCTTCTCTCAAATTCACCTTCTTTGTTGGTTTGTACCCAATCCTTAGTTCTTTTGCTCTATTAGGTCTCCTGCTAGTCAGTGTTTGCGTTATATGCTAGGTTTCGTTCCTTTCTGCTTGTCATCCGGATGGTATTTTGTTTGCTAGCCATCTACTAGCTCTTTGATCTCTAGGCTTAGTAGTGGAATCGTGTTTCAGCTGTTCTCTTGCGAGGAGGTCACCAGTTTTGATTCTGTAGATGGTTATAGCTGGGTCGACGAGGGTCCGCGTGTAAAAGTTGTTAGGCTTCTTTGGCTTGTCTCAGGTCGAATCTCAAGGAATTCTTCTTTGTCCTAAGT…	comp79321_c0_seq1	---NA---	#N/A	-9.13483	86	42	0	0	0.624945	2.92998214622718e-10	4.26626328934579e-07
comp103644_c0_seq4	TGCACCTCATTTATGCCAATGTCAATCACTTGTTAAAGGGTAAAAGAGACTATGAGAGCCTCAAAGAGATTCGAAAAGTGCAAGATTGGAGATCATAAGAAGTGTGTTAAAGGCAAGACGGGCTAAGGAAGTGTAGCTGTTCAAAGACCTGAAGAGAAGAGAGCTGGTTCTTTACAAACCAAGATCATTGCGACATCAAGGACAGTGAAGACTATACTCTTTTTCCCTTAACAAAGTTTTATCCCAAGAGGTTTTCTTTGTTGAGGTTTTTAATGAGGTAGA	comp103644_c0_seq4	---NA---	#N/A	-9.2692	30	98	0	0	0.778198	1.36621051708962e-10	2.19870010980568e-07
comp2045994_c0_seq1	TAAGCTTTGACGTTTCCTCCACGTTCTTGTTTTTCATCTTTATTTTTTTAAAGTCAACAAAAAAAAGTGTTGTTTCCAGGAGGAAACTAGGGTATAGGTTGAATCCTGGTTTACATTGTTAGTGTGATATGTTCATTGTACTTTGGAAGTTTAATCATTCACAAGCAAAATGTGTGTGTTTTGTATTAAAAAAAAAAAAAAGAAAAA	#N/A	---NA---	#N/A	-9.34628	6	124	0	0	1.17893	8.33954715127867e-11	1.45715716010413e-07
comp3762319_c0_seq1	AGTATTTAAACGATCTTTAAATAAAATAAAGGTGGCCAGTCGCATGATCTAACGATAAACTAATTAAACCTATATACTACCAAACACATTATTATACGGTTATACCTAACTAAACTCTGATCTTTTGTGTAATCAGCGTATATACCTATAACTATTAAAACTATATAGAGGGAAAATAGTATTCGTCCTATACTCCTATATATATACAAAAATGTTATGTATTCAACAGCAGGCTCTATTCGAGCAT	#N/A	---NA---	#N/A	-9.4399	54	94	0	0	1.37081	4.71804927838455e-11	8.74340313998809e-08
comp100740_c0_seq5	CAACATTATGACTACATCCTCCTATCAGAAGACAAATCACCATTTCCACATCGATGTCTTGACATGCAGCGTAGATTGATCAGCAAATGATCCCCACAAAGTACATGTTAACCTTACATCACTTTCATCCCTGAGTTCAACATCAATCTTGTTTGTTGGCTTGTTGTTAACATCTATTGTCTCCATTGCACCAACATTAACCACTTGACCAACAATGTCTATTAGGAAGTTTGGGTTGAGGTTCTCGGATATTACAGAATCAAATCGGGAAAGAGATAGGTATGGCTCGTCAGACAGAGGATCTATCCTTGCCACAACGGTTTGAGTCATGAAACTCATCTTGTATCGATGACCAGTTGGTTGAATTTGCCACCGGCAAAACTTAACCCGAAATTTTCA…	comp100740_c0_seq5	---NA---	replication protein a1	-9.47571	67	87	0	0	0.904708	3.8676865335902e-11	7.3915115613034e-08
comp100929_c0_seq3	CAACAAAATCCCTGACGTCTTCAGGATAAGCAAGAAACAACATCTAAGGCCAACATCAAACAAGCTGGGATATACCAAACTAGCTTAATTTGATGAGATTGAGCTCGATTACCGGACATAAGAGTCGACCGCACCACCCATCTGAAGACACATCTCCGACGAACACCACCGACCAACTCGATGGACCAGATCTGTTTCTTCCGGGTAGAGCGAGACTCTAAGAACACGGCAAAAGAGGACGAATCGCTGGCAATACAAAGCCAAACACACAGGTAGATCGAGCAAGACATCATCCTCTACAAAATCATCAAAAGATCTACACCTGGAAACTAGAGTAGCTCCACTTCCGATCTCGTCGAGAGAAGCCAAAAACTCAAAAAACTACACAGCCGACA	comp100929_c0_seq3	---NA---	#N/A	-9.56004	90	77	0	0	0.996206	2.28679852757857e-11	4.66163879846892e-08
comp79451_c0_seq1	TAGTAACCAAGAGTAGAGTAACCAAGAGTAGAGTAACCAGGAGTAACCAAGAGTAGAGTATATTCTCAAGAGTTCAAATGGACAGAGTTTTGCTCTGTTTTCTTGAGTTTTGCGGAAGCTTTAACAACCAAGAGCATCCAATAGTCATTGAGAATTTGGTGCTTTAATGGCTGAAACTTATTGACCATTTGGACAATTAGTTTATCCAACGGTAAAGACATAAAACACATGTCTTGAGCAACTTAACCCACGAA	comp79451_c0_seq1	---NA---	#N/A	-9.64006	62	108	0	0	1.05343	1.45354347124641e-11	3.06522244772669e-08
comp97881_c0_seq4	TTTTTTTTTTTTGTCACTAGAACATTTTCATTATATTATACCAAGGTGAAATACAAAAGTGGAATGCGTTTTTGAAATCTTAAAGTCGGCGGAAACAAAGATATCCCCGGAAACTTAAGTCCAATATACGGGAATCACAAGGTGGAAAACTAAAGCCAAAAGAGGAGCTCTCAAAATCATCGGAGAAGTCGGAGGAGAACATTAGTCCAGGACTAAGTCTCAAGAGTCAATGTCGAAAGGACCATCAAACGCAAATGGAAGAGATCCAATGATAGAGGCCACCGCGAAGATTTGACCCAACTCAAGACTTCTCCTGCTGCTTCA	comp97881_c0_seq4	---NA---	#N/A	-9.67396	119	66	0	0	1.18409	1.16822561425683e-11	2.55152990856701e-08
comp1070535_c0_seq1	TCCAAAAAATGCGTGCCATATCCAGAGATCTTGTGAAGCTACCGCCTCCAAAACAATTGTTGGCTTAGCGGTGCCTCTTGAATACATTCCTTTCCAAGCGGTTGGGCAATTTTTCCACTGCCAGTGCATACAGTCAATGCTTCCAACCATCCCGGGAAAACCCCGCTGTTCTCCATAAAATAGTAGCCTTTGAAGATCCTCT	comp1070535_c0_seq1	---NA---	ribosomal protein	-9.67748	117	68	0	0	1.1179	1.16822561425683e-11	2.55152990856701e-08
comp92429_c0_seq1	GATCAAGCGTGCGGGGGAGTATTATAATATAAGAAGGAAATGAGAGAGAGGCCGGTAAGGCTGATGTGCAAAGTTAGGGTCAAGCTTGAAGATGTGCAAAGTTAGGGTCAAGTTATCAAGACCAGAGCTTGTGCAAATCCGGGTGTGCAAAGTTCGGGTCAAACTATCAACTCAAGATGGCACAATCGACTACAAAACACTAAAGAAGAATGTGCGAAGTTCGGGTCAATATTGAAGATGATTATGTGCAAAACAAGGGTCACACTCCTAAGGTGATAAAGATGTGCAAACCTAGGGCCAATGAGAGAAGTGAAGAAGGTCCCTAGGTTCAAATATGGTTTAGGCGGCAAAAAGGTGTCACATGTGTGTTTAGAAGAAAGCAACTTGCAAGGAGGACAC…	comp92429_c0_seq1	---NA---	#N/A	-9.80613	76	116	0	0	1.2158	5.32165778440716e-12	1.25171531463623e-08
comp697235_c0_seq1	GAAATACTGCAAAGTTTAGTAAAGATTAATATGGTGGTTATAAATGATGGTGATTTTGGTGGTTCTTGAGCTAGACTGTGCACTAGCCTAGAATAGATTATTAGTCTGTAAGCGTGTTAGAATTATGGTACTGGTTAGTGGTCAAATTACCTTTGCTGTAGATGAAACTAAGTATATATCTTATACTTCACATTGATACCAAAAAA	#N/A	---NA---	#N/A	-9.95244	142	82	0	0	2.29572	2.14995029146742e-12	5.47834208644542e-09
comp100740_c0_seq6	TTCAAGTAAAGTGAGAGCATGACCATCATTTGGCAACTTATTCTTGAACTCGACAATCTGACCATACTCTGGATTTATTGTAAGTTGTGATGCATTGAAAGCATTTGCTATCGTCCTTACATCATTGTAGATTTTGATTTTAGCAAATCTCAGAAGACAAATCACCATTTCCACATCGATGTCTTGACATGCAGCGTAGATTGATCAGCAAATGATCCCCACAAAGTACATGTTAACCTTACATCACTTTCATCCCTGAGTTCAACATCAATCTTGTTTGTTGGCTTGTTGTTAACATCTATTGTCTCCATTGCACCAACATTAACCACTTGACCAACAATGTCTATTAGGAAGTTTGGGTTGAGGTTCTCGGATATTACAGAATCAAATCGATCATCC…	comp100740_c0_seq6	---NA---	replication protein a1	-9.95335	71	139	0	0	1.35221	2.14995029146742e-12	5.47834208644542e-09
comp89935_c0_seq1	AGGGAATTCCTTGTTAGTTTCTTTAATTAAAAATTAAAAATTAAAAATTGAGTTGATATATATCTTCATAAATCTTTGTTCTTTTTTGTATCAATCATTCTTCGATGGTAGTGAGTCGTGAAACTATCAAATTTTCAAAAATTTTCTCTCCTAGACACATTGAGGAGCCATGAGAAAGTCTTTTATCTAAATTTCACCAAACCCTCCCCAATTTTAACCGCTGATTATCTTTATTAACCGCTGGACCAAAGCAAGACGGAAGCAGTTCCTCTTATCTCCCCAAACAAACCCTAGTTTGGCAGGCTCCTTCAAGGACTTTCTCCTAATTTGGTTTACGCCTCTTGTGATAATCTGAATGTCTTACTTGCCTACCGCATTTACTCCGTTTCAAACTGTTTC…	comp89935_c0_seq1	---NA---	retroelement pol polyprotein	-9.95351	91	123	0	0	1.36056	2.14995029146742e-12	5.47834208644542e-09
comp924953_c0_seq1	TGGCTCTTAAGGTTTGAGTTTAGGGAAGTTTGGATTTTTGTGATAATACTATGAGATTTTTTGAGATTATGATGTATTAAATCTTGGTAATTTGATGGATGAAGCGATGATTAAGGTAATTTGGTTTATTAGTTGGTTATGATTTGTATAGTTACCCGATCTTGATTGTTGTGGTGATGTAGTCTTAAAGTTTCGAATATTGAGGCTTGACATGGTGATATAGTCTTAAAGTTTCGAATATTAAAGTTTCAGTTTAGGGAAGTTGCGATTTTGTT	comp924953_c0_seq1	---NA---	#N/A	-10.0544	60	162	0	0	1.44413	1.14975508284407e-12	3.51566360456647e-09
comp105120_c1_seq2	GGCGTGTTCGCAGCTGAAGGATACGCTAGATCCACCGGTAAACCAGGTATCTGTATAGCTACCTCAGGTCCTGGAGCTACAAATCTCGTTAGCGGATTAGCCGATGCCTTGTTAGATAGTGTTCCTCTTGTAGCGATCACGGGTCAAGTCCCTCGTAGGATGATTGGTACTGATGCGTTTCAAGAAACTCCCATCGTTGAGGTGACGCGTTCGATTACTAAACATAACTATCTTGTGATGGATGTTGAAGATATTCCTAGGATTGTTGAGGAAGCTTTCTTTTTAGCTACTTCTGGTAGACCTGGACCTGTTTTGGTTGATGTTCCTAAAGATATACAGCAGCAGCTCGCGATTCCTAATTGGGAACAGTCTATGAGGTTACCTGGTTATATGTCTAGG…	comp105120_c1_seq2	Acetolactate Synthase (ALS)	#N/A	-10.1425	124	124	0	0	1.55008	6.81566175194877e-13	2.19374628652856e-09
comp92761_c0_seq2	ACTTGTAAGTAGTAGGGTTACCTAACAGAGATTCAATCAACTAAATTTTACAAAATCATATTATAAGATAATGTTAAATTGCCCATACCTGATCACCGGTGCTATCATCAGTTGGATTATCTCCACCATGAGACAGCTCAGTCACATCATCATCGTTAGTACCATCCTTGGAAAGAACTTTTGAAACCTTGTAGGTATCCAACTCATTCCACAAGTTGTCGTTTTCAATGCTTATCAGAAGCTGGTAAGTTTCCCAACCAAATTCCTGATAGCTGCTGGCAAATTTTCTAGATCTTCCATCTCATCAAAGGGTCCTTCAATTAGACTGTTAGCGGTACAACCAACAATCTCAGCAGCTGGGCTATCGAAAAACATTAATTTCATCTGTCCTGTTTGATC…	comp92761_c0_seq2	---NA---	replication protein a1	-10.4009	150	147	0	0	1.80122	1.37478825741537e-13	4.94559858130806e-10
comp94136_c0_seq1	GGTGAAGAACTCGAGGTTGCAAGGCGGTGTTACTACGAGAGCTAGCAAGGTTTTGAGCACAATGGTTGGTTCACTCACCGCATATGTACACATATCTATTGTAGTCTTCTGTGATATATATATAGTATGATAATTATCGTAATGGACAATGTAATTTGACAATAGAAACTCGTCATAGTGAGTGACATAAATAGCAGCGATATATACACAATTGTAAGATTGACTATTTATATTGTTAACATGCAATTATAATTAAACACGTCAGTTA	comp94136_c0_seq1	---NA---	#N/A	-10.5459	139	184	0	0	1.93692	5.63865774417094e-14	2.4630865310341e-10
comp87597_c0_seq1	GGAGAATTTGAAGTGATTACAAGTCATGGTCAAGGAATGTGTATTTTAAAGAACTGAAGCTCAACTCACCGAAGATGCCGATGACAAACAAGACCAAATGAGATAACTCAATGCGAAGAAGATGGAGAAGAAAACATAGGGGGTGAATGATTACGTTTGGGTTTATGTAGTTCTTTAAACTCCTTATCTAGTGTTTATGACATGTAGAATTTGTGTTTGTGGCTTTCTGACAATTAACGAAGTATTTGG	comp87597_c0_seq1	AT3g60420 Arabidopsis thaliana phosphoglycerate mutase family protein mRNA	#N/A	-10.5984	189	155	0	0	1.99706	4.03845622444034e-14	1.89978300312038e-10
comp100740_c0_seq3	TTAGCATGAATCTTTGTTCCCTGAGTATCAGCGAGCACCATATCAAATGATTCACCAAATTGTGTTGTATATGTTCTCCATGTATGAAGGACACGGACTTGCACTTTCCAGGAAGTTTTGAAAGGCTTGACATCTGATTTGACTCGGTAGTGTTGGGTAAGATGACAAGGTACGCCCACGGCTCCGGTTAAGTAATAGTCTCTGCCTGTAACAATGGCTTGA	comp100740_c0_seq3	---NA---	protein	-10.6543	129	215	0	0	2.03925	2.86081602514381e-14	1.45794336681391e-10
comp90523_c0_seq1	ACAGGGAGTGGGTGGTTACAGATGCACACAATCTTGGCAAATCCTAATATTCTACAATACTTTCATATCTTCTAACTTACACACTTGTACAAGGAGATTAGTACCAAAACTAACGGTACCGAAGGAGACTACATATTCCTCAATCGTAGTTCCAAATCATTCAAAAGGTGAATATTACTCAGGCACAACTATGTAATGTTATCATTCGACGACTTGG	comp90523_c0_seq1	---NA---	#N/A	-10.7082	84	263	0	0	2.08338	2.05182571130719e-14	1.14072183068174e-10
comp95789_c0_seq4	CATTAGTAGTAGACTTCTCCTTGGAAACCTTCTTATTACACTTTTTACATGCAATGTAGTACCACGCCAGTCACAGTCTATGGCGTAACTAGTACATATCAGCTTAACCTTACCAACCTCAATCGATTCAAGATATCTTGATGGTCCCATTCACATGTTGAGCGTAGAATTCTCCATTATTTGCTAACTGTAGCTCACGTTTTGGTTTGCTCTCAAGTAAAGTGAGAGCATGACCA	comp95789_c0_seq4	---NA---	#N/A	-10.7415	130	234	0	0	2.12378	1.65465894389972e-14	1.01190667714187e-10
comp92761_c0_seq1	CATGCGATCCGTCGAGTTATCAATTAAGTTGTAAGGCCAACAACAACAACAAAAGAAAACCTATAGCAAATATTATTCTCGATGGATTCCAAAGAATATGATCCTTTATTTAGTGCTTGAAAGAAAATTAAAACTTAAAATTCCAATGATCCAATGACCGATTCATTATCTCACTTCTTCTTGTAAGTAGCCCCATTGACTCCTTCTACCATCCCTGCAGTAGCCGTCTTTGCCTATGCTATAATCTCACCCTTTGTGAGCTTCTCCTGTTTTATGTTGACAACCTTGATGTGATCCAAACAAAGTTTCTTCGTAGCAGAAGCATTATCTAGAGGAACAACTGAATCACCGGTTGATCGATTGGAAGAAGGAGTGGTAGACTCAGAGGCTTCTTCACTA…	comp92761_c0_seq1	---NA---	replication protein a1	-10.7696	201	184	0	0	2.16253	1.39796182685914e-14	1.01190667714187e-10
comp108897_c0_seq7	CTAATTTTACAGTGATCAAACACTCTACTGAATCCAAACATAACAGAATCATCAGGTTTTTACAACACCAAATACTACATTTCAATCTTAAACCTTAAATGACCAGAACATATCGGCCACAAAATAGTCTCATAGAGTGAAGAGAGCAGTAATAAAATAGAAACTGGATTAAGAGAAATCAAATTCTGTAACTACTTTCCTCCTTTGCCATGATCATGAGAAATCAGATTGAGAAACTACTTCCTTCGTTTGCCCTCTTTATCTCAGAGTCTCTCTTCATAAAATCCAATATCATAAGCCTTGCCCCTGGTGGGATACCCGCTTCCTTTAACAACTCATCGGCATAGCAAAATCTGTAAGATGGCCATCCTTGAACTGCTTCTCATACTTCTCTAGACC…	comp108897_c0_seq7	mitochondrial import inner membrane translocase subunit tim17 tim22 tim23 family protein	#N/A	-10.9102	264	169	0	0	2.30602	5.71223268388542e-15	4.99045128261447e-11
			Note: Font with red color are from E.coli_MG1655 db

## Sheet: 49_WT
Transcripts		Transcripts from previous list	Discription	From nr_database	logFC_49_WT	Count_WT_1	Count_WT_2	Count_49_1	Count_49_2	logCPM	PValue	FDR
comp103776_c0_seq1	TCACAAGCAACGGCGGAAGAGTTAACTGCATGAAGTTAGGTTTTATCGGTCTCGGTATTATGGGAACACCAATGGCAATCAATCTCGCAAGGGCTGGACACCAATTACACGTTACAGCTATTGGACCTGTTGCAGATGAACTTTTGTCACTTGGTGCTGTTAGTGTGGAAACCGCAAGACAAGTTACTGAGGCTTCTGATATAATCTTTATTATGGTGCCTGATACTCCACAGGTTGAAGAGGTGCTCTTCGGAGAGAATGGTTGTACAAAGGCTTCATTAAAGGGAAAAACCATCGTTGATATGTCTTCAATCAGTCCTATAGAAACCAAAAGATTTGCTAGACAAGTTAACGAGCTTGGAGGAGATTATTTGGATGCACCAGTGAGTGGAGGTGAAA…	comp103776_c0_seq1	mcherry	#N/A	14.6435	0	3	36559	40110	10.2435	3.71159179337013e-33	2.2698239612355e-28
comp98045_c0_seq1	TGATTTTTTTTTTTTTTTTAATCATAAAAACCCATCTCATAAATAACGTCATGCATTACATGTTAATTATTACATGCTTAACGTAATTCAACAGAAATTATATGATAATCATCGCAAGACCGGCAACAGGATTCAATCTTAAGAAACTTTATTGCCAAATGTTTGAACGATCGGGGAAATTCGAGCTCTCACTCTTTTTCAAGAGCTTGCTCCACGATTTCAATCCAGTGCCTAACTGATGTTCTACCAGCAGATGCGAGATGTGTCTGACATCCGATGTTAGCAGTAACAATCATCTCTGGTTTTCCTGATTCCAATGCGTTCATCTTATTATCCCTCAATTGTCTAGCAAGATCTGGGTGGTCAATGCATATGTACCAGCAGATCCGCAACAAAGAT…	comp98045_c0_seq1	glycolate oxidase 4fe-4s iron-sulfur cluster subunit/Expression vector, mcherry	#N/A	13.6613	0	0	1301	1777	6.07452	1.49299060793307e-22	4.56519203140734e-18
comp97711_c0_seq1	GAGAGGTTAGTGAGAAGCTGTGTTTTTTTTGAAAGAAACAAGCAAATATTGAATAATCATCAATAAAAATTGCATAATACTTGAATCCTTGATTTGATACAATAGGTGATGGTCCCTAAAGATCACAATGGACTCTCTCTAAAGGTTTTAATTCTCTAGACTCGTAAGAAAAAAACTGTAATTTATTGCTCTTTCCCATCTGGCAAGGCTCACAAATGGAAGTCATTCTGCTCTTATTGACTTGAATATACTTGCAGGCTTGAAGATGCTGAAGAATCCTTGAATTTGAGTGTCCTAAACGATGATGCCAAATGTCCAGGGATGCTGCACATTGACGGTTGGAATAAAAAGCTACAAATTCTTGGTTCTGCAGCACATAGAGTCCTTCCTTACGAGGAC…	comp97711_c0_seq1	gag-pol-related retrotransposon family protein	#N/A	12.2348	0	0	329	869	5.04531	1.33082199734715e-18	2.71288064159217e-14
comp101074_c0_seq1	GTACATATAAGTAGTAGGGTACAATCAGTAAATTGAACGGAGAATATTATTCATAAAAATACGATAGTAACGGGTGATATATTCATTAGAATGAACCGAAACCGGCGGTAAGATCTGAGCTACACATGCTCAGTTTTTTACAACGTGCACAACAGAATTGAAAGCAAATATCATGCGATCATAGGCGTCTCGCATATCTCATTAAAGCAGGACTCTAGGGACTAGTTCAAAGTTCAGCGTACATTCTTCCTGGATTGAAAACACCGCAAGGATCTAACTGTTGTTTGAGCTGTTGGTGATATCTAAACAATGGTGCTGAAGAGGAGCGAAACCTCCATCTCCTGCTGAAATCTAGTAGCGTGACTCCTGCGTTCCTAGCATTCTATGTATCTGATTATC…	comp101074_c0_seq1	glycolate oxidase fad binding subunit	#N/A	12.0097	0	0	594	324	5.07281	5.53567689142579e-18	8.46335800737861e-14
comp105989_c1_seq1	ATAGTAGCGGAAGAGAGCATAGAGGAAGCATGGTGGTTTTTATGAGCTTGGAAAGAAAGAGCGGAAGAAGATGAGATTGAGGAAGATTCAAACGGAGAATGAATCTCCTGGATTATCTCTTACTTTCTCTCTTAGTCTTCTTCCTTGTTCTTCTCTGTCAAGTCGCCGGAGATTCAAAACGGCTGATGAAAGTGAGGAGGACAACGAGACAATTCAAAGCTTCATCAGCAAAGATAAAGATT	comp105989_c1_seq1	---NA---	#N/A	10.56	0	0	129	237	3.25932	4.99806820717736e-14	5.09428102016552e-10
comp3533231_c0_seq1	GATTCTCGGTTTGAGAGCATCCTGTGTAATTACAAATTACTGCATCATGATGACCTTTGAGAAAATAAGATATACATAGAGCCTGATTTTTGTCTGAATTGACTATTTCTTCCACTTTCAGATGTACAAAAAGATTTTCCTAACAACAACAGTTAAAACCTAAAACTAACTGAAACATTCCTCTTCTAGAAGACTTCAGTT	comp3533231_c0_seq1	---NA---	#N/A	10.2181	0	0	242	0	1.8798	4.15484922277923e-13	1.95453695553126e-09
comp91225_c0_seq1	GGCGATACTTTCCGATGTCGGTGATCGGAGACTCTAGCTTCTTCGACTTCTCACGTGTCATCTATCCTGTCTCTCCCTTGCCACGTGTATTGTGACTCGATGCTTCTGTTCAGTTTTCAAGGAAGAGTTTTCTTATTTGGGCCTGTGGGCTTGTTTTTGAAACTTTTTTACTTCTGTTTGTTTGTAGTATTGGCTTTCGTTTTGGCTTGTAATATTGGCTTGATTCACTTAGCTTTATATCATAAATAAAACTAGGACGATAACTATGGGAATAAA	comp91225_c0_seq1	---NA---	#N/A	10.0792	0	0	126	125	2.09651	9.73307007290136e-13	3.84529034782138e-09
comp85583_c0_seq1	CTAAGTGGATCAAAAAAAAAGAAAGAAGCGCGTCTCTCCCAAAACCTTAGTTTCCAGCCGCCGCTGTCGAAATCTCGCTTGCCTCTCCGCCGTCTGGAGATTCGCCAGCGGTGTGAGAGGGTTCTGCTCTTCTTCTTTGTGTTATTTTCCAGTTGTAGTAGTAGTTTGGTCCCCCGATATCTTCCTCTCCGGCGGTACCGAGGAATGGTTCATCTGTTGCGGCGGTTGATGCTTTGGAGCGATATCTCGGCTCGTTTCCTCTCTGGCGGCTGATGGTGGTGGTTTGAAGCTGCTTCGGGTGGCTTTCTTCGTAGCTCAGGGTTTGGATCTGAGTCCAGAGTCGCGCCCTCCTGCTACACCCAACCTCTTTGTCCAGTCTGTTTGGAGATTATCGGTTGA…	comp85583_c0_seq1	---NA---	#N/A	10.0713	0	0	91	170	2.55222	1.00604440462991e-12	3.84529034782138e-09
comp93196_c0_seq1	GCGGAGACGATCGAAAGATCTGATATTGACGTTTTCTTAAAAAACAGTCGAGCTCGGAGAGAAAGCTTTCTGGGGAAAATGAACGGTGGATCTATAAGCTCGAGCAATGATCCAATCAGAATTTGGCACGTGTACAGATCGTGCTTCGTTGTGCGCGGTTTCTATGGTGGTTCTATCTCATCGTGCTAGATGAATGATACTGTCTT	comp93196_c0_seq1	---NA---	#N/A	9.85218	0	0	109	105	2.69592	3.89505344129644e-12	1.2536947010657e-08
comp110150_c1_seq1	CATTTTATTTCTTTTGTCTGAAAGACAAAGACGAATCCTTCGATGAGATTTTTTCCTTGGCTTCAGCTGAAGGCCCATCGATTTTGCAGCATTTGTTGATGCACCAGTACTAACCTTGTTCGATTGAGCTTTCACCACAGGTAGCTACTGCGACTAGGCTTGGAGAGAAAGCGAAGTTTGGGCTTAGCAGAGAGACGGAAAGAAACTCTGCGAGAGCGGTTTGGATTGGGAAGTGCGAGGAGGTTTGAGTGACTGCATAGACGGAAGCAGCAGCAGCTGGAGATGTGACTGAGAACGACGAAGACGCCA	comp110150_c1_seq1	chloroplastic acetylcoenzyme a carboxylase 1	#N/A	9.6608	0	0	112	70	2.96188	1.2199123036783e-11	2.98414947725786e-08
comp35807_c0_seq1	AGAGAAACAAACTTAAACCAAAACAAATTTCTTGTTCGGACTCAAATCTTTTAGAGAATCAATGGCGACTTCAAATGATTCATCATCAAACGAGTCTTCCTCAGAGGAAGAATCCCGACCATCAACCTTGCAGATGAAACCTGTTGAGCAGAGCGCCGAGGAGGATGATTCTGAGAAAGATGAAAGCACTAAGCACAAGCCGAGGTTGTTTCTGAGAAGGTCGCCTCCTCTGAGGAGGAAGAAGAGAGCGCTGAGGAAGAGAGCT	comp35807_c0_seq1	---NA---	#N/A	9.28284	0	0	71	74	1.6745	1.15553085314345e-10	2.20832779137461e-07
comp108617_c1_seq2	TAACAAACAATTGCGTTTTATTATTACAAATCCAATTTTAAAAAAGCGGCAGAACCGGTCAAACCTAAAAGACTGATTACATAAATCTTATTCAAATTTCAAAAGTGCCCCAGGGGCTAGTATCTACGACACACCGAGCGGCGAACTAATAACGCTCACTGAAGGGAACTCCGGTTCCCCGCCGGCGCGCATGGGTGAGATTCCTTGAAGTTGAGTATTGGCCGTCCGCTCTACCGAAAGTTACGGGCACCATTCAACCCGGTCCAGCACGGCGGCCGGGTAACCGACTTGCTGCCCCGAGAATTATGCAGCATTTTTTTGGTGTATGTGGGCCCCAAATGAAGTGCAGGTCAAACCTTGACAGTGACGACAAATCGTTGGGCGGGTCCAGGGATCCAG…	comp108617_c1_seq2	---NA---	#N/A	9.25558	0	0	55	92	0.882337	1.36621051708962e-10	2.45737071095929e-07
comp109283_c0_seq1	GAACATGGAACACTACATGTTGCAGGGGTATCAGATTATAAGACCATGCGAGTTAAGGGTTTGTACGGGAAGAAACCAATTTATGTGTTGCTGGATTCTGGTTCAACTCATAATTTTGTTGATCCTAGGATGGCGGCAAGGATGGGGTGTAAGGTTCAGTCTTCAAAACTAACTCAAGTTTCAGTGGCTGATGGACGGAAGTTAGGAGTTGAGGGTAAGATTGAGGGTTTTCAATGGAGGATCATGACAACATTCTTTGAGTCTAACGTGTTATTAATCCCATTAAGAGGTTGTGACATGGTCTTGGGAGTGCAATGGTTGTCGACTTTGGGTCCAATTACTTGGGAGTTCAAACAGCTAGAGATGAGTTTCATGTGGAATAATAAGAAAGTGATGTGT…	comp109283_c0_seq1	---NA---	retroelement pol polyprotein	9.24271	0	0	66	76	2.40747	1.53020622158745e-10	2.59943781892168e-07
comp108617_c1_seq1	TAACAAACAATTGCGTTTTATTATTACAAATCCAATTTTAAAAAAGCGGCAGAACCGGTCAAACCTAAAAGACTGATTACATAAATCTTATTCAAATTTCAAAAGTGCCCCAGGGGCTAGTATCTACGACACACCGAGCGGCGAACTAATAACGCTCACTGAAGGGAACTCCGGTTCCCCGCCGGCGCGCATGGGTGAGATTCCTTGAAGTTGAGTATTGGCCGTCCGCTCTACCGAAAGTTACGGGCACCATTCAACCCGGTCCAGCACGGCGGCCGGGTAACCGACTTGCTGCCCCGAGAATTATGCAGCATTTTTTTGGTGTATGTGGGCCCCAAATGAAGTGCAGGTCAAACCTTGACAGTGACGACAAATCGTTGGGCGGGTCCAGGGCGAATT…	comp108617_c1_seq1	---NA---	alpha fragment	9.20899	0	0	48	96	1.09657	1.81864465054606e-10	3.0059246920039e-07
comp96432_c0_seq1	TCATCTCTTAAACCACCTAAGAAAGATCCTATGACACAAGAACAACTACTAGCACAAAGAAGACCAAATCCTATTCTGAAGAACAATTCAAATCCAAGCTATTAGAACCTCATGATCGATGATTAGAACATGTTCCAACAGCATCAACACCCAGTAGTGCAAAATCAGAAAAGCTTGATATCTCCGGCTTTCATTGTTCCGGTCCTAAATCAAAACTTACCATACATCCGACTG	comp96432_c0_seq1	---NA---	#N/A	9.13668	0	0	83	42	1.25877	2.75666601453557e-10	4.11180268582738e-07
comp103604_c0_seq2	AAAGGAACAGATCGAGAAAGAAGATCCATAAGTCCTGTATTTTGATTCGGTTAACTCGAACTCTCTGCTTAGATTCTTGCGGTTTTGAGTATTCAATGTAATGTTGCAGGCAAGATCTTTCATCTTTGGATTCTTTCTTTTCCTATGCAATGTGTTTAGCTGTTGAACCACATGACTGATTTAAGAGATCAATCAGCAGCCTTTAGGTCTTAATAAGTTATACTGAAATACAATGATTTGATTTGGTTAAAAAAAA	comp103604_c0_seq2	---NA---	#N/A	9.04293	0	0	94	18	0.664291	4.84436281781214e-10	6.88969786333259e-07
comp2062479_c0_seq1	GACAAAAAAATGATTTCATATTTCACTTAAATCTTCTTCCCCATTCGAAAATGTCACCAGGGAAAAAAAACACAAAACACAAAACCCAGATAAGAGCTTTTAAACTTGTGTTTGGTTTTAAAAGATTGTTATCAAAATCAATTCATAGGAATATATGATAATATAGAAAAATAGTTTATAGTATTTTGCCTGGCTCCAACCTGT	comp2062479_c0_seq1	---NA---	#N/A	9.02385	0	0	0	140	1.66005	5.51740650171733e-10	7.66856805937552e-07
comp2789335_c0_seq1	GGTCTTGTTTTCAAAAACTGGGTGATGAAAAAAAAATTAAGTAGCAGAAGAAGAAGAAGGAAAGTTCCTTGATCACAGCTCTATACTGACATCTCTGAGATCTCTGGGAGATTCTTTTATCACTCAGATCACAAATCCCTCTCTCTCTCGTCTATTGTTCCTTGTAACTATCAATAATCGTAGACTGATTAGGCTTCTCCATACCATTGG	comp2789335_c0_seq1	---NA---	#N/A	8.99033	0	0	97	9	0.987386	6.72976660384306e-10	9.14575281462272e-07
comp100248_c0_seq8	GGAAGCATGGAAAGTATAGAAGATAGATTACTGTATTGGAGTTATTTCCAGAATATATGTTTGCCTTCTACTTTTAATCCGAGTTTCTTGTTGCACTAATTATGAGTTTCAGCAACCTCCAGAAGCTATGGGAAGGAACTAAAGTAAGTAATTTTGATTAAAAAAAAAAAACTTTCAATTTTCAAAAACTTTTTGTGTGTATCTATAATTTGCTTCGGTAAAAGTACT	comp100248_c0_seq8	---NA---	#N/A	8.89095	0	0	62	46	0.677533	1.16821744444387e-09	1.4288467562993e-06
comp4540080_c0_seq1	AGGTAACTATTATCTTCTTTTCTTTTAAGCTTATTGAGTAAAGCAATGGTACAAATTTCTCATTATTTTCAAATACATAATTCAATTTGTGGTCTAATTATAGGATTTTCAGAAAGGATGAAAACACTGTCGACGATGCTGAAGATAGGCTAAGTTACGGAACATAAACTTTGTTTGGAAGGAGTATTGTCGATTGATAATAA	comp4540080_c0_seq1	---NA---	#N/A	8.88567	0	0	51	60	0.51483	1.16821744444387e-09	1.4288467562993e-06
comp108669_c1_seq2	TGGAATTTGTTGAAAATACACTACTAGGCAAGATCACCAGGAGCATTAAGTTTCACGAGAAGACTTTACTTGCACTCTTGCCCTTTTTTTCAAAACTTATATTGAGGGTGGACCGTGATTGGAGAGATAATCTTCTGCAGGTTCGTCTAAGATCCTTTGAGCAATTTTAGTTAGGCAGGAGGATATACTTAATTAATTAGTTCC	comp108669_c1_seq2	arm repeat superfamily protein	#N/A	8.87812	0	0	87	12	1.22543	1.25456533888115e-09	1.44760270375993e-06
comp5799970_c0_seq1	ATATGTCACTAATGGTGCATTATGTGGAGACATTCACTTCGACATTGTCTCTCAGTCACAGGAAAACTCACCAATTGCAACATATACAGATTTGATGAGCGAACATCATAAGCAACACGTGGGTGATATTGATCTTCTAACGACAATAGCTGATTATGATATAAAGGTTAATAAAACTTTTGTCAGAGTAGGAAGTGCTTATAAG	comp5799970_c0_seq1	---NA---	#N/A	8.87769	0	0	71	33	0.468742	1.25456533888115e-09	1.44760270375993e-06
comp93867_c0_seq1	GCGTATTCAACGCTGATCCAACTGGAGGTATGATTTACCTCCAGGAGATCGGAACTGAAGAACTCCTTCAAGGAGTCTGACCCCATCTTCGGCAGTCCAAAACTGCTGAGGTACAAGCTTTGTTTTCTGTTTCTTTGCGGCAATCATGTCATCAAGCTGCTGACCTTCACTCAAACGACGCTTGCCAGAAACACATATCTGCGCTTTCTTCGAGGGAACTTCCTCCTCACAGCTCTCTTCTCCATTACTGTCCTCAGCAGCGCTCTCTTCTTCCTCGGAGACCTTCTTGGCAGAAGCCTCAACCAAATCCTCCTTGGAGCTCTCTTTCTCTTTTTGTT	comp93867_c0_seq1	---NA---	#N/A	8.85489	0	0	52	56	1.40789	1.44929807540818e-09	1.58271113931406e-06
comp73682_c0_seq1	TTTTTGTGTTGTATTTTGATGTCTTAATTTGTGCTATAATGGATATTGAATCTCTCTTTAGCTCTACTTTCTTTGGGCAAACAGTCACTTTACCAAATTGTTGTGATGTGGTGGAGTTGGAGCATCACAATGCAGTTCTTTTGATTAATGCTATCTGGTCAAATGTCATCACTAAAAAAAAAAAAAAATATTGTATAAATTGTATTTATTT	comp73682_c0_seq1	---NA---	#N/A	8.83733	0	0	9	111	1.68215	1.55905045227156e-09	1.58906217347778e-06
comp86035_c0_seq1	CTTCTTCTTCTTCTTCTTCTATCGATCATTGTGCCGAAGAGAAGCTTAATTTAATGGGCCAGAGTCACGTGGTTAGCACGCGGAACCAGACCCACTCTAGTAAATATTCTAAACATATCCATCCGAAAATCTTTGTGGTCTCGTCCATATCCATATCCTTTTAAACTCATCATGATCTCAATGTAACACGTCAATGAGTTTTGTTGAATATACACTTCAACGCTTTCTTTCACAGATTTTTGGGTGAAGTATTAGAAAGCTAGGACCAAGCAAATTTTGGACCACTGGCGTGTTAGTAAAAAGTGTAGTCTCAACTCTCATGAATCCGAGTCTCCTATAATTGGGAGGGTTGACTGAGTCATTTAAGAATGCAAGTTCAACTACGAGCTTCGCGGTGGA…	comp86035_c0_seq1	---NA---	#N/A	8.83657	0	0	47	61	0.962338	1.55905045227156e-09	1.58906217347778e-06
comp88473_c0_seq2	GTGAAGAAGTCTTTACCAGAGGAATATAGACAGAAGGCACAATCTTCTCTATTAACAGCTGTTCTTTCAGCTGGTATTGCAACACTGACATGTTACCCTCTAGACACTGTGAGAAGACAAATGCAAATGAGAGGAACTCCATACAAGTCAATTCCAGAAGCATTTGCTGGAATCATAGACCGTGATGGGCTTATAGCTTGTACC	comp88473_c0_seq2	mitochondrial substrate carrier family protein	#N/A	8.78292	0	0	71	25	0.568422	2.26587339381346e-09	2.1651482406041e-06
comp109074_c1_seq5	AAAGCTGGGAAAACCAAGTTTTTTTTCTGATATTGCGTCTCTCGTGTTGATGCTATTGGGACAAGTTCTTATTACAGATCATGAGGTTCTATTAGCTTGGAATTGCTTTGTTCTTCGGTCTAGGATTTGGTCTCCTCTGTGCTAGTAGTTGTTTTCGTGTCATAGAATTTAATTATGTAGTTTAAAAGATGATTTCATACCGAGTGATGGTA	comp109074_c1_seq5	---NA---	#N/A	8.7729	0	0	62	36	0.98928	2.26587339381346e-09	2.1651482406041e-06
comp3139049_c0_seq1	TCCCTTGTTGTTGGCAGGGATACTTCATAAATATGACTTCGTATTTATTCGATATCTGTGGTTGTCTGACTAAAGAAGAGACCGTATTATTGCAAATTGATACTCGGAGTTGAAAACGTTTTGACATATAGTGGAGAGAGCCGACGAATCAAACCACTCACTCATGCTCAAACTTCTAATGATATACGAAAGCATACCGCCATGATTATAG	comp3139049_c0_seq1	---NA---	#N/A	8.76284	0	0	53	47	0.386544	2.44631896579428e-09	2.30160979004845e-06
comp110283_c0_seq6	CAGTGAGAGTAAACCAAGTTTGTGAATCTAAGGACATGTTTTCTATTGGAGATAAACTCTTTTGGAGTTTTGTATTGAATGGTCGGATATTTGTTAGAGGCATTTTAGTGTTTTCAAAACTTCCTATTGATCATAAATGGACCAAATCTCTGGCTAGCAATTTCGCTTTTTTACTGCTCTAGTCTTAAAACCAGCTAAGGCCCCTAAATGAC	comp110283_c0_seq6	---NA---	#N/A	8.73635	0	0	43	58	0.673769	2.85697335422086e-09	2.49597436396253e-06
comp108467_c2_seq2	AAGCAGTTGGCGTTTTGGATAGGGGAAGCAGTGGAGAATCTTTAGATTTTTCTTTGTCTTAATTAAGTTCTTTTTAAATCTTAAATTTGTAGATCTTTTTTCTTTAATGTGGTAGTTGTCACTTGTGAGTTATTTATATGTGCTAATTGTATATTGGGATGTCATATGCGTGTGTAATACGCTTTGGCTCAAAAGACCTCTCTA	comp108467_c2_seq2	---NA---	#N/A	8.69903	0	0	85	0	0.835299	3.62379349308836e-09	3.07795959819193e-06
comp36207_c0_seq1	GCTTTCGTTTGATAGCTCTGAACAGTCAACAATCTGATACCAATTAGTCCGTATAAGTGTTTTTCTAAGAAATACTGACCTTGTTTTCCTCTCGAAAATATCCCAAACAAGCATTAGTTTGTCCTGAGCCTCTTTATTGACCCTAATCTTGCCAATTCCTATGTCGAAAACCCAGATTGCAGACCCAAACCAAAAGGTGGTGGGTAATGAACTCGCTGAGAACATCGCTTCCGTCTCGGACCAAATACATAAATGAAATTCTCTTGAGTTAGTGAAGAACCCCATAATTTTTACCAACAATGTAGATTGTCG	comp36207_c0_seq1	---NA---	#N/A	8.62547	0	0	35	60	0.53159	5.46239198177102e-09	4.28272540570778e-06
comp1853245_c0_seq1	GATCTGACAGACAAATAATTAAGCATTGTTGATAGATCGTTGAATAGAGAATCCAAGCAAATTCACAAACCAAACATACTATCATCTATGTCCCTAAAACTAATCATCTTCAGCCAACCCAAACAGTGATGATAACACAACAAAATCTATGTCAGATCAGATTTCGGAGGATCTTACCGCTGAAGTGGCGGGATAGAGAGGAGG	comp1853245_c0_seq1	---NA---	#N/A	8.61996	0	0	66	19	0.341698	5.46239198177102e-09	4.28272540570778e-06
comp90314_c0_seq1	CGTACGCACGTAACAGAAACTCTCAAAAGATTGAGAGGATTCAACGATTGAAACCGTTCACACGTCTCGTCCTTTGCCGAGTGACTTTCTGCTAAAGTAAACCACAAGCTGTCCACATGACTAAGACAGGCTGTGCCCATTGCCGAAATAAAGAAGCTTTCTTTGTTGTGACTTAACCTTCGTAAGCAAAGTTGGAATCTTTTTTCCCACCC	comp90314_c0_seq1	---NA---	#N/A	8.60132	0	0	39	53	0.539646	5.94285618680388e-09	4.60044772283533e-06
comp15918_c0_seq1	GAGGTTGGGTGTAGCAGGAGGGCGTGACCCAAGTCCCAGATCCGAACCCTGAAGCTACGAAAAAACCGCCCGGAGCAGCTTTGAACCACCACCATCAGCCGCTGGAGAGGAAACGAGCCGAGATCTCACTCCGAAGCATCAGTTGAGCCACTCCTCAGCACCACCGGAGAAGAAGAAATCGAGACACGAAACTACTACTACTA	comp15918_c0_seq1	---NA---	#N/A	8.59501	0	0	44	46	0.740849	6.47059508505825e-09	4.88529928921898e-06
comp105755_c0_seq1	CGCTTTCCCCCGCAGTTGGTAGGATATCACCAGATTATTACTGTATGGATGGTACAATTCCTAGAAGGGCTCTCCCAGGAGTTTTAGAAGGTATTGCAAGACTCAGTCAACAGTACGATCTTAGGGTTGCTAATGTGTTCCATGCAGGAGATGAAACATGCACCCTCTCATCTTATTTGATGCTAATGAGCCAGGAGAGTTCGCTAGAGCAGAAGAGCTTGGAGGAAAGATTCTTGAATTGTGTGTTGAAGTGGGAGGTAGTATATCTGGTGAACATGGTATCGGAAGAGAGAAGATTAATCAAATGTGCGCTCAGTTTAACTCTGATGAAATTACCACTTTCCATGCTGTTAAGGCTGCATTCGATCCTGATGGACTTTTGAATCCTGGAAAGAATAT…	comp105755_c0_seq1	fad-linked oxidases family protein	#N/A	8.58347	0	0	64	19	2.29333	7.05076308936314e-09	5.25840752109759e-06
comp37102_c0_seq1	TTTAAGATGATCAGCATTTGAACATCCCATTTGAAACCAGCACGCCTTATAATAGCTAAAAAAACACCCGGAGCACCACCTCTCACAGTTCCTCTTCCAAGACGAGAGTAGCTACATTAGGCAGGAATGAGCCACCGATGGTTGAAGCGACATGCGTGCCATGACCGCTAAAGTCTCTCGGGGAAACATACTCAGGGTTTTCTTTCGTGTTCAAGACTCCGTTCTCAGCAACAAGGCCATCGA	comp37102_c0_seq1	subtilase family protein	#N/A	8.5572	0	0	71	8	0.446674	7.68913250553426e-09	5.59796307590414e-06
comp4606110_c0_seq1	TACGTATGGATAAACTATCGAACTGTTTCGTGATGTGACCTCTAAGCAAAATTCTGATGAATTTTTGTTCAACAATTTGATTATCATAGTATTCTGCTTTTTATGTATTGGATTTGATTAGCTTATGACATTTGGTACTTCTATTTGTTAATTCGTTTCTATTATCGCTCTATATTTGTGTAATTTCACCATCTTATTTAAAAAAAAAAAAAA	comp4606110_c0_seq1	---NA---	#N/A	8.54825	0	0	56	27	0.465683	8.39217443687016e-09	5.96771427542784e-06
comp97175_c1_seq1	AAAAATTGGTGAAATAATGAGAGTGTGTATCATACTGCACAATATGATAGTATAGGACGAACAAGATGGGTATGCTCAGTTGGACCCATATGAATTCGCACAATTGGAGTCAAATAGAGTTTCAGAAGTTGACTACACACTTCCAACAACCAGCCTTCATGTGTCTCTACTATGCTCAACATTCGAATGGATATTCATGATCGAGAAAAACATAAACGCTTGCAAG	comp97175_c1_seq1	---NA---	unknown	8.53042	0	0	39	48	1.62278	9.16715119458707e-09	6.37064921937469e-06
comp108593_c0_seq10	TATGTAGAGGTAAAGATGCTTTACAAGATCAACAAACTCAAGACTGAGTGCATGAGGTGACTTTGATTCTAATTGCGTTGGTGCTGCATACCTTCCATGAATGACTGAGACAAGAAATCCAGCCGAGCGGATTAGTTCAATCTCTGGTTTTGTGATTTTGTGTAACCAACATGCATTAAGTTGGCCATCAAACCCCGTGCTTGGACTGCATTCCA	comp108593_c0_seq10	alpha beta-hydrolases superfamily protein	#N/A	8.48245	0	0	48	33	0.723935	1.20105108028357e-08	7.65107070986891e-06
comp110198_c0_seq15	GAAAGCCAGAGACGAAGAGGACAAGCTCCTCTTTAACCTCCTTCGTCTCTCTCTTACCCCCCAAATTGAGCCGCCGCGGCTATGTTTTCTCAGGCGACGCCAAAATCTACAGATACATAATCAAAAAAAAACTCCTCCGGTTGCTCAAATCGCCGAACCATGTCCCGAAATTTCTACACTGAACCAACAACGACGACACAATCATGG	comp110198_c0_seq15	---NA---	#N/A	8.40415	0	0	61	11	0.668137	1.91891919948767e-08	1.06683185131517e-05
comp61573_c0_seq1	GCTGTATTCACCGGAGATACACTTAACACCCTACACTCCATCTGGAGGGAGAGGAATGCTCGGCGCCATGGTGACACTACATCTACGGTGGAGAAGCTGGTTCTACTCATTGACAAAAATGTTCATAATCGGTTAAGCATAATTGGTAATGGCGGAGCTGATACCATTCAAACATGGTTTGCGGCAAGACTCCAGTCAGCCTAACATTTCTTCTTTAGACACAGTTTTGTAAACAAACGACTTTGCTCTGCATTGTAAAAACGTTTTATTTTTTCTAGAGAAGAGAAGAACCAAACATGAGCTTGTGATCTT	comp61573_c0_seq1	---NA---	non-ltr retroelement reverse transcriptase	8.39161	0	0	42	35	0.828021	1.91891919948767e-08	1.06683185131517e-05
comp100171_c0_seq2	AAGAGATCCGTGGATGATCTCCGGCAAGAGATTTCAAATGTCCGGCCATTCCCGCCGGCGCCGATGGATTGCGGTTCATCATCGAAGGTCGAGAATAAGAGAAAGACGACTGATTATGGCGGGAAGAAAAATGTCGCTGCGGAGGAACTGAAGAAAGCTTGAAAGGACTTTGTGAATATATATATGTTTTTTGAATAATACTTATTTGTTATGATTATAGCAA	comp100171_c0_seq2	19788AT3G57990.1 unknown protein\x3b Has 1497 Blast hits to 1323 proteins in 52 species\x3a Archae - 0\x3b Bacteria - 4\x3b Metazoa - 23\x3b Fungi - 34\x3b Plants - 61\x3b Viruses - 0\x3b Other Eukaryotes - 1375 (source\x3a NCBI BLink).	#N/A	8.35455	0	0	18	64	0.160493	2.33040327508285e-08	1.250138704278e-05
comp1061544_c0_seq1	TATCATGATCATCATCCGGAAATGCTTCAGTGGGTTCGGGTAGCAACTCGTCAACAGCAGCAGAGAAAATGGAAACATAACGGCGAGTGTTTTCAGTCAACCGTCCGAGAAACTCCTCAATATCACCCTCATAATTGAATAAGTCATCAAGATCGACCGTAATAGCTCGAATCTTACGATTTGAAACCTCTTGGAGAATCTCCATGTACTTAGATCC	comp1061544_c0_seq1	minichromosome maintenance (mcm2 3 5) family protein	#N/A	8.35362	0	0	64	4	0.293262	2.57212569966456e-08	1.35602023416367e-05
comp474730_c0_seq1	GAGTAGTATCAATAACCAGAGAATCCAGAGTCAGCTTTAGCAAGGAGAGACACGAGTCATGAACAAAGGGAAACACAATTGAGTGACGAAACAGAGGTTTCAGCGAACTTTTGACAAGAGTGTTTGACGAAAGGCTGCAAAGGAAGACCACTTGACTTTGCTACTAAAAGAAGCTTCACTGTGAGTTTGTTCACTAACGATTGATCAACT	comp474730_c0_seq1	---NA---	#N/A	8.34958	0	0	50	22	0.153335	2.57212569966456e-08	1.35602023416367e-05
comp2475229_c0_seq1	AACGGAAGGTTGGCTATGTAAGAAAGCTCCAAAGGAAAAAATCTCCAAAACCAAAGCCAAAAAGTAGTCGCAAGACATCCAAGATTGAAAATAGTTCACAAGAAGAAATTTTGAAAAGTGAAGATAAAGATACCGATACAGATGCCATAATTGCCGAGGAAGTAACAACGGATAAGAATATCAAGCCCTCTTTCAAGATTACCTTTGG	comp2475229_c0_seq1	double-stranded dna binding	#N/A	8.31556	0	0	40	33	0.505143	3.14348261031262e-08	1.57573507404646e-05
comp107115_c0_seq5	TTTTCTTTTTTTTTTTTTTAATTCTCTCTAAGATACGATCCGCAAATGAAACAGTTTATTTCCAACTTATGAGGAAGAAGTGAAAGTTATCAGAATCTGAGTCCCATAAATCATATCATGGTGGACTCAGTTACTTGATGTAGCCTGAGAGAAGATGTTGATGGTGATGATGATGATGATGCACCACAAAAACCATCCGCCGCTG	comp107115_c0_seq5	---NA---	#N/A	8.3145	0	0	10	72	1.31923	3.14348261031262e-08	1.57573507404646e-05
comp60162_c0_seq1	CGGTTAACCGTCAACCGGATATCCGGGATAACGGATCCGGATTCGGATAGTAGAATTGTGTATCCGCCGGAGCCGGATCCGGATTCGGATACCATAAAAAAGGCCGGATATCCGGCTCCGGCCCAGGCCTATTATGAAGATTTCAGAATTTATGATGATATTCTGCAGGACTATTATTTAAACAAAAAAAAAGGAAAAAATAAATA	comp60162_c0_seq1	---NA---	#N/A	8.29495	0	0	36	37	0.697543	3.48088225847894e-08	1.66307308216625e-05
comp3124461_c0_seq1	TGAGAGATTTGCCAGATTGGAGAAATATGTGGTTTATCTTTTACAACCAGTTATTTTGTCTCCTTCATATAAAACCATTATTATATAGGACTTGGAGATGGTTGAAATTAGGATTTAACCCAAAGTATTTGTTTTCATTATCGAATCGCACTTAAATATTCTGTTAATAATATCAAGATGTCGAAGTCCTTCAGGATCATTACTG	comp3124461_c0_seq1	---NA---	#N/A	8.28787	0	0	28	47	0.179029	3.48088225847894e-08	1.66307308216625e-05
comp2612086_c0_seq1	GAACCCTAAAACTTCATTCAAACTGGGAGATAGAGAACCCAGATAACAAAATTGAAAAAAAGTTCCGCTTATTGAACAAATTCGAAGCAAGGAAGGAGCTAGGGTTTTGAAATTAACGAGGTTTTTGTTTTAATCGGGTGGTGGTGAGTGAGAAAGACAAAGGAGGCGATTCGAATAGAAGACGAAAAGATTACTGAGCAAGGTAGAAGAAAAC	comp2612086_c0_seq1	---NA---	#N/A	8.28478	0	0	44	26	0.705407	3.48088225847894e-08	1.66307308216625e-05
comp105755_c0_seq4	ACGGCGGAAGAGTTAACTGCATGAGTATTTGTACGAGGAGAGACTTGATGGAGCATTGCCTGATGTGGATAGGACCAGTGTTTTGATGGCTTTAGAGAGCATGTGCCTGGACTCGAAATTTTACATACCGATGAAGAGATTATCCCATATGAGTGTGATGGTCTCAGTGCTTACAGAACAAGGCCTCTTTTGGTTGTGTTGCCAAAGCAGATGGAACAGGTTACCGCTATCCTCGCAGTGTGCCACAGATTAAGGGTTCCTGTTGTGACAAGAGGAGCTGGTACCGGACTTTCAGGAGGTGCACTCCCATTAGAAAAGGGAGTTCTCTTAGTGATGGCTAGATTCAAGGAGATTTTGGATATCAATCCTGTGGGAAGAAGGGCTAGAGTTCAACCAGGT…	comp105755_c0_seq4	fad-linked oxidases family protein	#N/A	8.27805	0	0	56	10	2.4575	3.8588781835332e-08	1.73521834789686e-05
comp1825262_c0_seq1	TTCTAACTTTTGAGAAAGTCTACTTAAATAACTGAAGAAATTAAATGAAAGAGTAAAAAATATCTTGCTCATCACGATCCACTGCTTTCGTCTCAACTACAAGTTGATTAGTTGGAATCGCTATCTCCAGTTTGGTCTGTCAAATCGAAAGTTTTTGTCTTGTTGTATGTATCCACAAATTTGTAGGGTTTCTCCGGCGGTCTGGGTTT	comp1825262_c0_seq1	---NA---	#N/A	8.27275	0	0	55	11	0.749155	3.8588781835332e-08	1.73521834789686e-05
comp3355917_c0_seq1	AGTAGAGAAGAGCTCGAATACAATGGAAGATTTACAACCTTGGATCGACCAGTCATTATTTCTGTTCAAGAGGCAATGCTTTACTTCTGGCTGTGAGACAAAGCAAAAAAGTAAAGCAGATTTTTGGCTTGTTTTGAGTGTATGTATTGTCATTGTGTTCTGTGTTTGTTTGCCTAAAGTCTTATTGTATAAAAAAAAAAAAAAAAA	comp3355917_c0_seq1	---NA---	#N/A	8.27258	0	0	45	24	0.313855	3.8588781835332e-08	1.73521834789686e-05
comp64583_c0_seq1	CCAAAAACTTTGATTTCTCATATCTCAATTCTGATTAGTCGGATAACTAGAGAAAAGTAACAACTGATAAACTGAGATACGTTAAGAACCTTAGATAAACATAAGCCAATACATAAGTTAACAACACCATAACACAAATCAAAGAAGGATTTCTACATTTCTCAACTCCTCTAACTCTGATCAGTCTAATAATTAGCAACAGAGCACCTTTGTAATCTCTAGAACACTAAATATATGGCAGATTTGTGACCAGACATAATGGTTAGTCACATAATGATCCAACAACAACAAGAAGAAAGAGTTTGAGATTTTGTTTTCTTGGCAGGAGGTTGGAGGGTCTTTCT	comp64583_c0_seq1	---NA---	#N/A	8.24953	0	0	34	37	0.46907	4.28289475030575e-08	1.85759169116984e-05
comp68675_c0_seq2	GGAGCTCCGGCGCAAGTGAGATTGATAAAAAAAGTAAAAAAAAAAAAAATGCAGGTAAGGGGGAGAAAAATGTGAAATTAAGTTGGTGATTTCATGGTTTTGTAAGTTGGTCTTGTTTCAGTATTTCATGTAATGTGTGGTAAATATGGTATGAAGTTGGGTATAAAAAGCTTTTTGGTGAGAAAGTAGAATAATATTTATGTTGTTTTGTTTGATATAA	comp68675_c0_seq2	---NA---	#N/A	8.22629	0	0	33	37	0.0934222	4.75915496887745e-08	2.02115362584514e-05
comp3455507_c0_seq1	GATTGATCCGTCTCTGTGATTTGATACTTCTGCAAATATCTTGGGGTTGAATTAGCATCGTAGGACCTGATTATTTGTTTTTTGGCTTTCTGTTGCGTATCGTAGTGTGCCTTGAGATTCTAGTTATGCTATTGTGATTCAAGTCTCTTTACGTCTTACCAATCTAGTTCATGTCAAGTTTCCTTAGAAATGCTTTAATCCA	#N/A	---NA---	#N/A	8.22458	0	0	16	59	-0.0450381	4.75915496887745e-08	2.02115362584514e-05
comp100747_c1_seq7	ACAAAATGAAGTGTCTATTTAAACCTAGACAATCCAAATCCTAAAAGAGAAGAGAGGTTTATTAACTATTTGGGTTTGTTTTGTAAGGCCAAAGCCTCTGCAAACCTCGTGGACATTTCCCTTACAAATTCGTCATGGGGAGAATTTGTGGAATATGTTGGACCAGAGGTTGCAGAAAGTGCGAGCGATTCACTCTCCAACTCCTTCATCTTGTCT	comp100747_c1_seq7	---NA---	hypothetical protein CARUB_v10008725mg	8.18201	0	0	45	19	0.42398	6.57847295356275e-08	2.62945433643876e-05
comp3705089_c0_seq1	GATAGCATTTTACAGGCTTTTCAATGGACATACCAACTCAAGAAGCAATTATTTGGTATCAAGAACCTTACTTGCATCAGTAGACTGTGCTTTGATCATAGAGAAAAACCCTATTCTAAATCAATCCAACTACATGATTCCTATGATCATAGAGGCAATTGAAGAATTGGCATTGAAACTCTGATTAAGCAAACTTCGGATT	comp3705089_c0_seq1	---NA---	#N/A	8.16643	0	0	59	0	0.28012	6.57847295356275e-08	2.62945433643876e-05
comp82379_c0_seq2	GCACTTGAGGGTGTTGTCGAATCAAGCAGGGGCATGCAAAGAAAGTATCAAGGTGTAATATATGTGTCTTTAACCACTACGAAAAATTATTCAGGGAAGGGAAAACTAATTATCGAAAGTATATGGTGGTGTTTTGCCTTCGCAATTAGCATGCTCAGAAAAGTAGATTAGTGCTTTCTACCACATTATGTCTAATTAATCAGGATGAATTTTTTTAGT	comp82379_c0_seq2	---NA---	#N/A	8.14298	0	0	28	39	0.601089	8.21610080986197e-08	3.10157805572289e-05
comp95239_c0_seq1	CAACCCGCTCCTCCGTGGTGTCGTTTGTTACCTTGCGGTTTGAGACGCTCTATGGTTATTGCAAACGATGCTCCAGCATGTGTCATGCTATGGATCATTGTCCTTTGCTGACATCAGCTAAGTCTACTCAGGTTTCTCCCGTCCCTATGGAGGAGGAAGTGACCAGGCCATTTCAAAGCTACAAGGGAGCGGTTATAAGTGATCGGAAAAAGGGCAAGGAGAAGGTGAGTGAGGGTTCAGGCGTGGCTCACAATACTGAGCGACAACGAACAAACAGAGGTCGACATGCTTCGGGAGGTAAAACTCGATCTGGTGGGGACTTTGGTGCGCCATTTGCTAAGCCAAAAAGTGTTCCAAGTTATGTCCAGGTTAATGATAATCGCCATATGGCTCGAGTTG…	comp95239_c0_seq1	---NA---	hypothetical protein CARUB_v10013521mg, partial	8.1363	0	0	10	62	1.10767	8.21610080986197e-08	3.10157805572289e-05
comp98405_c0_seq1	TGGCCTCTTGGTATTAACGTTACTCATCTCCAAAGTTTTTAAGCATCTGAGTAAAACCACGTACAAAAACTACTACTTTAACATTGAGGTCACAATCCAATTACTACTCCCTCCACATAAGGAGAATCGAAATATAACCCGATAAGATAGATCTCAAGAAGCTGCTTCAGTAAAAGAAGCCAAGAACTTTGCCACCAACATTCTTTCTCCTGGCT	comp98405_c0_seq1	---NA---	#N/A	8.12101	0	0	41	21	0.100097	9.20068991230806e-08	3.29045726074386e-05
comp3136103_c0_seq1	AATTTTGAGGATGTATCGTGATGCTCTCTGTATTTGAGACTGCAGTCATAATGAAGACTGGTAGTTGGTGGTATAAGGACCGACTTCGCCGTTTCCTTGTGTAGCTTATAACACTTAAGACGGCATATGGAGCTGGAATCATCGACGGAGATACTTCATTTGGGGCGAGGATATGGATGAATCGGCTCCTATTCACATGGTTTACG	comp3136103_c0_seq1	291AT5G01590.1 unknown protein\x3b FUNCTIONS IN\x3a molecular_function unknown\x3b INVOLVED IN\x3a biological_process unknown\x3b LOCATED IN\x3a chloroplast, chloroplast envelope\x3b EXPRESSED IN\x3a 22 plant structures\x3b EXPRESSED DURING\x3a 13 growth stages\x3b Has 60 Blast hits to 59 protein /.../1 species\x3a Archae - 0\x3b Bacteria - 20\x3b Metazoa - 1\x3b Fungi - 2\x3b Plants - 33\x3b Vir…	#N/A	8.11887	0	0	44	17	0.264585	9.20068991230806e-08	3.29045726074386e-05
comp95060_c1_seq4	CTTTTTTTTTTTTTTTTTTGAATGTTTGATCAAGTAGATTCAAATTTGCAATGAAACTTTTGATCTGCTCTGGAGTAACTAGTTTGGGAACACTTTTCCCATAAACTGCAGTGACGTGAACCGCATATCTGAAGCCTTGTAAGCAAAGAGAAGTTAGCTGGGAACTGTTCTTGAATATCCCTTATAAGACGTCCATTGGCACCATGAGGTTTCTCATCTGGTTGCATCCAAGAAACCAGATTGAGGATGCCGTCTAAGCCCAACAGTTTGTTCAAGCCATTCCCTTGTTTGTTTTGTTGGAGCTAACGAAACTGCTCAATCAAGCAGA	comp95060_c1_seq4	---NA---	#N/A	8.11654	0	0	20	48	0.678387	9.20068991230806e-08	3.29045726074386e-05
comp3103764_c0_seq1	ATGAAGTAAGCCCTGTGGGAAAATTTAATTGAATTGTTATGTATTAGATAGACTGTAATGGAAAATACAATGTGTGTATACAAAATCATATATTCTCCTTGTCGAGTTCGAATATTAAAGACAACACTACATTGTGGTATATGAATACGTTTTTTTTCTGCCTAATTTGATTCTTAAACAAGAATAACATTATATATTATATATATTTGCTAGAGATTTC	comp3103764_c0_seq1	---NA---	#N/A	8.11604	0	0	57	0	0.355752	9.20068991230806e-08	3.29045726074386e-05
comp84562_c0_seq2	GCAGCGGATGAGAGCATAGATACCCAGAAGCTGCAAATGTAGATCAATATATTCAAAAGTTAGATCTGGATCCAGATACTCAAAAACTCTCGAAGATCTTTATTCATTCCACCTCGCTGTCTGGAGTATATTCACAAGATAATCATCTTGATGAGATCTCTCTTGGAACAAAAATTGGTGACTCCAGTTTACCAAATCCATGTAAATCATCCTGATCTCACAGCAAGATGGATGTGAAACATGATACATACGCTATGTCTCTTCCTTGATCAGATATCTCATTACTTACTTTTCCCTCCTTCTCTGCCTCTATGGGAAGAGCCGACATCGAGATCAAA	comp84562_c0_seq2	---NA---	#N/A	8.11225	0	0	26	40	0.316576	9.20068991230806e-08	3.29045726074386e-05
comp107466_c0_seq14	AACAACATTGTCGTTTCTATGTAAAATATTCATTGCAACGAAATATTTCAGAAATTTTTTTAGTTAACAGCTTCTATTTTTTTGGTTCTTGTTCTTTCTGGATCCTAAAATTAAAATAGAAGATTGAGGTGAATCATAAATCCAAAGGAGGTTTCATGGCCAAGGGTAAAGATGTTCGCACCATCACTGACTGCCAGATTCC	comp107466_c0_seq14	---NA---	#N/A	8.10574	0	0	35	28	0.271993	9.20068991230806e-08	3.29045726074386e-05
comp1648393_c0_seq1	ATAGAGAAACAATGACGATAGTGACAAGAGTTATTATAACATAGGTGTATTTTATTATCATGTTCAATCAGACACTTCACTTCAGACAACTGGTTAAGTTATAGATTTTTGGGAAATGGAGAGAATCGAACTCTCAACTCCTACAGTTCTATGAACCGTTCGTCAAACCTTCTGACAACACTCCCACACAGATTTTAAAGTGGGGGATTATATAGCGGGTTGCCATGTCGCCCAAGAAGCTGACAATGACATTACCCATAATCCCCCCGTTTCAAAAAAAGTTTACAACACA	comp1648393_c0_seq1	---NA---	#N/A	8.10067	0	0	24	42	0.340591	1.03177272293906e-07	3.54483488041227e-05
comp2740589_c0_seq1	GATCATGTCGTCAAGAGGACTGTCACAACACCATTCTCTGCATTTTCTCTAGCACACATCAGCCTAAAAAGGGGTGTTTTGTTTCTATGCATAGGCAAACCATTATACAGAGAAAACAGAGCTCTCTTTCACGAGTTGACTAAAACAAAAGAAAAACAGAACAATACGACAAAGATATCACTTGAATAAGACAATCGCAATCAAATCTATTTTAAGTATTTAACGCTTAAAGTCA	comp2740589_c0_seq1	---NA---	#N/A	8.09468	0	0	50	8	0.553306	1.03177272293906e-07	3.54483488041227e-05
comp101609_c0_seq1	CAAAAATCTTCAGATATTTTCATTAAAGGAAACAGATTAGCCTAAAGGGTTCGCCAATCCGGCATCAACCCAAAAATCATGGCTTCTCAGAATTGATAACACATTTTTAACCAAATAACAAGGGCATAAACAAATTCAAAGTTATAACTTTGGGAAATCTCACGTGGAAAAAACCAAAATATTCTTCTGCAACGTCATCATATCCCGCCGGGTCAACCAGATCCAATTCAGACATCAACTGCAAGATTCTTGGTGACTATATGTCGCTCATGGCATAAATACATATAGAATTTTACGGGACACCCTTCTTTTTAGCCTTTGCGATCTAGATTGAGTGATAGAAC	comp101609_c0_seq1	---NA---	#N/A	8.09344	0	0	16	52	0.708112	1.03177272293906e-07	3.54483488041227e-05
comp1258013_c0_seq1	TTTTTTTTTTTTTTTTTCCGGCGAAACAAATTCATTCATTGATAACAACATGAGTTACAAGGTCATTACAGAAACTTCAAAAGCAAATTATTACATAAGCAGAAATATGCGCCATATACTGAAGATGGTAAAAACAAAGAGTGAATTTGACGATGCTTTCTTTAAAGCCTTACTCGCTAACAGCCAAATAAAACCGTTATTTTCCTCCTTGGTAATCAATCTTCTTATACGAAAGTTGTGCTTGTCTAACTTTTCTTTGTAGAAATACCAAATGCACATCGTACCTTGTTGTTGTTGCCTTGCTTTA	comp1258013_c0_seq1	---NA---	#N/A	8.08042	0	0	7	63	0.360187	1.15870265273737e-07	3.78932945070341e-05
comp4631794_c0_seq1	TCATTACTTCTGTAAATGGAAAAAGCCAGCTTTTGATCAGATGTTCAGACAATTTGTCCATTTGGGAAAGTACTTCTTTCTCTCGAACCTACTAAATATAAAGTTAATAAGAAGAGGTCACATGTTTTTTGGTTTTCTAAAATTGGGGGAATAAAAAAACAACCAAAAAAGTACAAGACTAATCAATTTATGACTTCCACAGTTATGTCTTTAAG	comp4631794_c0_seq1	---NA---	#N/A	8.06949	0	0	39	21	0.458762	1.15870265273737e-07	3.78932945070341e-05
comp89430_c0_seq1	ATTTAAAGCTCACTGAGCTAAGACAACAACTCAGATACTATGGTCCAAGATTAAAAGCTCACTGAGCTAAGACAGCAAGTCAGATACTATGGTCCCAAAAATATTAGTAGACTTCAATCTCTACTTCAATATCTCTGCTAAGACCTTTATTAAGGCATGGACAATGTCCTGAGAAAATTCAATCTCTCTGCTTAAACTATAAG	comp89430_c0_seq1	---NA---	#N/A	8.02354	0	0	28	33	0.402651	1.46786121055551e-07	4.65114260785088e-05
comp107020_c0_seq16	GTTCAAGAAGTTTAGGCCGCAGGTACAAAATCAAAAACAAATACAACATAAGTGATCATTACTTGTTGAGTCGAAATTTGGACAACAATCTTGAAACCAAAGCCTATCAATTACTTGATGAGTCGAAATTTGAGAAAACATCTCATAAGATGAAATTTGAGAAAAACTTCTGCACAGGATGGGTAGCTCCCACAGAATGCTTCATTGCTTCACCAGTAGCCTTGTTTACAAGAGCAAAACAAGGATGACCGTCTGCGTCCTTCACCCGAGTGCTGTACTTCTCATCTTTGTACCAGTGCTGTGCTTCATCAGATGGATT	comp107020_c0_seq16	hydroxyproline-rich glycoprotein family protein\x3b protein	euonymus lectin s3	8.01379	0	0	23	39	0.433686	1.65593645604604e-07	5.06343969847478e-05
comp26875_c0_seq1	ATACTTGAAGACATTGTTTCCTGGATCCAGCTGAACATCCAGAACCGTGTAATTTGATGCTAATCGTTCGTGGAGACACCACCTCTCAAGACTTTGTAGACGTTGTTGAACTTTTGAAATCCAGGAAAAACTACATGATTCACGTTGTAAGCCCGGACGTGGGTTTGGAAGATCTTAGTAGGCCCTAACTTATATGGATTAGGTTTTGTTATAACCACTAGTTGG	comp26875_c0_seq1	---NA---	hypothetical protein ARALYDRAFT_907765	8.00738	0	0	39	18	-0.328166	1.65593645604604e-07	5.06343969847478e-05
comp1694471_c0_seq1	AGATTTTCTATGTATAATGATATAAACAGTATTTATGTATATGCATGTGTTTTAAATACTCTGCTTGTATGTTAATATGTCTCTGATGTTGTATAGTTTATACCAAAATTTTGGTGCATGAGCAGAAATATTTAGATGCCAAAAAAAAAAAAAAAAAATCGTTCGAAAATTTTAATTTAGAAGAATTTCTTTCTTCGTCTTCTTCAACT	comp1694471_c0_seq1	---NA---	#N/A	7.99232	0	0	40	16	0.446632	1.871087068584e-07	5.50126584996417e-05
comp8091_c0_seq1	ATTCGGTTTTCCTAATAGATTAACAGAGCAATTTTGGCATGATTTCAATATTCAAACACATTTTAGTAAACAGATCGGAGCTACAAATCACAAAAAATATTGTAGCCAATAAAAAACATGAATCCCCTCTATCAAAAGAAGCAATCCCTATGATCCAAATCGACAAAATAAAGCATAAGCAATGATCGAGTTCGCGACAAATACCATAATTAAACCGAAGACGAAATG	comp8091_c0_seq1	---NA---	#N/A	7.98865	0	0	36	21	-0.147661	1.871087068584e-07	5.50126584996417e-05
comp2018836_c0_seq1	AAGCCACTAGCAACATCTGTACTATTGCCCTCAGTGTTAGGCCATCTCTGTCTTGAGGTTCTGCCTCTATTTTGTTCTTTGGTTAATACAAGCATCAATCACATATGGGTGGTCGTTTGACTCAACTGGGTCATATTGACAACAGGTGCAGCTTATTGTTTAACCGGCTAGTATGGAATTTTAAACCGGCTTAATAATTACTTAAATGAGATTTTTG	comp2018836_c0_seq1	---NA---	#N/A	7.96975	0	0	33	24	0.605956	1.871087068584e-07	5.50126584996417e-05
comp100670_c0_seq1	CCACTCAGGGCAAGATCTCTGTGTATGTGAATACTTTTCGAGTTGTAGTTGGTTAAGGAATTTGGTTTCTTCAGTATTGGATTTTGCACTTTTGGTGTATATGAGCTTATAGATTTGTATTACTGCTTCTTTGATACTGTATGAGTTTGGTACAGCGTTTCCAAGGAAATTTCAAGGTTTTTATGAAGATTTTGTATTACTGCTTCTTAGGGATTTACTTGTTCATTTGTAGATGAAGGCTTTTTGTGTATCTTTATGGTCCTTAATTCCGGTTTTATTTTTGTAGGTTTGATAATATCACTTTTGTA	comp100670_c0_seq1	---NA---	#N/A	7.96948	0	0	9	55	0.855455	1.871087068584e-07	5.50126584996417e-05
comp957243_c0_seq1	GGTTCTTGAGAACCGAGCTGAGGTTTCTTTTTCCTTCAGTTTCTAATTTCCCTTGTTTTTACTTTGATTTGCTGCAAATTCAGAAATCCCAAACCTCCGTCTTGTCAATCTCGTCCATTCCACTCCTAATTCAGATCTTGAAATTATCATCTTCTCCTGTTTGGGTGATGTTTAATAACACCCAAAGATCATTATACTTCGCGAGAGTAATGGATTCACAGTCGAACGTGTTTCTCTCGTTTCATAACAGCAGGGAACAGAGGTCTCAGAATCAAACGATGGGATTGGTAATGTCGTCGTCTCAATTTCGTTTTATCTTTCTCTTCCTGTGGAAGAGTTTTATTTCGACCCTAATCTGGTATCAGTCCAAGAGTTTTTGTGTCGGTTTCTTTCCGTCTA…	comp957243_c0_seq1	---NA---	predicted protein	7.9678	0	0	19	42	0.540542	2.11765167217636e-07	5.94059578036446e-05
comp96815_c0_seq1	GGTTACGTTTTAGTTTCCACTAACATCATTAATTGCACAATTTATTCCGCACTAACGGTAGTAATCGAATTGGTTCTGTTTCTTTACTACTTCCACAATCCACACCATTTGTTCTCTATAACAAATTCAGAACATTACATTATCTCAAAATGGAAAAGGCAAGCGGAATTATTATAATTTTATTTAATCAACAAGTCCAGACCGGTTTTCTCAGGGGAGGGAGGACCTAGTATGACCGTAAACT	comp96815_c0_seq1	---NA---	#N/A	7.93671	0	0	45	7	-0.0802575	2.40073680497571e-07	6.61338104992295e-05
comp69556_c0_seq1	AGTGAGTGTATCTCGGTTACGGTAGAACCGGGTAATCTATTAAAAACGCACCGTTTTGATCGTCTCTTCCAATCTCCTCCGTAAAGAAAGAACCCACCAGCTTCAAAATTTCACACCTCTAGATTTTTTTTTTCTTTTCCTATCGTTAGAAATTGAGGGAACTATAAAGTGAGGAAATTTTTATCCTCTCTGATGATTTGATTTCAATCCAGCAATGGCGTTTTATATCTCGAGTT	comp69556_c0_seq1	---NA---	#N/A	7.92442	0	0	50	0	0.0633382	2.40073680497571e-07	6.61338104992295e-05
comp43360_c0_seq1	GAAGATCCCGGCGGCCTGGGTTGCATGCTCAAACGACAAACTTATTATTATTATGATAAACTGAATGTGTTACAATACAAAGACAACGTCTTATATAGGACTTAACCGAAGCGACCGAAACAACACAAACAATAAGAGTTGTAACTGTTAACATAAAACTACTTCATCGCAAGACACGACTCTTAATGTCTAAAAAACTATAATAAGAAACTCAATTATCGTCCAACAGAAACGAGCTAAGAAACTAGTCATCCATCGACTT	comp43360_c0_seq1	---NA---	#N/A	7.91918	0	0	32	23	0.700559	2.72636607745645e-07	7.41026299852662e-05
comp86336_c0_seq1	TATATCTTCAGTCACATCCTCTTCCATAAGAGGACAAAGGATCAATCAAAGGCCAATTCTCTGTATCATATTGATAGGTAGAGGCGTTGCGGAATCGTGATGAATCGTGAAGAGCCGTTCAGCTTCCTTGGCTAGTTCGATGATAGCATCATGGCGCTCTTCTTTCACTCCTTTCATAGAGACGACGAGATCGGCTAGGTGAAGACAGATCAGCAACAAAAATACGACTAGATAATCACGGCGGCGAGAACACGATGAGAACGATGGCTTTATATGCAGAGAGAGGTTTTTATTAAATAATTTAATT	comp86336_c0_seq1	---NA---	#N/A	7.90689	0	0	6	56	0.359038	2.72636607745645e-07	7.41026299852662e-05
comp90418_c0_seq2	TGACACTGAGAGACGAAAGCCTTCTTTTAGCTCCATCGATCTCTCTATAGGCTTCTTCATTATAAAAAAAAAACGCTAAAGATGTCTTTCGTTGCAAACTTGGTCATCAAGAGCTTTGACCGTGCTTCCACAGTATGTGTTGAAGATGTGGTGGATAGTTTTCGAGCAGCATATGTTGAGAATGGTGGTGATGACGACGACAGTGGCTACGATTATGCTCCTGCTGCGTGATTGTCCGCTACTCCGCTGTTAGTATCTAAATGTAATTTAGGAGGGGAAAGGAGAG	#N/A	---NA---	uncharacterized protein	7.89163	0	0	14	45	0.049111	3.10166095123882e-07	8.17595152900904e-05
comp3042555_c0_seq1	GAGATGCAAGCTCACTAGGATGCTAATTTAACTTGTATTCATTGTCAGAGCTATTTTTCTTTGTCTTAGGACGTTTAAATTGGTAGTACTTTCTTGCTAATAATGTACATTGAGTCATTGCTTGGTTTATTTTGTGTTGTGCCATCTATTGAGGTACAAACATAGTCTACATTTAAGATTGGCTGATCACTATAGTACTTTGAGTAG	comp3042555_c0_seq1	---NA---	#N/A	7.88928	0	0	24	32	0.54877	3.10166095123882e-07	8.17595152900904e-05
comp91686_c0_seq1	GATGAATCTAGTTGATCTTGAAGATAGTGGCTTCCAACTCAAAACCAATTGGCAATGAGTGGAGAGGCCCATATCTTATATATACAACTTAAGATCCTACTCAACTTTCAATGTGGGATATTGTATCCCTAATACGCCCCCTCGAGATGATGGTTTCTTTAAGCATCAATCTCGGTATGTTCGGGCATGAATCGGCGGACCAACTATTGGGTCGGGCCAATTATGGATTGGGTTGAGTATGTGCGGACCGGGCTCTGATACCATGTT	comp91686_c0_seq1	---NA---	#N/A	7.86935	0	0	21	35	1.75968	3.53506042035351e-07	8.93333140523631e-05
comp90431_c0_seq1	GTCTTTGTTGTTGTTCTTCTTCAACAAAGACTCTAAAAAAAACACAACTCTTTCACACAACTCCTTTGCTATCATTACAAAATGGCATCTTTTTCTCACAATTATTTTGATGACATAATTGATGATTGTTTTAATCAAGCATCCGACCAAGTCAGCGATCAAGTATGGCAAAATCTTCTCAATCCACCGGTTCAACCTCAACAACCACCGAAACCAAAGAAAAAGCGAGTTTTCATTGAAAGAAATCGAGAAATTGGACATGCCCACTTGTGGAACGATTATTTTGCTGAAGATGCAACATACACTCCCCAAATTTTCAGACACCGTTTTAGAATGAACAAGCCATTATTCATTCATATTGTTGACCGACTCGCTAATGAAGTTTCATACTTTCAACAA…	comp90431_c0_seq1	---NA---	ribosomal protein	7.8673	0	0	38	13	0.674118	3.53506042035351e-07	8.93333140523631e-05
comp1302974_c0_seq1	AAGACCCCAACCGTGAACCAAGTCATTCTGTATCATATGCCACACGCAACGCCATGAATCTCTTGAGAAAACTGGAGCCATAATCTCTATAAACCCTGCACAAGGAGGTAGGTGAGGATTTTTGCAGCGGCCTGGTCGCTCTTCCACTTCTTTGTGGACTTCAATTCCGGGTATTCGCTTAATGTTTGAAGCGACGGAGAA	#N/A	17221AT3G26440.4 Protein of unknown function (DUF707)	#N/A	7.84485	0	0	0	61	0.208855	4.03658869091475e-07	9.79593576955918e-05
comp22886_c0_seq1	AGAGCAAGACCGAGATATAGGTTTGATGAACGTTATTATGATCGTCAAGCTCCGCGACCACCTGAACCAGGACATAAGCTCACGACACCTACATATGCTGGGAAGGAAGATCGGAAAGCATACCTTAATTGGCAGAGTCACATGGACCATGTCTTCTTGTGCTATCACTACAAAGAGAAACAGAAAGGTTGCTTATAATTGCAGCTCA	comp22886_c0_seq1	---NA---	#N/A	7.83641	0	0	30	22	-0.322764	4.03658869091475e-07	9.79593576955918e-05
comp3673517_c0_seq1	AGAACGCAGCCACTTCTAAAAAAAAGTCAAGCTTCCAGAAGCAAAAGCCAAGCAAGTAACCGCACTCGATTAACTAACCGCGGCGTTAGATTTCTCCACGTGTTATACTGCCGTTGAATTTATTCGGTTTAGCAAATTATTAGTACTAATTGTCTGTTTAATGTGCAATTACATATCACCTGCACTAAAATGGATTGTGTTATACTATACATAAAAT	comp3673517_c0_seq1	---NA---	#N/A	7.83214	0	0	12	45	0.199481	4.03658869091475e-07	9.79593576955918e-05
comp4660521_c0_seq1	ATTGCAGCTTTTGAGTTCAAGGTAAGCTTTATTTTTTCGTTTGATTCTCGTTATTGGAAGATGGAATCTTTCATGCATGAATGTAGAATCTGATATACGAATGCTCGATTATGCTATCCCTGAATCAGACTTTATTTGCTCGTTAGAATATTCAAGCCTCAAGTCTTTTTTTTACAAGTTTGGGGTTATTCTTGTTTCCTTTTGGTTGAAAAAAATTTTCTTTGACCTTTGG	comp4660521_c0_seq1	---NA---	#N/A	7.80561	0	0	36	13	-0.0277075	4.61818225659178e-07	0.000108209
comp68487_c0_seq1	ATGGGTTTCGATCTCTCAGAAATCTTGAACCAGAGGAGCTTCAACTTCTATTGGTTACCTTCATCGAGGTAGTTGGCTCCAGTCCCAAACTATTACGATGTGCATGCGGCACAACTGTACAAGAGTCACTATAAGATTCTTAAATGTTGCCTCTTCTCGGTCCCAACAAAACCTTCTCACAAATGGATCGTGTTGTTGTAATGTG	comp68487_c0_seq1	---NA---	#N/A	7.79472	0	0	17	37	0.0936995	5.2940906965739e-07	0.000117304
comp77544_c0_seq1	GGGATTTAGAAGTTTTGGTAGCTTAAACAAACCTCTAGCAGCTTCTACATCTCCTTCTTTACACATACAATCTATCACTATGTTGTAAGTAAACACAGTCGGTCTCGCACCAGCACCAATCATGTCTTTAAAAAACCTCTTCACCCCATCAGTCTTCCCCAATTTGGCAAACCTATGCAATAAACCGTTGCAAGACCTGCTTTTTG	comp77544_c0_seq1	tetratricopeptide repeat -like superfamily protein	#N/A	7.78443	0	0	33	16	0.232714	5.2940906965739e-07	0.000117304
comp2026066_c0_seq1	TGTATTACTTCTACCGAACCAAAGGTTCGATTCGATTCCAAAAACACTAGCTGCTTTCGTTCTAAGATTGGAGAAATTGAAATCGATTGTGGTGTTTTTAGGTTGCGGAATCGTAGATATTGGAACTTCGCACACTAGATAAATCAGCCTTTTCTATTATCAATCAATCAACCTCGAATTCTACTTTTTGTTCGTTTCTAAAA	comp2026066_c0_seq1	---NA---	#N/A	7.78091	0	0	36	12	0.12999	5.2940906965739e-07	0.000117304
comp68739_c0_seq2	CAAAACAAAGAATTAGTGTAATATATTTTTCTTACAAATAGACCAAAATGCTCTTTCAAGAACCAACAAAAAGAACACTCACTGCCTGTAAGACCATGAATCAAACCAGAGGCAGCTTAAAGGCATGCTTGTTTCTGTCCTACATTTGGTGCCTCTGCCTGTTCCACAGCTATCCACACTGAACTATGAATTTCAGTGTTCTTACTGGATTCA	comp68739_c0_seq2	---NA---	#N/A	7.77736	0	0	39	8	-0.078972	5.2940906965739e-07	0.000117304
comp5881038_c0_seq1	GTCCCAACTTCGTTGCCCAATCGTTTTTTTCACAGAATTCATTTGCACTAGTGTAACTAAAAAAGATGGTTCGTATAAATATGCAAGGGTCCATATGGTAATGGTGAAATTATGTGCCTGCATAACCAAGCAAATACTCATAGTAAGACACTTGACCTCAAAACTCAAATAATCCTTCCACAAACTGTGCCAATATAAGCTGTATCCTACTTGTTAACACCCAAGGATATAATCTTACCGCACTGAGCCACACTATGCAACT	comp5881038_c0_seq1	---NA---	#N/A	7.77018	0	0	38	9	-0.179835	5.2940906965739e-07	0.000117304
comp3093097_c0_seq1	GGTCGATTTTTGCAAGAGATTCAAAAAGATCACAAATGCATAATCTAACATCAGGTGCAGCATCAACAAGCAGAGGAGAGATTGTATCAATAATTTTGCTAGTACTCTCACTCCCAATAAACGATGTGATGTCCTTAATGGCTACCAAAGCCTCACGATGAATATCAGAATCTTTCACACGTTTATCCAAGAAAGACAGCAAG	comp3093097_c0_seq1	arm repeat superfamily protein	#N/A	7.77017	0	0	45	0	0.228453	5.2940906965739e-07	0.000117304
comp1430731_c0_seq1	GACACAAGCCGTGCTGAGCTAATCAGATTCCAACGGCTACCAAAGCTGCAGACTGAGACGCATCGTAATCTTCTATCTCATTGTTTGCTTTGACGCAATCCGGATGACATAAGCCAGTCCACCCTTTTAAAGATTGTAACAGTCGCTCAGCCATCTTTGATACCTTCCGGAGACACAGAGAATCAGAAGGAGACCAGTTCGCAAATCG	comp1430731_c0_seq1	target of trans acting-sir480	#N/A	7.75933	0	0	40	6	-0.130138	6.08136926404864e-07	0.000132351
comp74867_c0_seq2	GTAGCAGCGGGAAGAACAAGAAGGCACCGTCATCTGCTACCAGAAACCTGCCTGTATTCAAAGCAAAATTCAATGGGTGTAAATAACAGCTTTGTCATATCAAATTACTTTCCATAGGGATTGCTCTCTAAGTAGACTCAAGAAGCTTCAAGATATAGTAAGCCATTACTTTGTGTCTCATGACACTAAAGGAAGTTGTATATATTTCGGTATCAATAAAAATTTAAAATGGACA	comp74867_c0_seq2	---NA---	#N/A	7.74512	0	0	24	26	-0.0938899	6.08136926404864e-07	0.000132351
comp1893456_c0_seq1	AGAATGTTGGGTGAAGTTAGCAGGTCACTAATAGTAATATCATGGCTGCTCCTCCTGGATCATCATCTCATATAGATTCTATGCCATTTTTGGATTCTATTTTGATATGTATTCCCTCTTATATGAACCAACAAAACTCTTCTCTTTCATTTTGCAGGCTGATTAAAGCCAGGAGGACCTACTTTTTGGGTAATATACTTTTACTTATGTCTGAACTGTTCATATGTCATTGTCA	comp1893456_c0_seq1	---NA---	#N/A	7.73725	0	0	44	0	-0.0200296	7.00048612858411e-07	0.00014969
comp77247_c0_seq1	TTTTTTTTTTTTTTTAAATCGAAACTTTTTTCGTTACAATTGAGAAGATTTTAAACCATTTTGACCTTAAACAAGGCAAGAACCAGTGTTGTTGTTCAGATCCATGGGGATAAATTAATAAATCTAAACATTTTACGTCTTCTACAGTCTACAGACGAACTAGTGGGACTTCATCACTTCACCGGGTCGATCAACACAAAAAAGA	comp77247_c0_seq1	---NA---	#N/A	7.72307	0	0	28	20	-0.152376	7.00048612858411e-07	0.00014969
comp3690916_c0_seq1	ATTAAAATAAACTTATGTGTCGGTTGTTGTAAATCCAAAGAGTGGAATAGATTTATAGAACCTTTCAACCACCCTCGAATGGAAACATGTACATCCTAGTGGCAGTCGACTATATCTCGAAATGGGTAGAAACAATCACCAGCCGACAAATGATCACAAGATCGTAATGAATAGTCAGGACAATTGATCCGGACACCAAACTGTATATATAAAT	#N/A	---NA---	#N/A	7.69888	0	0	0	55	0.155451	8.07607330460217e-07	0.000170308
comp1482427_c0_seq1	GGTACTAAAGGATCGATAGGCCAAAAAGTTACATGAAAATTAAGAAAATAAATAATGCAACAAAATATATTGTTTCCTTTTCAATTAACTGTTAGGAGACTAATCTATTAAACGCAAATTATGGTTTATTACTAAGTTTACTAACTAACATGCATGTTAAATATGGTATAATAATACCCTAAACGTTCCATTGATTAGATTACCTGATCGTCCGCGGCGGGAGAGA	comp1482427_c0_seq1	---NA---	#N/A	7.69353	0	0	24	24	0.623337	8.07607330460217e-07	0.000170308
comp110117_c0_seq7	CAAAGAGTTATTTTTGGTTTTGCGGAGGCCACAGACAAGTCAGAAAACGAGGTCATCACAAAATCAAAAACTGAAGATTAAACTAATTTCTACTTTTAATATTTACTCTCTTATAGCGAATCCAAGGACCTCAGCTCGTCCAAGAAAGTAATAGTGATAGATTTCATAATATACTTAGTTTTTGGCCGGAATGAACTTTATTCAGTAAA	#N/A	---NA---	#N/A	7.67304	0	0	0	54	-0.138547	9.33785826352253e-07	0.000190352
comp2280188_c0_seq1	TCAGATAGTTAATGATATGCCCACAGAAATGATCACGTTTCTTACATTCAAAACCTATAACGCAAAACCTCTCAGCCTATTGAACAAAGACCTGGGACTAAGTTTGTGCTTCACGGTGGAAAAATCGTTGGGTTTCACGGACGTTCGACCGACGTTCTACACTCCCTAGGGGCCTATGTTTCTTCGGCGCCGTCCGCTTCGAAATTGCTCGGAAAATGGATAAAGGTGGAGCAAAAAGGAGAATGTCCAGG	comp2280188_c0_seq1	mannose-binding lectin superfamily protein	#N/A	7.67043	0	0	28	18	-0.00991955	9.33785826352253e-07	0.000190352
comp78278_c0_seq1	ATATAAAGCTAGATATGTTGTCTTGTATGCTGGATGGAATTCTGACATGTCCCACCCATTCGTGGATTCAAAATTGTGGTTCCGGCTCCACCATCCCAGGGCTGCTGTACGTTGTGCCGCGCTTTCTAGTCTGAATGGTGTTCTCAAGGATGATAGCTCTAAAGCAGAGAACCTTGTCACAATTCACGAACTAGGCTCGTCAGA	comp78278_c0_seq1	arm repeat superfamily protein	#N/A	7.66699	0	0	24	23	0.176405	9.33785826352253e-07	0.000190352
comp88683_c0_seq1	CTACGATGGACGGTACTGGACTGATTTCATCATAGATTCATGGAGTTCATTACCAATCGAATTCAGATTCATAGCTCCGTTTTTGTTTCATGTCCAGGTCAAATCAGATGTGATTTTGTGGTCTCGGTTTATAACTGCGGCGGAGGGAGGAACATAGAGCATTCTAGATCGATAGTTCGTGACGACGTTGAAAACATAGGTGACGATTTTGAGCCACAGTTCATCGGATAAAGTGAAGGATGGGTGCTTATCGGTTCTGAATCCTTTCTGAAACCAACATTGA	comp88683_c0_seq1	---NA---	#N/A	7.6502	0	0	36	7	0.185903	1.08218235522049e-06	0.000214873
comp106785_c0_seq4	CATATGGTCTATGATTATTGCCTTGGAGCAACTGGTGGTGTCACATCCCTTCTTACCTCCGATAAACCCATCTTCGAAAGCCCGCACGCTGTTACGGGATTCATAGGTCTTGGTCTCTTGACTATTCAAACAATCTTACCATCTTTGTTCAAGGACAAACCTGAACTGAGGAACGTACACGGGATCCTTGGGAGTGGGATAATGACGCTTTCCTCGTCCATGCTGCTTTCGGCCTTCAGCTCGGTCTCAGTTACTGACTGTTCTTTTACTGACCTCTTCTCAGAAGAGATTCTTAGAAAATTGAGGTTGCTTCTA	comp106785_c0_seq4	---NA---	hypothetical protein CARUB_v10023884mg, partial	7.63994	0	0	24	22	-0.183077	1.08218235522049e-06	0.000214873
comp2371359_c0_seq1	AATAAGTTATCTACCCAACCATCAAACGAATTAAATATGTAAATGTGATTTTAACTTCGCACAAAAATTACATGAGGAGCCGGAAACCGAATCCAAACCAGATTAAACCGAAAAAACTCTAGGCCAAAGGAAAAATATTATACTAAACCGGACGCCTCTGATCAGGTTGCTTCACCAACCACTCCAGCAGCAGTGGCAACAACAGGAGCTCCTGGTTTAAGCGTCTGCACGT	comp2371359_c0_seq1	---NA---	#N/A	7.60671	0	0	34	8	0.0514956	1.25716551774634e-06	0.000241767
comp108259_c0_seq8	TGTGCAAGATCTTAGAAGCGGAATAACTGAAAAACTTTTTATTTTTTACAGTATATGACGTTATATAACGTCTTCTCACGTCACTTCTAAGACAAGGAAGAAATCGAACGTTTCTTACGACCACTGCAAAACTGCGTGCTGTTTTTATCCATCTTATCCAACACGTAGTGCGCAAGCAAGTCATTAGACTCGACAAGGTTCTCACGGC	comp108259_c0_seq8	---NA---	#N/A	7.6012	0	0	19	27	0.240065	1.25716551774634e-06	0.000241767
comp102257_c1_seq1	CCATTGAGTAGAGTTGAAAATGTGATAGTGTCAGGCTCGTAGCCAAGTTTCAGGATCTCCCCCAAAACAGAAAAAGCGAAACAAACTTTACCACGCCGACAGAAACAATTGATGACAATATTGAGAGAGTACAAGTCATACGCAATCCCAATCAGCTCCATCTGCTTGGAGAGAGCTAGAACGAGATCATACTGCTTTGTTCTGGCAACGGCACTAAACA	comp102257_c1_seq1	pentatricopeptide repeat superfamily protein	#N/A	7.6	0	0	26	18	-0.119006	1.25716551774634e-06	0.000241767
comp103932_c0_seq6	TGATTGAGTCATTGTCACACATTCATAGATATATGCATGGCTTTATTTTGGTGAATTTTAAAGAAAGAAACGTTTTTGGCAGGCCGGATGGATTACATGTTGTTCCGTCTTTTGCGGCGGTACGGGTGTTACAGTACAAGGCTTTATATAGGAGAGGAGGTGGAAGCCCTAAAAATACTAAAAGACAAAATAGTTAACGGCTCGGGTCAACT	comp103932_c0_seq6	---NA---	#N/A	7.59754	0	0	40	0	-0.0158942	1.4640558075682e-06	0.000270673
comp81637_c0_seq1	GGAGAGGATTTTATCGGCGATCACAGAACTGCCGGGACCAGAAGCCATCATGGTGAACGCTGCGTTGATTGAAGCCGGCGAGAAAACGCTGTTAGAGCGTTTGGCTACAGTAGAGAAGAGATGCCATGAAAGGAACATGGCGACTTCGTTTTGCTTCTTCATAGCTTCTCTCACGTCCATGGCTGACTTTGATCTTGCTGCGAAAGAGATAAAGAGAGATATGCAACTCCG	comp81637_c0_seq1	---NA---	serine protease inhibitor family protein	7.57438	0	0	12	35	0.0308598	1.4640558075682e-06	0.000270673
comp1698867_c0_seq1	GTACGGTTTTTTTTTTAAGAGAATATACTAGCAATTTTTATTTTTTATACGAGTTTCTTCTGAAGGAGGAGAGTTATCTTTGAAGAAGAAGCCTAATCAAATAATTCCAAAAACAAACCGGAAAGCCTTAACAAAGTCATCTTCATCCACCCATCAAACAAAAAGAGACTTAAGGGAGGAGCATCAGGCGTCCAGTTCATGAG	comp1698867_c0_seq1	---NA---	#N/A	7.56475	0	0	0	50	0.99353	1.70935400299516e-06	0.000304768
comp89767_c0_seq1	GTTCATTTTGTTTCATTACGTTGCATTACTAGTTTGACAGTAGGACTAACTAATCCTTAAGCGTCTACAATGCCCAAGAGGAAACCACAACGATCTTGATTTATAGGCGAGTCCTCAACCACTAGGCCATATGCTCTTAGTTCTTTTGTATATATGTTTTAAACTTTGTAGATGAATAGATCTCTCAGTAGCTGCTGATGTACCGATGATTTTTGATGGTTTCAGGTGCAAAGAGAAGCTGGTTTTG	comp89767_c0_seq1	---NA---	#N/A	7.54893	0	0	34	6	-0.224968	1.70935400299516e-06	0.000304768
comp3332441_c0_seq1	GGTTTTCGATAGATTTGATGATGTAGATGTCTCCATGATGATATCAGAATAAACCTTTTGCCTTATTGCCCAACCATGTAAACATTTACCATCATTCAGCTTCAAAGCATCACCACATGCCGAAACAAGACAGGCTATAGTCACAACATCAGGTCTTACGCCTTCAAACTGCATTAATCTACACAACTCTAAAGCGTTTCCCACATCCCCATCTTC	comp3332441_c0_seq1	tetratricopeptide repeat -like superfamily protein	#N/A	7.52231	0	0	38	0	0.115014	2.00102957701227e-06	0.00034765
comp105223_c0_seq22	GGGTATCTAATCCCATTCGCTCCTTCTTTTACAATGCGTCGCGTGCTGCAATCCGACAAACAATTGCATCTCCGAGAGAGGAAACCCCAAGTTCTTGGCTAGTTATCTTATAATGCTTTAGTATATTGGCTTGATTTGCTTGTGTCTTCAATTCCTCTAAATCGATTTCCTTCCCGTTGATCAAGGAGAGATCCTTTTTGGAAACTGTGTCGGAAACCGA	comp105223_c0_seq22	contains ro domain s\x3a kinase binding protein cgi-121 ( ro\x3aipr013926)\x3b has 275 blast hits to 275 proteins in 139 species\x3a archae - 0\x3b bacteria - 5\x3b metazoa - 98\x3b fungi - 109\x3b plants - 42\x3b viruses - 0\x3b other eukaryotes - 21 (source\x3a ncbi blink)	#N/A	7.51157	0	0	15	29	-0.0583835	2.00102957701227e-06	0.00034765
comp89106_c0_seq1	AGTGGCTTGGTTCTTCTTTCCTGCTCAGTAGTGGAGTCGCCGCCGTGCTCTTTTGTCGAATTGGTGTGGTCTCTCCTCCACGCATCGACGTCGCGCCACCGTCTAATCGCTTCAGCGTCCGCCAGCTAGTTTCTCTCGCCGGCCTCGTTTACTCGGAACAAGGGTCAGGGGTTTCATCTTCCAGTTTCTGCCAATGCAAAGCTTGTAGCTTTTGAGATATATAGTATATACATGGCTGCCTCTGATCAACACCGCTCTCGCCACCAGGACGAAAGCC	comp89106_c0_seq1	---NA---	#N/A	7.49607	0	0	24	17	0.029295	2.34888632065094e-06	0.000388233
comp5950053_c0_seq1	TTTTTTTTTTTTTTTACAAAATAATATGTAGTTTTATATTATTGATCACAAATAATAATTCGTGCATATGCACGGGTCAAATACTAGCATATATATAAATCAGTAATAAACTAAGGCCACAAAAGTCTCACTAAGCTTCAACGAATCTCAATATAACCTCAAAACATCATCCCTGACAATAGAAACCAAACGGTTAAAAAAAACAAAGAATAAGACAAAGAAGAAAAAGAAGAGGCTGAGGAA	comp5950053_c0_seq1	---NA---	#N/A	7.48317	0	0	37	0	0.249505	2.34888632065094e-06	0.000388233
comp4574406_c0_seq1	GCTAGGTTTGGCCTCCACTTGCATTCCTTCAAAGAAAGATAAGGCTTGTTCACTCCTGCCAACTCGAGCTACACCAGTCAATAAAGCATTCCATGAAACCTCATCCCTTAGTTCACTCATTTGTCGGAACCAAACATTGGCACTCTGCAAGGCACCACATTTTCCGTACATATCAAGAAGTGCATTGGCTACAATTACATT	comp4574406_c0_seq1	tetratricopeptide repeat -like superfamily protein	#N/A	7.48317	0	0	37	0	-0.325135	2.34888632065094e-06	0.000388233
comp80647_c0_seq1	AGAGGAGGAGGAGGAGGATACAAAGAAGTACAGGAAGAAACAGAACAAAGGTGAGAGACCATCTGCTTTGAAACCTCTTGATCTTAAAGCTTTTGAATTGTATGAGAAGATTTGGGGAAAGGGAACAAACGCTGCTCAAGATTCAAGGAGTGATGGGATTCAGAAGCAGGATGTGGATGGAGATTGGTTTAGCAACTATGTTTTGTTTCCTTTGGTTGCTGATCATGCATGGGTGGAGATGCTGTCAAAATGGCTTGGGCTCAGGTTCCAGATGAGAAGAAGAGAGAAATGATGCACCGGTGGAGCACCTTCAAGGCCAAAGAGGATGAAACGTTTTTACTAAAAAAAGCCTTTTCCAATGACATTGTTTCTCTCATTTGTCGTTGA	comp80647_c0_seq1	---NA---	hypothetical protein CARUB_v10006604mg	7.47928	0	0	22	19	0.7168	2.34888632065094e-06	0.000388233
comp893827_c0_seq1	TCGCGTGAGGTTTTGGTTTTTCTCTTTATGAGAATTTCTAGGGTTTTCTTGATTTCCCCTGTTTCTTTAGAATCCACGAGTTGTGTTGCTTATGAGTAATCGTTTCGTTCCCAATATAATGCCGGATTGAGGATTTCGAATCGAACCCATTTTCAAATTTGGTTTCTTTCGTTCAAAGATCGAGACTTTTGTGCCTTGTTGACTGCATTTTTCGAAGATGCGCATTTCAAGAGAAGACGAAGATAAGCTCCCAAGCAGTGGGAGG	comp893827_c0_seq1	---NA---	hypothetical protein CARUB_v10027830mg	7.47551	0	0	7	38	0.112077	2.34888632065094e-06	0.000388233
comp81353_c0_seq2	GTCGTGTTTGAAACCCTTAATCTGGGAAGCCCAGTTGAAAAAGAGCCAAGCTTTCTGCATCGGAGGGTGTGCTTTCAAGACACGGTTGATAATGTGAGAATCCCATCTGAGGCCGAGATGAGGGAGCTGTTCTCGAGCTGATTCCCAAGTGGAGTACTTGAGGATGTTATAGATGTTGGATACGACGTCTCTTGTGTAAACCCTGGGGTCGTCCTCTG	comp81353_c0_seq2	---NA---	pentatricopeptide repeat-containing protein	7.47389	0	0	25	15	-0.0262607	2.34888632065094e-06	0.000388233
comp14643_c0_seq1	GAGAAAAAGAGCTTCGATTTACCTTGTTTCTCTATTGAATAAACACACAATACATTCGAGTATATCGTATTTCATAGTATCAGAGCCTTACAATTATGTGACCTAATTTTTTTTTTAAAACCTCGCCGCCAAAACAACCGCCGTCGCCGCTAAACCTTTATCCAACGCCGCCGCCGGCGTTGTTCTTCAACAACCGTCGTCGCCGCAAGTTT	comp14643_c0_seq1	---NA---	#N/A	7.4732	0	0	14	29	0.212284	2.34888632065094e-06	0.000388233
comp85768_c0_seq2	GAAGTTAGCAGCAGAGTTGTTTGGTCGCCTGACTGATGAAACACTAGAAACCTCTTCTGACTACATTGGCCTTCAGCTTTAGGAATAACACTATCTACGTTAAGAGGTACCTGCTTCATACATTGATTTTGAGGAGGCAAGAACTGCTGCTGAAGGTGGGATGACCAATTAACCCAACCATATGACCCGTTAAAATAGGATCCGCGAGTAGAAAACATGTCGGTGGTGTCGCCGCAGGTATTAGATATTAAGTTCAAGTCTT	comp85768_c0_seq2	sequence-specific dna binding transcription factors\x3btranscription regulators	#N/A	7.46781	0	0	17	25	-0.288036	2.76502772444702e-06	0.00044382
comp107325_c1_seq11	ATGAGCACTCCAAAAGATTTTGCTGATTGATTTAGTACAAAATCTAGTGAATTCAATAGTTAGTCAATTATACATATTACATAACCCAACATCACACAATAACAATGTAAAATGTAAAGATTAAAAGTGCAACTTTAAATTGAATCTCACTGAATCTTCGTCTCTATACTGTCATGATCTCCATTCGACTTCAGTCCCATAAACATGAAAGACTTTTACTGAGCATTAC	comp107325_c1_seq11	---NA---	#N/A	7.45988	0	0	27	12	0.692077	2.76502772444702e-06	0.00044382
comp109283_c0_seq2	AGAGCTAAACGATCCTTGGAAATGGTTGGAACGCGATCTCAGGTGGTGGAAGTTCAACCGCAGGAGGTGGTTTCGGTGGAGCCGATGGATTCGCGGATCAATCGGCTGGAGGTGATGGTATTGGAGCAGAATCAAAAGATGGTGGAGCAGAATCAGAAGATTATGAAACACATCGCTGATATGTTCGACGCGATGGGTAGATCGACGGCTCAACATGGCAAGGAGATTCAAAAGGAAGCTGAACGGAGTGAATCACCATGCGATAGGAGCAACCAGAAATCATTATCATCTCGGAAGGTCCAGAAATCATCATCGTCTCGGGAGGTTCGATCTAGTGATTTGGATCCACCCAAGGTTGTTAGATCCAAACCGGTAAGATCTGATCCTCAGTATACCTAT…	comp109283_c0_seq2	---NA---	retroelement pol polyprotein	7.45129	0	0	26	13	0.968412	2.76502772444702e-06	0.00044382
comp83784_c0_seq2	GGTGCTAGTTCCCAAACTCTTCTCGCAAAGGGGCATAGCCTGAGAATGTGGAGTATGGTGTCTGATCTATTAATGTGTGTTTGCTTGTTTTTGGCATTAATGGTGTTCATATTTTTGTTTTCTACCCTAAATGTCATATGCACTTTAGCAAAAACAAAGCCACAAAATATTGCAAAAAGATTTTGTTAAGCAACTACCAAATGGAC	comp83784_c0_seq2	---NA---	#N/A	7.44758	0	0	0	46	0.537991	3.26445181355194e-06	0.000502865
comp3154771_c0_seq1	AAGGTTTTGGGCATACATTGGAAGGCAGACCGTCTGAAATCTTTCAGAATGGATGATGAAGAAGTTATAGCTACAAAGACACTCACCTTACGCTTTGATAAGACGGGCTCAGAAGATGTTAAACACGCACAGCAAGGAACGTGGACTCTCCATCACTATGAGTATGAAGGTGTCTCTCTATATTGCCTTACCTATGTAATGGGCGACAACATGTCTGAGAATAAAAAAGGCAAAGACGAACAGTGA	comp3154771_c0_seq1	---NA---	#N/A	7.42532	0	0	23	16	-0.295986	3.26445181355194e-06	0.000502865
comp99469_c0_seq2	GGAGTAGTGATAGTATCCACCTCAGAAACCGGTGAAACGCTCTTCTGGGTGACGGTCGCAAGAGGTAGAGAGACGGTGAGGTTGTGGAGGTTGTGGAGGCGGAGCTAAAGCTGCTGCTGATGCGGCGACGGAGACTGGTGGTCAGTAGCTGGATTCATGACGGGATATAATGGTTGTTATGGATTCTCTCCCTCTGCTCTCATAGCTAGCTATATCGTCATCATCACTGTCTCTGGTCTTTGGCTATAG	comp99469_c0_seq2	---NA---	#N/A	7.41666	0	0	11	31	-0.0545161	3.26445181355194e-06	0.000502865
comp1422587_c0_seq1	TGTAAATATTTCATTAAAAATGAAAACAGTTTAGATTCCTTTTTCTAAAAAACTTCCAAATAACCACAAGTTAGTTTTCTTTCTTACTCTCTGGAGACTTTTATAGCAACCCATTAAACTCTTCGCTATCTTCACCGTCTGCGGCCGGAGTTGGCTTCTCCGACGTCGGTTGTTGTAATCATTTTCATTCTCTTGTTTCCTTTCATTACTTTCTGAAGATAACGGCGAGGATGAA	comp1422587_c0_seq1	---NA---	#N/A	7.40475	0	0	28	9	0.558392	3.86581473845466e-06	0.000568303
comp2826104_c0_seq1	GACAGAATTATGCCAAAGTCAGCAGTCCAAGTTGAAGAGCAGTAAACAGTTCAAGAATTGGCAAGCTTCTGTTTCACAGTAGTTTAAATCTGACGTAATGATGTTCGCTCATACAGCAAGGGCCACATAAAAGAATATGATAATGAACTTAGCCTTCAAAGGATTCCTGAACAATCACTTGAATCATATACGTAATCTCTAAATAAGT	comp2826104_c0_seq1	---NA---	#N/A	7.4016	0	0	35	0	-0.0580796	3.86581473845466e-06	0.000568303
comp84516_c0_seq2	GGAAATGTAGATGTGTTCGTCCATTTAATGATATCAACGACAACAACTGTGCAGCCGTATGGTAAGCAGATCCTCGAAGAGCAGCCTCTAAGAACGAATCTGCTGTTGCAGAAGGATCTGTTCTAATGATCTTACCATCCCTTGTCGCTAGACACAACAGATCTTTTGAATTAATCTCATTTAAAAAGCCCATAAGAGGACCAAACTGT	comp84516_c0_seq2	histidine kinase- dna gyrase b- and hsp90-like atpase family protein	#N/A	7.39066	0	0	8	34	0.068457	3.86581473845466e-06	0.000568303
comp41450_c0_seq1	GGATGAGGAATCTTTGTCTATTCAAGAAATTTTAGATTTGATGCCTAGGGGTACAATATCAGATGGTGGTCTGGACCAGTTGGATGCTTTGAAAGGCGTTTTTAAGATAGGGACGGTCTTAGAGAGTGCTAATCCTCTCACTTTTAGGTATTCAGCCACAGCAAAATTACCTACACCCAATGTTAAGATGTTTAAAGCTAAACTCACACGGCAAAGGAATGATGACTATCCTGAAACCAAAAAGACGAAATATACTGTTGAAACCGGTGAAGAAGATTTGTTTGAGAAGCTTCTGGAGGACTCTGTCAGGTTGTTACCTACAGCTGTTCGGGTTGATTGTGTGCACAGTGTATTTGACAACATCAAAGGTAAACAAGTA	comp41450_c0_seq1	---NA---	hypothetical protein ARALYDRAFT_349631	7.38744	0	0	15	25	-0.040441	3.86581473845466e-06	0.000568303
comp109173_c1_seq2	TAAATCCAAGAGCATTTGCAGTCATAAACCTATCAATGGGTAAACCAGTTCCAGCCAAAGCACAAGCTCCTAGGGGAGAAATTTAGCCTTGCTCGACAGTCATATAACGACCAGCATCACGTTCGAGCTGCTCCACAAAGTTAAGAGGACATGTGGTAGTAAACAGGCTGAGCTCTTTGAAGATGAGTATAGCCAGGAACAATCAACGCCTCATTCTTCAAAGCCAATGCAACAAGTGATGTCTGAAGATTTCTGATCTTAACAATGATTGTGTCGATAGCCTCACGGCACCAAAGCTTGAATCAGTAGCACA	comp109173_c1_seq2	l-aspartase-like family protein	#N/A	7.37247	0	0	17	22	0.452036	3.86581473845466e-06	0.000568303
comp1236426_c1_seq1	TTCCACTTCCTCAGATAAGAGATGTTTTGATCGAAAAAGGGATCAAGCGAAGAGAATCGGTCGGACCAGCGTCGTATGGAGAAGTAAGAGGTGTAATAAGGAATGATTTGGTCCGAGCTTTGGCTCATGCTCTTCCTCTTGGAACTCTACGGCTTGGTTGCCAAATTGTGTCGGTCAAGCTTGACGAAACAACGTCGTTTCCGATTGTACACGTTCA	comp1236426_c1_seq1	monooxygenase 1	#N/A	7.36625	0	0	20	18	-0.28073	4.59241539540142e-06	0.000650114
comp93236_c0_seq1	GGCTTTTGCTGTGAGGCTTCCGGTCTCTAATTATCAAAGAAACACGAGTTTGACCAATCATCATAGTAAAAATCCCTCTAAATAATTTCAACAGCTCTAATTAGCTAATCAACATCGAAATCCGTTCTAATAATCAAACGTAATCTCAGCAAATCAAAGAACAAAATTGTAAGGACTTGTGGTTCAGAACTCTGTTTCCGATCAACATGATTTAGAATCGTCTTGATGAACGATAAAGAGAGAGAGCGACACAAACGAGAGCACGCATATAAGATATAAAGCAGAACCGAAGATGATAGAAGAATTTCTCCGATGAGAGCAGAACCGAAGATGATATAAAGCAGTTTGCGATTCGATTTCTCGACGCACCAGCAACTCCACCCGC	#N/A	---NA---	#N/A	7.35459	0	0	15	24	-0.648535	4.59241539540142e-06	0.000650114
comp4819740_c0_seq1	ATCTCCTCTAAAAGGTTTTGTTGTAAGAGAACTGATGTTTTCTCGGTGACAAACTATGATCAGTGTGTATGTCAATATGTAACTGTTTCTATATAATGTGTATGTGTCACAGAAATTGGTAACACTACGGGTTTGTAACTTGTGTTTGTAAGATTTGTTTTGGACAGTGTATAGTAATGAAAATATACACATTTGCTAGAAAAAAAAAAAAAAAA	#N/A	---NA---	#N/A	7.35294	0	0	0	43	-0.234874	4.59241539540142e-06	0.000650114
comp98463_c1_seq1	AGGATGGCGATGAGTAGCGGATAGAAACTTTTAGGGACCAACTTTTAAGATGAGGCGCATGCAATTTCCGTTGACTGCTGCATTTGCAATGACAATCGACAAAAGTCAAGGCCAAAGGCTCTCAACAGTTGGGTTGTATCTGTCCAGACCGGTTTTTTCCCATGGTCAGCTTTATGTTGCTGTCTCAAGAGTTATGTCTAAGAAAGGTCTAAAGATCCTTATTACAGATAAGGAAGGGAAGCCACAGAAGGAGACTA	comp98463_c1_seq1	pif1 helicase	#N/A	7.34823	0	0	18	20	-0.130873	4.59241539540142e-06	0.000650114
comp73264_c0_seq1	ACTGTCCTGGACTCCGGCATTATGGCTATTGGGTATATGTGGGTCTGGCCATATTAGGGGCAGCTGTGATGCTCTCACTTCTGTTCTGGATCATTTACAGTAGAGAGAGAAGGCATCGGAAGGAAGCTCTGCCTGAGTTTGTAGAAAGTAAGGAGATTGTAAGAGTTAACTTTTGATGAATGTTTCTGTAGAGTTTGAGCAAAGTGTGTGAAGTGTCAAGACACTTGATTTGTGCTTCCATGTACGAACATAGTCTACTAAGTCTACACACATACACAAACG	comp73264_c0_seq1	---NA---	hypothetical protein	7.33917	0	0	17	21	-0.478979	4.59241539540142e-06	0.000650114
comp105360_c0_seq14	ATAGTAATGTGGAAGGGAAGAAGATTAATATGAGAAGTAAAGGTGAGAGCTTCTCTGTGTCGAAGATTTGGCAATGGTCTAATAAGAGATCAAAGTTTGCAAACCCATCAGAAACCAATCTTGTGGGTACTTCTTCTTCTGCTTATGCTTGTTCTGGATCTGGTATACAGTTTCTACTGGATTAGCATTGAATGGAAGGAGATTTCAGGGTCCTTGAT	#N/A	---NA---	ring-h2 finger protein atl47	7.32094	0	0	15	23	-0.332258	5.4734709618807e-06	0.000742195
comp107991_c0_seq6	TTTCCTACTTCAGGAGGACGATAGGAAGTTTACATTTTACAAGTAACCATAGAAATTTCTCGAGTGAAAGGTTTAAGGTTCTCGAGTGAGATTGAACGAACTAAGCGGTTTCTCCGATCTCTCTCGTTTCCTCTCCAAACAGCGCAATGGAGAAAACAGACGAAGAGAGGAAGAAGGCTCAGATGCTGGACGCTCGGGCCAGAAACATTAG	comp107991_c0_seq6	---NA---	#N/A	7.31429	0	0	18	19	-0.606708	5.4734709618807e-06	0.000742195
comp10315_c0_seq1	AGAGAGAGCGAAGCTGTTTATAAGCGACGCCGATATCAAACACAATGACACCGGGAGTTTGGATTCTCGACGACGATATCTTTCACCTGAAGCCACAAGAAGAGCTCTTTTTGCGATAGCCCTTCTACTCCGGTGAGGCTCCCATAGCTCAGATTCGCTCTCACGACGGCAGCGAAGTGCACGTTCGTCTGAGAGCAGCCGCAGAGATTCCG	comp10315_c0_seq1	6434AT5G54530.1 Protein of unknown function, DUF538	#N/A	7.30257	0	0	13	25	-0.716389	5.4734709618807e-06	0.000742195
comp2365733_c0_seq1	GGTAAAAAGGAGAAAGATGATTCAAATATGTATATGGTATTCATGAGTTTAAAGACAATGCACACATTGATAATTGTAAGTCAATATTAGGTTCTTATAAATAGGAAATGGCATCAAATCACAACATGCTTCAATTTAGACCAAATGCAATGCAGGAATTCAAGGCTTTGGTTCAATCTTATGCTTCTAACTACTCAACTAGCATCAAAGTACAATTAACTTGGGCAATGA	comp2365733_c0_seq1	---NA---	#N/A	7.30257	0	0	13	25	0.616165	5.4734709618807e-06	0.000742195
comp98070_c0_seq2	TTTTTTTTTTTTTTTTTTAGGCACAACATCACACAACTTTATTCCTTACTGATGATGACAATAATAAATAAATAAAACTTTATTCCTCCTCACCAAGTAAATATATACATCATATATAATCCATCACAGCAACATCTTTAAACTCTAAATCATCGAAATAAAAGAGCTCAATCTCGAGGTTTTTTCATCAACTCAGTATTACGAAGTCAACTCCAGCGTTTAGCGTCCGCGTTTAGGACAACCAAATTAAACCGCAGATCGGAGAAAAAGGCATGTGGAAAATAGCAATGCTTTGTTTTAATT	comp98070_c0_seq2	---NA---	#N/A	7.27711	0	0	14	23	-0.332307	6.54577727531782e-06	0.000851717
comp2671949_c0_seq1	AGATCAATCTCTCAAACAATCATGCCCTTTTTCACCACTGTCTCTTGGAGAAAAAGAAATGGAATGTGAAAAGTGTTCAAAGTTCTATGCCGTTCAATCTGATTGGAAAGCTCACACTAAGATCTGTGGTACAAGAGAGTATAGATGTGACTGCGGCACTCTTTCTCGAGGAAAGACAGTTTTATAACGCATAGAGCGTTT	comp2671949_c0_seq1	c2h2-like zinc finger protein	#N/A	7.27476	0	0	10	28	-0.228612	6.54577727531782e-06	0.000851717
comp100524_c0_seq1	TCATCTCCTTTTGGTCATCTTTCATACTAGACCACTCAGATTTTGAGACATAACCCAACAATTCCGGTGTCAATGTTCCTGTCTGGGAGACGAAGACGAAGGAAGAAGGACCAAAATCATCAACAGAACAAATCTGATGATCTGGGGATTTGAAAACAGCATCGGAAGCAATCGGAACTCGGAGAGACTTGGCGTGACGGATGACGGAA	comp100524_c0_seq1	inosine-5 -monophosphate dehydrogenase	inosine-5 -monophosphate dehydrogenase 2	7.26772	0	0	13	24	0.128483	6.54577727531782e-06	0.000851717
comp48839_c0_seq1	CAAGGGACGAGAGAGAAAACTCAAACCTTCATCAGTAAGCAGATCGAAAGAAACTTGATTGAGTGTAGCCATAGTGGCGCCTTCTGCAGTGATGGAGGATCTAAACTGAAAGACGCCTTCCATTCAGTTACAAAGAAAGGGGAATCCCCAACACGCCAGAGTTCATGTTGAAGGATCTCATTCCTTAAGGGGGCCGAGGGGATATGGAATAACCCCGGGATCCCCAGACTCATTT	comp48839_c0_seq1	---NA---	#N/A	7.26289	0	0	20	15	-0.0506186	6.54577727531782e-06	0.000851717
comp2772904_c0_seq1	ATGACACGCACAAATCGAGAAATGAGTTCTAATGGTCGGAGAGATTTTCTGTCCCTGTCTGTTTCGAGGCGGCGACACAACCAATTCGTTTTTGTTAACCAGATTACGGTTACGAATTGTATTGAACGAGATTTTGGTTAGGTAACAAAACCAACGGATTCGACCTTTGCCATTACCATCTAGGCGGTGAGAGCCTTCAGGATAAGT	comp2772904_c0_seq1	---NA---	#N/A	7.2583	0	0	12	25	-0.550604	7.85588099593685e-06	0.000974496
comp73124_c0_seq1	ATTGAAAGATGGAAGGCAAAAACTCAAACCTTTCAAGAAGTTTAAGTTTTCCCCTACTTATTTACCCAAATCCCAACTCTTTTTATGAATATCCCAATGACATTACTCTGATTTTGCTATCATCGCCTCTTTTAAAACTTTTGTGAACGTTTTCATTTGTAAACTTAAACAGTGTTCCTCATGGACACAAATGTCCCTGTAACCTGTCGCAACGGA	#N/A	---NA---	#N/A	7.25159	0	0	0	40	0.147431	7.85588099593685e-06	0.000974496
comp90077_c0_seq1	TCAATCAAACTAAACCGAACATAACCGGGTTAGTGAAAGCTTCCTTAGAATAAAAAAGCCCAATAGAGGCCCGACTACGAATTAAGGCTAAAACCGTAAATTCGTTTTTTCGTAAACCCTAATTACAACCTCCTTCAAAAACCTTAGGATCGTCATCTCGAAGCGCCTCCTCGTTTCGGGACTCGATCGTAAAAGAAACCCTAGGAA	#N/A	---NA---	#N/A	7.24155	0	0	14	22	-0.635571	7.85588099593685e-06	0.000974496
comp91871_c0_seq3	AAAACAAAGACTGGTTTATTTGAAGGCTCGTCTTTTCTCTTCATGTTACCAGCTCTTTTGCCAAACTTGTCACTTAATAATCCCAACGAATCAATGATCCCCGAGTTCAGGCGCAGCTTTACCGATCTCAGCGTAAGCTTCTTTGATCCTAACGCAATCGAATCTTCTGATGTTATGACCTGCCCAAATCCGACCGTTCAACAAACAATAGAGCTTCTCAGCCACATCTTCAAAACTTGGTGCATTCGTAACCTTAGC	#N/A	polynucleotidyl ribonuclease h-like superfamily protein	#N/A	7.23197	0	0	13	23	-0.909762	7.85588099593685e-06	0.000974496
comp83419_c0_seq1	TTTAGGCACTTATTGATTGCATTTGGTGGACTTGCTGGGCTTGAAGAAAGTATTGAAGATGACAATCAGTATAAGGGGAAAAACGTTCGAGAGGTGTTTAATATATACTTGAATACTTGTCCACGTCAAGGAAGCAGAACCATCAGAGCAGAGGAGGCGATGTTTATATCACTTCAATACTTCCAAGAACCCATCAACAGGGCAGTGACAAGACTTTAAGCTTGATGAGGAACTGGTTGAGGAGAGA	#N/A	2610AT5G19300.1 CONTAINS InterPro DOMAIN/s\x3a Nucleic acid-binding, OB-fold-like (InterPro\x3aIPR016027), Protein of unknown function DUF171 (InterPro\x3aIPR003750)\x3b Has 3649 Blast hits to 1964 proteins in 291 species\x3a Archae - 113\x3b Bacteria - 121\x3b Metazoa - 1082\x3b Fungi - /.../lants - 227\x3b Viruses - 4\x3b Other Eukaryotes - 1703 (source\x3a NCBI BLink).	#N/A	7.22771	0	0	5	33	-0.00969361	7.85588099593685e-06	0.000974496
comp91270_c0_seq1	AAAAAAAGTTTCAAGTTCGATTCTGTTTTTGGTCCAAACGCTTCCCAAGCTGATGTTTTTGAAGATACTGCTCCCTTTGCTACGTCGTCATTGATGGATACAACGTTTGCATTTTTGCCTATGGCCAGACTGGTACTGGGAAAACTTTTACCATGGAGGGAACTCAACATGATCGTGGTGTAAATTATAGAACATTGGAGAATCTGTTTAAAATCACAAAAGAACGGGAAAACCGCTACAATTATGAGATCTCGGTTAGTGTATTGGAAGTTTACAACGAGCAGATCGAGAAGGCTGCTACCTAGATGA	comp91270_c0_seq1	kinesin-like calmodulin-binding protein	#N/A	7.2233	0	0	31	0	-0.414681	7.85588099593685e-06	0.000974496
comp27410_c0_seq1	GATGATTTATTCCTACACTTTATAATTAGAAGACCCAGTGATCAATAACTTAGTGTATATATATAATTAAGATCTAATCATTAAGCGTAGAAACTATAAGTAGAAGAATCTGCAATGATGTTCCTCAGTCCTCCAATTGTTGACGCCAGCATTATGAACACTCCTACGAAAATGGAGATCCAATTGATGAACCAGGTCATGCTGAATCTCTTTGGTTT	comp27410_c0_seq1	lysine histidine transporter 1	#N/A	7.2233	0	0	31	0	-0.395571	7.85588099593685e-06	0.000974496
comp6430000_c0_seq1	GAGGTTTCGTCAATTGGAATTTGAGACATTTCGAAGCAATGAACACGCTTGATTGGTTTAAAAAGCTGGATTCATGTCTGTCTATGATAATGTATTCGTGTCCGTCTTTGTGATCTGATGCCACTGAAACTTTTGGAAGTAATGAGCAAGTTTTATCATTGGCTTAAATGGTTTGGATTAGGATTTGATCCGAATCAGCAATT	comp6430000_c0_seq1	---NA---	#N/A	7.2233	0	0	31	0	-0.445433	7.85588099593685e-06	0.000974496
comp3069716_c0_seq1	AAGATTCATTGCGCACCTGATACAAGAACATATAACATTCTGATTTCACTACACACGAAGAACAACGATATAGAAAGGGCAGGGACATACTTCAAGGAAATGAAAGACGCTGGACTTAAACCGGATCCTGTAAGTTACCGCACCCTCCTCTATGCATTCTCGATTAGACATATGGTTGAGGATGCTGAAGGGCTTATAGCTGAGATGGATGATAATAATGTTGAGATTGATGAGTATACACAATCTGCTCTCACTAGAATGTATATAGAAGCAGAGTGGTTGAGAAATCATGGTCATGGT	comp3069716_c0_seq1	pentatricopeptide repeat superfamily protein	#N/A	7.22026	0	0	8	29	0.0349222	9.46293609633736e-06	0.00113472
comp97839_c0_seq2	GGGTAACAAGATCGGGAAGCCACACACTGTGCCGTGTAAGGTGACCGGGAAATGTGGATCTGTTACCGTACGTATGGTTCCAGCTCCGAGAGGTTCTGGTATCGTGGCGGCTAGGGTTCCTAAGAAGTTCTTCAGTTCGCTGGGATTGATGATGTCTTCACTTCTTCTAGAGGATCCACCAAACTCTAGGACTTCGTTAAGGCAACATTTGATTGTCTGCAGAGGACTTACGGATTCCTAACACAGAATTCTGGAAAGAGACGAGATTCGTTAAGTCACCATACCAGGATTACAGTGATCTCTTGGCTGATAAGTCTCTACCTAGCAGCAAGATCGCCACCGAGTTGAAGACCAAGCCTAAGTAACATTCACTCTTCTTGGATGCGGCAACAACTATTC…	comp97839_c0_seq2	ribosomal protein s5 family protein	#N/A	7.21478	0	0	15	20	0.234723	9.46293609633736e-06	0.00113472
comp3773979_c0_seq1	AAAAGATGCAAAAGATGTGAATTTAATAAGGGAAAACAGGGTAAAATATATGAACATTAGCATGCAGGTCTAGGCCCGATGAGGAGCCAACATTATGGCATGCAGACTTAGGTCTGATGAAGAGCCAATAAAAATTCAAGGTTTAGGCCTGTGAGTAATGGAAAGTCCAAAAGTTGAGAGCAAATAACGCGTGGAGCGTGAGTCTATCGCCTAGA	comp3773979_c0_seq1	---NA---	#N/A	7.1775	0	0	15	19	0.509597	1.14424806040786e-05	0.00131535
comp107663_c1_seq26	GAAAAGTTTGTAGATTTGATTCTTAGTGCCACGTTGACAGACAATGATGGCGCCAGGTTAGCAAACTAGAGTATCAATTGAAGCAAGATGTATATGAATCGCAATGAGAGACGACCCAGGAAACAAAAAGCAAGTAAATTTAGGGTTAAGTGCGGAGAAGGAAGTGAAAAGGATGTACCTAAACTTACACCAAACGCTACCTTG	comp107663_c1_seq26	---NA---	#N/A	7.15937	0	0	17	16	-0.237717	1.14424806040786e-05	0.00131535
comp27507_c0_seq1	TGTAGTCTCTGATTACCTCTCTTAGCAGCTCATAGAACCAAGAGCCTGACATTCTCAGAGCTTTTAAGCCTTACCTTGGCGGCTGGAACATCACTAATAATCACTATTGGGCTTCTGTTGGATTTACAGGTGCTCCTGGTTTCATTCTAGCTGTTATCTGGCTCTTGTCTTTTGGCTCTCTTCTTGTTGTCTATCATTGCTTTAAATGGAGAGTTTGTGATAAAGCCAAAGGATCATCATCATCATCGCCATTCGATTCAAGAAGTAATCTGTTTCATTTTGTTGA	comp27507_c0_seq1	---NA---	AC016972_4hypothetical protein; 43000-45608	7.15105	0	0	20	12	-0.20821	1.14424806040786e-05	0.00131535
comp107121_c0_seq3	GTACTCTCTCTCTTTGATCCAGATAAACCTAACTCCTTAGTAAATTTACTAGGGATTATATTATGCTAACATTAACATGCTTAGATGTCTGTAACATAGTAACATGCTTAGACACTTGGATTTGAACTATTCTTGCAACTAGGGCATATCTATGCTATTGAGATGAATGAAATCCTCCTCCTTGATCTGAACTTTGAATATTTCAAGATGAAA	comp107121_c0_seq3	---NA---	#N/A	7.1493	0	0	16	17	0.434919	1.14424806040786e-05	0.00131535
comp3063574_c0_seq1	GAACAAATTCGAGAAAAGGGTACTCAATTGGTGCAATATATTGGCGTTTACGTTTCCTTGTTGTTGGGGATGTTCAGTAGTTGAGCTTCTCAGAAATGCGCATTGGCCAATAAGTAGAATTACTTTTTAGTGCTGTTAGTTTATTTAAAATTCGTTACATAGTGTTTTGTTGATTGTATTTGGAAGGGAACAGAGCATGATGATG	#N/A	---NA---	#N/A	7.14756	0	0	12	22	-0.477657	1.14424806040786e-05	0.00131535
comp3744315_c0_seq1	GGTAGTAGCAAATATTCTATGATGTTTTAAAGACAGTGGTTCCTCAAGCAAGAATAGATGAACAGACCCGTAGGTATGCTGAAGAAGTTGAAAGAAAGAAGGAACAATATGAGCACTACAACATTCTTCCGCTTTATGCTGTAGGGGCTAAAACCGCAGTGATGGAACTTCCTGAGATTAAGGCCGCAATTCTGGCTGTCTGTAATGT	comp3744315_c0_seq1	glucan synthase-like 4	#N/A	7.12524	0	0	29	0	-0.00880545	1.38914581949124e-05	0.00151432
comp2092471_c0_seq1	CTTTTCCGTAATGTTAAACACAAGTTTTCATGTGGTGGTCTAGCGAGTCTTGTCTCTAAAGCAGGAAGAGCATATACTATTGGTGATTTTCGTTATTGGTGGAGGCAGATTGAGGAAACGAAACCTGAATGTACAGAGTATCTACAAGACATTGGTCTACCACATTGGACCCTGTCACACTTCAACGGGTAACCGTTACAACCTGATGAGCAA	comp2092471_c0_seq1	---NA---	af076243_11 transposon protein	7.12524	0	0	29	0	-0.0526996	1.38914581949124e-05	0.00151432
comp4235135_c0_seq1	CGGTTGTTTCACTGCTTCATCCCAAAACGTCTCTTCGTCCAATGTCGCTTTTGTTATCTCTCACATCACCTGTCTTCTTCGTCTGGTCTAGACACGTACTCGTTTCGGGCTTGTAACACTGATGCTTCGTTTTTTTCTTTTTTTTTCTACTGAATTGAGCGGATCTCTTTAGAACCATGACAAAAAAGAACCATGACAAAGAAAAGAAGC	comp4235135_c0_seq1	---NA---	#N/A	7.12524	0	0	29	0	0.11899	1.38914581949124e-05	0.00151432
comp6745_c0_seq1	GGAGAAAGACAAAGTACTTTCCTCGGAATCTTTGTTCTCTTTTGTTTTCTTGTAAAACCTTTCGCCACAAGTGTATAAAACAAATCTCCCATCTCCATTTTCTTTCTCAAACCATCGTGTTCGTCCATGAACCTTTCACGTATTGCTTTGAAGGCGTCTTTAGTTGCATAAGGAAGACCAGTTTTTGGATCTCGGTACTTGGC	comp6745_c0_seq1	dna binding protein	dna binding protein	7.12361	0	0	25	5	-0.335979	1.38914581949124e-05	0.00151432
comp3525205_c0_seq1	TGAGATGGACTTGCTTGATAAGAAAGAAATCAAATGAAACTGCTCTAAGTACAGCTTGGGATTGCTATATGGATGCTAATGATCGTTGGAAAAGCATCGAAGCTCAGAAACGAGCTAAAGATGAAATCAAGATGGGCATATCAAAACGCATAGAAGAGAAAGAAAATGAGCGTGATACATTTGAATTTGAAATTTCCTCCGTGGATGTTAAAACAAACTGATGAAAGAGAGAAACAAGTGCAACTTGAACTTGAGAGAAAGAGTAAACAGAATTCTGA	comp3525205_c0_seq1	---NA---	rad50 dna repair protein	7.12199	0	0	21	10	-0.131375	1.38914581949124e-05	0.00151432
comp103758_c0_seq8	AGCTTGAACCTCAACTGCATCACCAGAAACAGAGAACTCGATCCCTGCTGCTGATTTAGCAGCTTCAAGCTGCAACCGAGAAGGATCAATTCTTCCATATATATATTGCAGTACACATGCTTCCAGATGGATGGTTGACGTGATGGATGAAGCTTCGTCTTCTAGCAACTTGGTAGCCCAATAGCTTTTAACTTTTTCCAGTGCACCAAAATGGTCTAGAGATT	#N/A	protein prenylyltransferase superfamily protein	#N/A	7.10859	0	0	12	21	-0.764097	1.38914581949124e-05	0.00151432
comp72836_c0_seq1	CCGAAGGAACCGAGTAGTATTAAGATCAGAACAGTTCTCAAAATCAGAATCCAACACATCTCTACACCGAGTAATACTCCCCATTCCGAAATGCATATCTGCAACCTGGAGGATCTTGAAGGTGCCATCGTCGCGGAACCTTAGAGGAAGATTTGGAGACCTTTTCAGACGGACGTTGTTACGGTTGATGTGTAATTTGTGCA	comp72836_c0_seq1	purple acid phosphatase 28	#N/A	7.07362	0	0	28	0	0.257799	1.69349341191468e-05	0.00172897
comp84357_c0_seq1	TGCTTCGGCCACTCTTCTAGGCCTGTCAGTGGGCACCGTTCGGTGACTCTGGCGGTCTGGGTTTTCCGGTTCTTTGGGTTTCTCCGGCGGTCTGGGTTTTCCCGCGGTGGTGGTGGGCAGGTGCCGGATATTTGGGTTTATCCGCTCCATGAGTTAGTTTTTGGGATGATTGAAAGGTTCACAATTTTCCGATTCTTTGGGGTCAGGTGCACAGTGTAAGGTAAATAATCAAAATAACTGTGAGGTTCGGCTTTTTTCAGCTCTTTCGGTTTATCCGCTTCATAGTTCGGTTTTTTGGGATGTGGTTTATCATAATGGTAAGGTTCAGAATACTCGTGACGTCCGCGTCTGCGTCGAGACTCGAGATGTTGTGTCTGACCATTCGTCATCGAAATCATC…	comp84357_c0_seq1	---NA---	#N/A	7.06974	0	0	16	15	-0.067882	1.69349341191468e-05	0.00172897
comp3064447_c0_seq1	TGATATCACAGGGAGTTTTCTGGCTGCATCATGCGGTCTCGTATACGAGCTTTACAAGAGATCTTTATGATGTTGCATACCTATTTTTTGGCAACTGGTCATTGGCAGCTCTTAAAGCAATCGTCCTAGAAGGCACATTCCATCCACCTGTTGCTCATGCTCACCCTTGAGCATGAGGTATAAAAACCTGACAAAAGGAACTTCAAGTTTGTGCGTCTTTGTAGATACGGCAGGTGAGAAAGTCTGGACAAATA	comp3064447_c0_seq1	---NA---	#N/A	7.05082	0	0	22	7	-0.436212	2.07351320677874e-05	0.00200009
comp110803_c0_seq14	GAACTGCATGTGGCCGCAAAGTAAGCAACAGGTGTCCGACCATGATTATCTTCAGCCAGAGTTTTTGATAATTCCTCGATGACGGCACATAGATGTTCATGGTCTGGTCGTTTCGACTGGGATAAACGAGAGCGCATGTACTCCCCAAAATCTTCTGAAACAGGCAGGTCAGGTTCTGAGGGTGTGAGGGACATCCTGAAAACAGGGAAGGAGAAGAAGAATCGATGAGGAGCGACC	comp110803_c0_seq14	---NA---	nuc173 domain-containing protein	7.03894	0	0	17	13	0.438624	2.07351320677874e-05	0.00200009
comp5597550_c0_seq1	TGCAACCTCAATAGCTTCAACACCAATTCATTTTGGGATTTTCATTTTTCATGGCTGTTTCAATCCCTCAATATTTCAGAGAATATTACAATGGAGGTTGGCGGTCTGATCATCGTTCGAATTGGTTTGAAGATGTGATAAGAGTGATATTCATGTCGCACACAACAGTTGCAGCAATTATAGCAATAGTGCTTGATTGCACATTGTCTCGTGAGACCGATGAAGCCAAG	comp5597550_c0_seq1	xanthine uracil permease family protein	#N/A	7.03788	0	0	13	18	-0.773353	2.07351320677874e-05	0.00200009
comp45735_c0_seq1	GACAACATCAACTTTACACTGAGCTCACATGACAATAACTGAGAGAATATTACTCCATCAGATCATTACTACTCTACACAGAGTTGAAGGTAGAAGAAACAAAGAATCAGTCTCAAATTGGCATAGTCCCTTTTCGAACCATTCCTCCTCGGAAACATTTTCATGTTGTCGTTTATCTGCTTGAGCACAAAGACTCTTGTGATGGAACACATTCCGTGGCATTTCACCGTGGGAA	#N/A	---NA---	#N/A	7.02718	0	0	12	19	-0.601229	2.07351320677874e-05	0.00200009
comp57306_c0_seq1	GAAAAGCTAATGATGATTAACCCAAAAGACGCACTTGAACATGATGGGGCAGAAAAAATTACAAGAAAGATGCTGCATCTACAATCCCTAGAATTTCTACCAAAGGTTAGCTTACATATTACATTTAGTGTCAAGCTGAAACCTGGTGCGCCTCTGGTAGCAAGAGCCTAGAATTTCTACCAAGACCTCTACTTCTTCCTTAATCTTCGATC	comp57306_c0_seq1	---NA---	#N/A	7.02621	0	0	8	24	0.0945603	2.07351320677874e-05	0.00200009
comp4740301_c0_seq1	AAAAAGTTTTAATCTTGTTGAATAGTTCTTTAGATTTCTGGACTAGATTTAGTGAATTACGCTTCTGTATCACTTCAATTCTCGAATTTGATTATATCACTTGGATTTTACTCTTTTATGGATTGAGGACTTCTACACTTGAAGAAGCTGTTGACATCAAAGTTGTTTAAGAGTCACATTCTAAAACCTTGTAGAGATGAAAG	comp4740301_c0_seq1	---NA---	#N/A	7.02433	0	0	0	34	0.181738	2.07351320677874e-05	0.00200009
comp2187301_c0_seq1	ACAATTGCGAACCAATCCATAGTTCCATACTCATCATTCCGTAAAATGACAAAAGTGACCCCACGTAACTTACAATAATACCCTTTCACCAACCACAACATGCTTTTATATGGAACATAACATGATCATGCTCTGTCTCAGTCTCAATTCAAATAGAAAACTTGATATTTGCTTGTGATCATGTCGACAAAAGAAGTGATGATGATCACTGATG	#N/A	---NA---	#N/A	7.02433	0	0	0	34	0.0645248	2.07351320677874e-05	0.00200009
comp1225369_c0_seq1	GTCCGATCAAAGCAGGATGACCTACACATTTGGCAAGATAAAACAAACAGCCACAAAGTAAGCAACGAGTTTGAGAGATGCCAAGTCATATATTTTAGTCAAAACCAACTCACTCACATTAGCACAAATGTCAATATTTGATACAATCATACATATACAAGTGCGTTTATGTACTAAGTGAGCATCAAAAGGGCTTAAACCAACCAAATGACTTA	#N/A	---NA---	#N/A	7.02433	0	0	0	34	-0.221314	2.07351320677874e-05	0.00200009
comp108686_c0_seq2	CGAAGTGTCTTCAATGGAGGAGTTATATAACTAGGAGATGTTGCATTGGCAGGTATGCTCCAGTGTAGGCAATATCTTTGAACCAAAGAGCATAAGTTGGCGGGGTTCGGACATTTTTTCGAGCTCCACAACTAATCCGCAAGGCATATGGAGCTGGTCGAGCTGACGAAGAGGGAAGACGAAAAGAGAAAAAGAGACTCTATACGGAATCTCACCTTCGG	comp108686_c0_seq2	---NA---	#N/A	6.99481	0	0	9	22	0.0295644	2.55036716406853e-05	0.00237033
comp75326_c0_seq1	TTGTCATCTCAAAGTAACCACCTGAACTATCTGAGATTTGACCCACAGCATAATCAGCCGACCAATTGGCTAAAAGGTAAGCAGACAGATGAGAAATTGAATAAGTCCCCTTTGTGTTCGTTTTCGATTTGGTGAGAGAAGAACAAGGATTGCCTGAAGGACAAGACTGAATATGACAAGACCACGGATGTTCCATTTGTCCCACATATCTTTCACTGCCTTCGGTATTGCCTCCGCCA	comp75326_c0_seq1	5184AT5G45470.1 Protein of unknown function (DUF594)	#N/A	6.98329	0	0	4	28	0.122092	2.55036716406853e-05	0.00237033
comp107817_c0_seq2	ATAAATAGTGTAAAGTATTCAACTTTCAGTAAGAAACCTGCAGATAAATGAAACTAATGACCTGAAAGCTATGAAGAGCCGAGACAAAGCTGTCCTAAGCAATACATATAACAATCCAACTAGAGACAAAGTTGAGAAAGTGAGATGTTTTGAGGAAACTATGGTTCTAAGTAGCCCAATAGGAGTTGATTGATTCTTCTCACA	comp107817_c0_seq2	---NA---	#N/A	6.98266	0	0	0	33	0.394416	2.55036716406853e-05	0.00237033
comp97893_c0_seq2	ATAACGCCCTGTTACCGCCGGCAAGAGACCAGCTGGCTTCAATATTGAAGTCGATTGATCAGTTGGGCTTCTTCTATCGTTATCCCTCTCAGATTCAGCTCCAAATCAGGTGATAAATAGTTGTGCTATATATTTTTGGGACTCGTTGATTTAGATTCAACAAAATAATTGAATAAATTTTTACCTTCTCACAGAAGTTCAC	comp97893_c0_seq2	---NA---	#N/A	6.97359	0	0	11	19	-0.244817	2.55036716406853e-05	0.00237033
comp1856991_c0_seq1	GTGATCCACCAAGTGCTAAGGAGATTCCCCTTAATATATTTCTAGAAAGATCTGTGCATAGCTTAATATACTCCTCCATCACATCTTTGTACTCTTGAGGATTCCCTGGCCACTGGTTTTGCCCTTCCAAGACCTTTCCGATGTCCCCATGCTTGCCTTGCTCAAACTCTCTGTAACAATCAATGGCTTCGTGCATATCTTGTTTCCCACTCGTAA	#N/A	2-oxoglutarate and fe -dependent oxygenase superfamily protein	#N/A	6.97359	0	0	11	19	-0.570031	2.55036716406853e-05	0.00237033
comp16043_c0_seq1	ATGACTGTTCTTAACATGACGGTTCGTGCCCTTGGTGTCGTCCGTAGAGAAACAAGGCCAAGCCTAAGACTGTGGCGACGGCAAGAACGGCGGAGATAGCCGGAAGGAGAAGTGTAGGAGAAGCGTGGTGTGGTTAGAGGAGCGAGGGAGGACTAAGGCGGAGATGTTGGCTGGAAATGTGGGGAAGACGGCGAAGGTAGGAGGAGGAGGAGGATCTCCAGCAACTTCACCGTTTA	comp16043_c0_seq1	---NA---	#N/A	6.96456	0	0	26	0	-0.23822	2.55036716406853e-05	0.00237033
comp69917_c0_seq1	TCTTCAACATCGTTCACCGCTTTGAATTCTTCTCGAATCGTGACAACGAAATCAATCCAAAATCGAATCGGAAATAAAGCGTTCGATCGAGATCTGTAAGTAAATGGATAATCCGAAATTTAAAAATAAAAACCCGGATTACGTCAAAATAAGAATCCTGAAACGAAGGAATCGAATCAAAGAAATTACACTCTCGTTGGCTAACTTCT	comp69917_c0_seq1	---NA---	#N/A	6.96456	0	0	26	0	-0.504786	2.55036716406853e-05	0.00237033
comp81684_c0_seq1	GCTCTTTGCGTCAACTTGAATTTTTTTTGAAAAAATGGCAGTTTCAACCATAATCCCAAATAAATATAAAAGCGTTGGATTTAACTCGTTACAAATCGAATTCTTGTTATGATGCTACCTACACGTTAACAAGTGTAGAGTAGCAATACTTCAAAAAACAAATAAACAATGGTATAACTAATAGAATAAGCAGACAACTCGGTGACCAAATATATCATCGTAAAAGAATATTATTCCTCTGATGAA	comp81684_c0_seq1	---NA---	#N/A	6.96456	0	0	26	0	-0.694037	2.55036716406853e-05	0.00237033
comp2309065_c0_seq1	CGTTATCGTCGATGGCAAAACGAAAGAAGAAAATCGATTGTGATCGATTTGAGATCGATTGGGAGGAGAATCGAGAAGAATTGGGAAAGAAACTCGTCTTTACTCCGCCGTAATCAGCATCTACACCGTGGCTGGAAAATCAATAATCAATCAGAGTTTTGTTGGTGGATGGATCTCGGAGATGAAGAGTTTCGTGAGCAATCGATTTG	#N/A	---NA---	#N/A	6.92938	0	0	11	18	-0.463467	3.15182503802714e-05	0.00279753
comp2936223_c0_seq1	GAACTAAAGAGCAAGACTACACTCGTTTGGGCGATACAGAGCAGTGGAGGCAAAGAGTTTTGTATTGTCCATGTTCATCAACTATCCAGATCTTAGTCCGAGCGATGTCCCACTACCAGAAATTGAGGCTTCATCAAAAAAAAAAAAGAGAAAGCACATAAGAATTTGGACAAGTACCGTCATATATGCAAGCAAATGCAGGTCACTGCAGA	#N/A	---NA---	u-box domain-containing protein 36	6.92938	0	0	11	18	-0.214729	3.15182503802714e-05	0.00279753
comp94246_c0_seq2	GGAAAGAACAAATTCAACCAAGAACGAAACTTCCTCGCGCTCGCGCTCTCTACTGACAATCTGAGATCTACAGATTCTTCTTCTTCTATTCCAGATCACAAATCTCTCTACGAGCTTTTCTATTATTTGATATTATCAATCAAGCGGGTGCATCATACAATACATATACTCTGCGTTCCTTGTCTCCACCAGATTCACAACAACAAAGAAGTAGTAGAAACC	comp94246_c0_seq2	---NA---	#N/A	6.92916	0	0	7	23	0.00230726	3.15182503802714e-05	0.00279753
comp89855_c0_seq1	TCAAGTTGGTATTCGTCGGGGCACTCTACTAGCTGACCTTTAGAGACGAGGAGCTTGGAAACTTCCCCGTGCAAGATCAGAAGCTCAAGTCAATGTTCACACTGAACTCTCTATGATTTCTTTATCAGACGAGAAGTTGACTCTTACCATTGGTGGATCGATGATCAACATAAGGACCGGCACAACACTGGCAGTATATGTTCTGCCCTTAGAGAAGCATTCCTCACTGCTCCCTGGCATACCATCGTGTGGTTCTCAGGAAGAATCCCAAAGCACAAATTCCTAACTTGGCTTTTTGTGTTGGATCGTTGTCCAACAAGGGATCGTCTTTTGAAATGGGGTCTACAAGTAGATCCCTCTTGTTTGCTCTGCGCCTCCATGCCTGAGTCGCGTGATCAC…	comp89855_c0_seq1	rna-directed dna polymerase (reverse transcriptase)-related family protein	#N/A	6.91845	0	0	22	4	0.488876	3.15182503802714e-05	0.00279753
comp2289194_c0_seq1	TAGGCTGAAGATAATGATCAACTTGCATTTGTACCACTACTCCGAGTACAAATTTGACTTCTCTGACTCTACAAGGCATCACTACCCCAATGGAGAAAGGTTCAGACCTTCTTGGCAAGAGTTTGAGTACAGAACAACTTCAAGATATCATTTCTTACTGTAGTGGACAACTTCACACCTCTAACATCACACCTACTCTAGCAGTATCTCAAGC	comp2289194_c0_seq1	---NA---	#N/A	6.90682	0	0	25	0	-0.388782	3.9145542972378e-05	0.00330199
comp3174639_c0_seq1	GATGACGAAAACACAAGGTTTTTTGCAGCCGTATTGAGACATACACAAATTATCTCTCATTCTCTGCAAAATCTCAAGCATCTCCTCAATTCTACCTGCTTTACACAACCCTTTAACCAAGATCATAAAAGTAGTACTCTCCTCCACCAACCCATCTTCTTTAAAATCCTCATAAACAGCCAATGCTAAATCAAAGTAACCATTTTTCACA	comp3174639_c0_seq1	pentatricopeptide repeat (ppr-like) superfamily protein	#N/A	6.90682	0	0	25	0	-0.509297	3.9145542972378e-05	0.00330199
comp70577_c0_seq1	CCAAAAGACTAAGAAATTCTTCTTGAGGAGATGATTCCAGTCCATTATCTACGATCAAGGTGGAAAGAGAATGAAACTTGTCATGAAATGTTTTCATTGCATCCGCCCATTGTTTGCTCATAACCGACAGGGATGCTCGAATAACCTCAGTCAAATCTTCAATGTTAGAAGCTTGTTGAGCAACCTGATGAAGCTCATATTTCCTTTTCCAAAATATAGATGTGTCCATTGCAAGGCAATGTAAACCATGTTGATCTTGAACATTAAATTTTTCCTCTTTGGGCTTAATATCACAATCTGTAAGCTCTCCTGTGCACATTACTA	comp70577_c0_seq1	transducin wd40 repeat-like superfamily protein	#N/A	6.90682	0	0	25	0	-0.387161	3.9145542972378e-05	0.00330199
comp3235318_c0_seq1	GCTGAATTTTCTGCCAGACAGAATAAAAAACGATGTGAAAAGACAGATATTTGCAGATTTCGTCCACTTTATCAAGAACTTCAATGAGAAACCATCACGTTATTCCAAATACACTGTGCTAGGAGCTCCAGTTTTCGCACTCTCTGCTTGCCTTCAGATACTAAACATGGGCATATCAGAGATTGATGCCAAAACTAAAAGTCTTGGATGAAGA	comp3235318_c0_seq1	---NA---	hypothetical protein CARUB_v10008197mg	6.90677	0	0	17	10	-0.411508	3.9145542972378e-05	0.00330199
comp92917_c0_seq1	TAGACAAACGGAGAGGCAGTTCATAGCCAAAACAAATAGGTAGGGGGAAATAGGATCCCCTTGGTGCAGTCCCTTGCTCCCTTGAAGTAACCATGAACATGGCCATTAAAACCCACCGAAAATGATGGTGTACAGACACACGGTTTAAGCCAACGAAGTTTGATTGTTTTGCACCAGATCATGGAAGATGGGCTTCAATCTAGCAACAAGCAACTTAGAGACAACCTTATACAGAGTGTTGAGGCAGGAAATGGGACGATAGTCGGATATTAACGAAGCTCCTGGCGACTTTGGACGGCTGGGAGACTGATGATGTT	comp92917_c0_seq1	---NA---	retrotransposon unclassified	6.90677	0	0	17	10	0.778656	3.9145542972378e-05	0.00330199
comp1949661_c0_seq1	GGTGGGTGTCGATTAAAACCATAGGGGTGGTTGTCAACACCAATAATTTCTGATTTGGCCAGTTTAGTTTAAATTGTGGGGTTGAAGCGGTTTGGAATTTCGAAAGCCTAGATCATCGTATTTAAGGGGAAGGTCGAATTTGGGATGTTTTTTAGCCTACTTGTCGTTCCAGAGTTGAGCAAAAATGATTAAGTTCCTGAAAGTTCCTGAAGGTTTCTAGGCTTGTTGGTGGTGTGGGTTGTTTGTGCAGAAGGAGATCTG	comp1949661_c0_seq1	---NA---	#N/A	6.89547	0	0	0	31	0.958498	3.9145542972378e-05	0.00330199
comp101967_c0_seq2	CGTAAGCTTACTACTAAGCCAAAAAGATAAACCTCTATGAGCTCTCAAATCCAACGGTAGAAGAAGCATGGCTACGAGGCAGAACGAAAGCGAATTGGGAGTATAGGAACTTGGGTACAGGTCAGATTTTTTAACTTCTTAATTTAACTACGGGAACTGACATGAAGTGCTGATTGATAATATTTGTTTGGGTGGTGGGCTTGCTTTAATTAATTTGTGATGGAAGCCCATTATATTAGCCCAATAGCAAATAGCACAATTATCACCTCATTCTTCTTCGT	comp101967_c0_seq2	---NA---	#N/A	6.89525	0	0	12	16	0.0682507	3.9145542972378e-05	0.00330199
comp9072_c0_seq1	GGGAAATTAATCGAGTATTTTTTTTTTCAAGTCATCCATCCTCTAAAACTCTCCCAAATTTCTAGGGTTTAGGGGTTTTCCCCTGAATTTGACTGTCCCAGATCTCATCTAAAAACTCCAAAATCGATTGAGGATTCTCAACAATTCCGGCTATGGCGGATGAGAAGAACGGTGGTCGTCTGAGTGATGCTAGTGACTACTCGTCAGAGGAC	comp9072_c0_seq1	---NA---	#N/A	6.88333	0	0	19	7	-0.151681	3.9145542972378e-05	0.00330199
comp88788_c0_seq1	AAAAAATTTCTACACAGCGTCAAAAAGAAAAAACGTTACACATAGAGTTAACATCACCACACAACCATAGATTAGTTAGAAGTAGCAGGTATTAAAATCCGAAAGACAACTGAAAGACGAATTATTCTGAATTCTATCCTTTGAGGAGCCAATCACGCACATAATCACGCACATCAGCCAGCATCGACGGTGCAACACCACCACGTTGTTCCAGATCCCTCACGATAGTTCGACGGTACTCCAGTAACTCGATAGACGCCAAAATACCGAAAGCAAAATTTCCATAAGCTAATGATGACATAAAACCCTTCAACTTAGACTCACCGCCGCTGGCTACAATAGCTCTTCCGGATCCATTGCTAACAACACTAGAGCGGCTAGACCTCGTTGAGAAATTCG…	comp88788_c0_seq1	---NA---	#N/A	6.87456	1	0	45	91	1.36268	2.68476083196691e-09	2.37951519824545e-06
comp2024146_c0_seq1	GGAGAGGATTCAAGAGCTTTCTTCCTCAGGTTTGGTCTTCGAACACTAAAGAATTAACAAACTATAGTACAAAGAAGCATTCAAATGCAAAGGGAGCTTTTTTTTAATTGTTTTTTTTACTTTGATCTTATGCAATGCTTCGGTCTTCACTTGGTTTTTTCTTATATTTTATATTCTTGAAAAAGATTAAGTGTTTCCATG	comp2024146_c0_seq1	---NA---	#N/A	6.84979	0	0	0	30	-0.215513	4.88728637228445e-05	0.00396922
comp106531_c0_seq10	GTCCAAAAAATGTGAAGAGCTTTGGTGATCTCATCTACTATCCATCCTCCTATATATAGAAGGATTATGAAGATGGGATGTATGAGCTTCCCTTTTACTATCCAGGGATGATTTGTGAAGGCACAGTTACCACTCTGCATCTGTATCAGGGAGCATTTGTTGACATTGGAGGTGTTCATGAAGGGTGGGTTCCAATTACAACGAGAAGCTTCTTCT	comp106531_c0_seq10	nucleic acid- ob-fold-like protein	#N/A	6.84979	0	0	0	30	0.0345067	4.88728637228445e-05	0.00396922
comp95060_c1_seq3	CTTTTTTTTTTTTTTTTTTGAATGTTTGATCAAGTAGATTCAAATTTGCAATGAAACTTTTGATCTGCTCTGGAGTAACTAGTTTGGGAACACTTTTCCCATAAACTGCAGTGACGTGAACCGCATATCTGAAGCCTTGTAAGCAAAGAGAAGTTAGCTGGGAACTGTTCTTGAATATCCCTTATAAGACGTCCATTGGCACCATGAGGTTTCTCATCTGGTTGCATCCAAGAAACCAGATTGAGGATGCCGTCTAAGCCCAACAGTTTGTTCAAGCCATTCACTTGTTTGTTTTGTGGAGCTAAAGTATCAGAGTTCATCTTGATTTCTTCTTTCACAACTCGATCATATAGAGAGCCTAAATACTCCTCAGGTAAGTCTTTCCCATCATCTATTCCT…	comp95060_c1_seq3	sec7-like guanine nucleotide exchange family protein	#N/A	6.84777	0	0	16	10	-0.149735	4.88728637228445e-05	0.00396922
comp46235_c0_seq2	TGAACTCTTTTTAATTGGCAGTTACACTCTCTACAATGATACATTGTTTCAGTTTCTGTCATGAAATTTATCTTGTGCTGATTTTTTTCCCTTACTATTCCAGGTATTTTTCTGAACTCTAAGAAGCTAACTAGCTGATTCTGGACCGTGGGCCATTGGTTTGCATGTTTCACAGGGTATTTTTAATAGTGGAGGCACCATGTGGTTTGCAGTCATTTTCGCTTCAACTTGAGGATCAGAATTAGAACTTTTTTCCAGAATTTGATATGTCTTTTTAAACTGACGTGATATGTGTCCCTTG	comp46235_c0_seq2	---NA---	#N/A	6.84724	0	0	20	5	-0.385895	4.88728637228445e-05	0.00396922
comp98016_c1_seq7	TTTCTTTTTTTTTTTTTTTTCAAAGAATCATTCTTACTTATCAATCATACATCAACAAGAGTCCGTTCAAGCTTTGCAATTTGAGGATACCAGCAAGATCAAGCAGATTCATTAATACCATTGATAACAGTCTTTACATCTTGAGGATAGTAAGAAGGGTAACCTAATCTGACAAGAGATTAATGTGGAGGTTACCAACATA	comp98016_c1_seq7	---NA---	#N/A	6.83517	0	0	19	6	-0.487743	4.88728637228445e-05	0.00396922
comp91940_c0_seq1	TGTTAGTCTTTAGACTTGGACTGATCTTTTTCACTTGTTGTTTTTAACAGATGTCTCATGACTCTGGGGAAGAGAACATTGACCCGGTTCTACAAGAAGAGATTGATGATGGTCCGACAGCTTCTCCAGTTGGTGGGAAGAGACGACGAACTCAGGCTACAACTTCTACTATACCGTCTCAACCGAGGAAAAAGCCAGCTCATAGATCTCCGGTTTGGGAGCATTTTATTCAGCAAGCACATGATCAGCCCTCGCCAACTGTCGGTACTGTGGTCAAGCTCTAGGATGTGACACAGTGATTCATGATCATATTCTATTTAGTTGTTGTTGTATTGTGTTTGTTCGACATTGTTGGTGTATTGACAAGTCTCAATGAAAACCGCAATAACCGAACCTCCG…	#N/A	---NA---	hypothetical protein ARALYDRAFT_342260	6.82603	0	0	2	27	-0.11968	4.88728637228445e-05	0.00396922
comp78950_c0_seq2	TGCACCAAACGTTGTTACTTACAATACTGTCATTGATGGGTTGGGGATGAGCGGAAGGTATGATGAGGCATTTATGTTTAAAGAAAAGATGGTAGAGAGAGGTGTGGAACCAACTCTTATCACTTACAGTATTCTTGTTAAGGGTTTGACCAAGGCAAAGAGGATTGGTGATGCTTATTGTGTCTTGAAGGAAATGACAGAAAGAAGCCTCTGGGGAAAAAAAAAAATCAATCGAAACG	comp78950_c0_seq2	tetratricopeptide repeat -like superfamily protein	#N/A	6.8253	0	0	6	22	-0.557302	4.88728637228445e-05	0.00396922
comp1236085_c0_seq1	TGAAGAACGTAGTAAAGCTGAAGCCTGAAGGATTATTGTGAAGCTTTTTGTTTTCACAGGCCAAAAAGGGAAAACCTATTTTATTATTTGCTTGAAGATAGCTTTTTGTTTGTTGTACACTTGGTACTCACTGGCCCATATGCATTCTGATGAGTGATGACAATATGGTTGTTTCAAACTAATCAACTTTAAATTTAAATACAAA	comp1236085_c0_seq1	---NA---	#N/A	6.81176	0	0	13	13	0.433389	6.13522801022222e-05	0.00469
comp103086_c0_seq7	GTCTTCTTGCGTCATCGGGGAGAGGATGCGTTTCTGGCGGCGGCGCTCACCAAATACGCATCTTGCTCGTGCATTTCGGTATCCGCCATCTTAAAAAGCTTCGATTTTTTTTTTTGTTCTGTTCTGAAGCGACGGCGAAACGGGATGAGAACGAAGGACCTCCGGCGGCGGCGCGCTAGGGTTTACTGGCGGAGGAATTGAAAGCAATAGGAAG	comp103086_c0_seq7	---NA---	#N/A	6.79966	0	0	12	14	0.520054	6.13522801022222e-05	0.00469
comp39462_c0_seq1	TTTTTTTTTTTTTTTTAAAGCTACCACTAAATTTTGGGTAATAATCAATATAATTCATGTGGCAGCAGAGTCAACGTACATACCAATATTTCACTAATATTCATCAATAACTGAAAATGCCAAATTCTAGTCCAATAGAAGCGTCATGTAATTTATTATTTTCAGAAGGAAAAAAAAACAATCTCAGAAACCTTGGATATTCTATGTGCTCTCTCTTA	comp39462_c0_seq1	---NA---	#N/A	6.79864	0	0	16	9	0.279643	6.13522801022222e-05	0.00469
comp14317_c0_seq1	GAAGAGCTTCTGATGAGAATAGCAAGAGTGAAGGGAGAGTGAAGAAGAGATGGGAGATTCCGAGTGAGGTTGATCTTTATAGCAGTGGTGTGAATGATGTTGATGAGACTCCTATATGTGAGAAGCTACCTAAGATCAGAACACTTCGTCGTCTTGGAGGGAGCCCTCGTGATTCAGGTGCTGCTAAAAGAGTTGCTGAGTTACAAAGCAAGGATCGTAATTTCACTTTTTCCCAGCTTCTGAGGTTTGAAGAATGAATGAACGTTCCGGTTTATCAAAATTGAACCTCAACTCT	comp14317_c0_seq1	11943AT4G28230.1 unknown protein\x3b Has 444 Blast hits to 358 proteins in 107 species\x3a Archae - 0\x3b Bacteria - 20\x3b Metazoa - 179\x3b Fungi - 26\x3b Plants - 38\x3b Viruses - 2\x3b Other Eukaryotes - 179 (source\x3a NCBI BLink).	#N/A	6.78401	0	0	23	0	-0.450337	6.13522801022222e-05	0.00469
comp81607_c0_seq1	TCAGTTGCAGCATGGCATGTATTATTCGAGATTTAGGAATATCAAGTAGATCCATTAGAGGGAGGAAACCATGCTGTGTCACAAATACTGTCTTCTGCCCAGGTCTCTGACGAAACATGGCAACAAGTTTCTGACAAGAAGTTACAATTGCATCTTCTGATTCATCTGGCCTTAAGGAGCTCACCAATCTGCTGAACTCGACTGCCTGCAGAGGAA	comp81607_c0_seq1	mitogen-activated protein kinase kinase kinase 7	#N/A	6.78401	0	0	23	0	-0.439681	6.13522801022222e-05	0.00469
comp1779133_c0_seq1	GAGAGAGGGAGAAGAGAGAGAAAGAATGGCGGAGGAGAATGGCGGAGCTAGAGGAGGAGAGAGCTGCCGTGGAGAGGCGGTGGATGGAGAGAGAGGAAGAGAGACGGATGAGAGACGAAGCTAGGGCTCAGAAGAGAGACATTCTCATTGATGCTTTGCTTAATAAGCTTAATAGAGATCATCATAATGATCATGGTCATAATCAAGG	comp1779133_c0_seq1	---NA---	#N/A	6.78401	0	0	23	0	-0.518307	6.13522801022222e-05	0.00469
comp83314_c0_seq1	GATGTCGCTCTTCCCAGAAATTAACCAAAACAATGAGCATAGTTTGAAAAAGCCGGAAACCCGAAACTCGACTATAGTTCTTGAGGACATGGATACATCTGATTCTGAAACGTCAGACCATGATGAACGGGAAGATCCAGATCTTGATGACGAATGGAAACCTGAACTTGAGTGTTAAGAACAACACTCCAGGTCTTGATCAATTGCCGTAAC	comp83314_c0_seq1	---NA---	#N/A	6.78401	0	0	23	0	-0.219688	6.13522801022222e-05	0.00469
comp9840_c0_seq1	GGTTACCGGGTCGATTTTCGGGTGGGCTATCATTGTTGATTGTAGCTGACCGTCGAAATCGTACCGACCCGAAGTTGCTAAATCCCCGGTTTGAGTGACTTTGACATGGTACGGTAAATCATCTTCGGACATGGCTAAGAGATGACCGTTGAAATAGACTAAACCGGCATTAGCGACACCGAGTCCTCGGGTCGGGTCGACT	comp9840_c0_seq1	nine-cis-epoxycarotenoid dioxygenase 3	#N/A	6.78401	0	0	23	0	0.139656	6.13522801022222e-05	0.00469
comp110032_c0_seq11	TACAACATTTACCTTATGCAGATGGTGAGCCCAACCGTGTTTGATAGCCGTGGTTTTGCCACTGGCAAAATGTTCAACAGAAAGGGAGAGCTGGTGGCATCTTTGACACAAGAAGCTTTGGTAAGAGAAGCTGTGAATATTAAGCCCTCCTTCGGGGCCAAGCTGTGAAGTCATATAAGATTGATAATGAGAGAGCTGCACATTCCCTGAGATCCTC	comp110032_c0_seq11	acyl- thioesterase family protein	#N/A	6.77274	0	0	18	6	-0.428945	6.13522801022222e-05	0.00469
comp81228_c0_seq1	TCCATTTCGTGAATTCATGCCTTCTTCTTGGCAGGCATTTGTGACACATAAGTTAATCATACGACAATCAGCTGATCATCAGTCTTTGCAAACAGGACAAGAAAGTTTGTCGGCATATTCACTTGAATGGTTACAACCGCAACTTAGCAGCATAGACCAATTCATAGTAGACGATTCTGGCATTGTCATTGTCTCGTGACTTAGA	comp81228_c0_seq1	homolog of x-ray repair cross complementing 2	#N/A	6.77274	0	0	18	6	-0.416028	6.13522801022222e-05	0.00469
comp3239135_c0_seq1	GGCGTTTTACGGAACAGCCACCGGAAGAAGCTCAAGAGATATCATCCGTAAATCAGAGTCGTAAAGAGCCCAGTTGTGAAGCATCCTGTGAGGCAGGTCATCAGCGTGAAGCTCATACCAAGCATCATAAAGCAGAAGCTCATCTGTTTCTTCTTTGGTGCTCTTATAGTAGGACGGGAGAGGATATTCACTAGCAATCTGCCCCTATACCCAAGTCAGA	comp3239135_c0_seq1	dna (cytosine-5-)-methyltransferase family protein	#N/A	6.76022	0	0	17	7	-0.691069	7.74625656692215e-05	0.00567332
comp103748_c1_seq3	CAGAAGGTTTTAATGCTCTTAAGACAGCCCGAGTTTGAAGAAGAACCTTCCAGGGACTTGTTTTTCTATTATTGAGATTGGTCTGCTGCTAGATTTTGGAGTATATTTATTTTTGGACAATCATGGGTTCTTTGTCTGGGATCATCCAACGGCCACTTGTTGCTGCTGCTGCTGTTATTGCCGCTTCTGTCTCTGCTGATGTCT	comp103748_c1_seq3	---NA---	#N/A	6.75376	0	0	0	28	-0.3519	7.74625656692215e-05	0.00567332
comp105915_c0_seq8	TTATCAATCATATCAGAAGCCACTTGTAACCATCGATCATCTCCCTCTGTGACAGATACAAAACCAGAACGATGCAAAGCTGATCTATCTCGAAACCCTAGGATATAATCTTTTGCAGATCCTCTAGGATAAATCTGGACCCTAACGGTGGCTTTTTGTTATTAAGATCTTCAATCTCAGTTTTTCGCCTGCGTTATCTGCCTCT	comp105915_c0_seq8	apr-like 6	#N/A	6.74923	0	0	12	13	-0.581262	7.74625656692215e-05	0.00567332
comp94392_c0_seq2	TTTTTTTTTTTTTTTTTTTGACATCTGAAATATATATTAAAGGGAAATAAAGGAGAATTACAAGAAACACCGGCAGGACTTTAACCTCCGGAAACTAAGCCGACGATACTTTACCCCCGGGAAAACAAACCGACAAGGCCTAAAGCTCTCGGAAACTAAGCCCCACACAGGGGGAACCAAACAAAGAAAAAAAGAGATCTAAAACAGGATGGTAGATTTTACACAGAGAAACCAAACTTCTTTTTACCCGAACAAACCAAAAACGCAAGAACTAGAAGGCAAAGGACACCAAAGTTAACCAAAACCTTGAAAGACTACGAATATCTTGCCTCACGTTGTTGATTTAGAGTCTTCAGAAGAGAACCTTGGGGAACCTTGAGCGGC	comp94392_c0_seq2	---NA---	#N/A	6.72492	3	0	112	198	2.6993	1.11076125687305e-11	2.83035852766964e-08
comp89266_c0_seq2	CTCAAACCGCAAGGTAACAAAGGTCTCCTCACCATTATAAAACTCTATGACCGTGTCAAAACATAATGGTTTGAAACCATTCACTATAACTCGGACTCGTCCTCCATCGATATCAACTGCTACAACACGACCAAAATCCTCACCGATGCTCCTGAAGGTAGGTTCAGCCCAGAATTGGAACGGAACTCCTATCACTCTGACCCAAAAGGTAATGCCCAAAGGGTAATCCGGGTCTACCGTTGGCTCCATCGTACCATTGACAGCATCCACCGATCAAAGTGAAACGGTTCCATTTGAAGAACCTCTGTGATATCCTCCTCATTGTCGAAATCAAATTGGAACTTCCCGAGGCCTAAGTCTGCTCCCACAACTTTGCCTTCCAGATGCCAAATCCGAGGA…	comp89266_c0_seq2	nucleic acid binding\x3bzinc ion binding	#N/A	6.72236	0	0	14	10	-0.468069	7.74625656692215e-05	0.00567332
comp109062_c0_seq3	GAGAGTCTCTTTCAAGCTCTCTCTTTCTTTCTCATAAAGACATGGCGCCGGCAGCTGCTGACGCGGAGCGATGGTGCGTTGTCACCGGTGGTAGAGGATTCGCGGCGAGGCATCTCGTTGAAATGCTCGTACGCTACGAGATGTTCAGCGTCCGTATCGCTGATTTGTCTCCGGCGATACGCTTGATCCTCAGGAAGAGCACGGAGTTCTCGACGAAGGTTTGA	comp109062_c0_seq3	3beta-hydroxysteroid-dehydrogenase decarboxylase isoform 2	3beta-hydroxysteroid-dehydrogenase decarboxylase isoform 1	6.72046	0	0	18	5	-0.689414	7.74625656692215e-05	0.00567332
comp1790840_c0_seq1	GGAGGGTTTCCATCAGGATCACCATTACCTCTTGGTGGAACCGTAGTCCGAGACCTCTTCGTAGGTCTGTAATTCCAATCATCTGAATCATTATCATGAAGAAGATGAGGAAGCTTGCGGTTCGCAGCTCGAGTCTCACGAGCATCGAGTACAGCCTCTGCCGCACGACGGTCAAGCATAACCTGATCTAAATCTCTCTCA	comp1790840_c0_seq1	---NA---	minichromosome maintenance protein 2	6.71851	0	0	22	0	-0.241551	7.74625656692215e-05	0.00567332
comp77987_c0_seq2	TGCAACTCCACTCAACAAACTAGCAAATGTGAAAGCGCTAACACCTAATTCTCGCTCAGTGATCTCATTCAAAAGCTCAAAAGCTTGCTCAAAATCCAAGTTCCTGCAGTCCCGTCAAGAAAAGTGTTATATGAGACCAAGTTCTTCTCAGATAGAGATTCAAAAGCTTTCCGAGCATCTTCCATCCTGTCAGATTTAACAAACATGCTAATAACCGTGTTCGCAACACTACTATTCGTAGCAAGTCCTCTTTTGAAAGCATGACCAAGAACCTGTTTACCAACCCGTGGATCCAAAAGATTTCCACACGCCTTAAATGCGCTTGAGAAAGTGAAATGATTTGGCTCAACATGACCCTGTGTTATCATT	comp77987_c0_seq2	tetratricopeptide repeat -like superfamily protein	#N/A	6.70964	0	0	13	11	-0.123044	7.74625656692215e-05	0.00567332
comp97364_c2_seq4	GAGAAAAGAGCTAAAGAAGAGCTCTTCGTTGTAAGTATGGTCTTGTTTCCTTGGTTTTGTTTTAAACTCTGTGGAATTTGGGATGAGTGGATTCGATGACTTTTGTTGTATGTCTTTGAAAAAGCACTTAAAAGAATTTGAATGGTCTTGTATATCTCTTGAAGTTGAAATTTAGCTGGTAATAAACACGTCTTTGACGGTTCCAAAT	comp97364_c2_seq4	---NA---	#N/A	6.70758	0	0	17	6	-0.63742	9.83969378737387e-05	0.00686142
comp3744144_c0_seq1	TTCCATAAAATAAGTCTGTGTTTATGGAAGTATACAAGCTGGTTAAAGAAAACAGTGAGGATGCCCTAGAGTTCAAACAATTCTTCAAAGAAATATAGTCAAGGTGGAAAGGAAAGGCAAATCACGATGGTTCATCACAGACTTATCTTTATTTTAGTGACCGCGGATTTGTTTTGTTACAGACTTGTTTCTAGTTATCGCAGATTTAATTTCAGAAAATAGTGG	#N/A	---NA---	#N/A	6.7032	0	0	0	27	-0.111483	9.83969378737387e-05	0.00686142
comp92167_c0_seq2	GGAGTTTAGGTGTTTAAGTGTTAAACCAAAATCCGAAGATGAACAGTTTTCTGATTTATCTTCAAGGGATTCTTCTCCTCCACCACCACAGGGCAGCCCGTCCAAGAAAAGGAAGATCGAAAGTACAAATTCAAGTGCAAATTGGAGGGACGACTCACGGATCCGATTTACTATGATGGTATCTTTGGAGGAAATATGGCCAAAAGTGTATTAAAAAATCTGCTCACCAAAGGAGCTACTATAGATGTTCTTACAACATAGATCATAACTGTGGAGCAAGAAAGCATGAACAAA	#N/A	wrky dna-binding protein 38	#N/A	6.68635	0	0	7	18	-0.225192	9.83969378737387e-05	0.00686142
comp1508919_c0_seq1	GGTACCAACTTCCAAAGAGACCTCCATCGTTTAGACAGAACACTTGTGGCTATCACAGTTTTTGTTGGAAGCGAAGAGAGTATCTTGAGAAGCAATGCATCAGGCAACTCATTGATCCTGTCCTGACTCACAAAACCTAATCTTTTCGAACTTTCACCACCTTGTTCCATTATGTGCTCTGCCTTCCCAGGTTCGTTCCCAATGCTATCGTATTACAAACGCAATCGCAATCGCAATCCTAACAGTTAAAGCTCATAAGGCTAGCTCTCTTGCCTCTTGGAGTCGGAATAACACTGAATCATACCATTCATCACGTTGAGCATCTCATCCTCAAAACCTCTC	comp1508919_c0_seq1	f-box rni-like fbd-like domains-containing protein	#N/A	6.68167	0	0	15	8	-0.385009	9.83969378737387e-05	0.00686142
comp104771_c0_seq1	ACACACAAATGATTGAAAACAGAAGTTGCCATTGCAAATAAAGAAAATGTCAAGAGCCCACAACCAAATGTCAAATGGAATGCATCGGAGACCAAACCTACACGCCCAGTGAAGAGACCAATAGAGAGCTCAGTTGTAGAATACAACACATTAAGCGCAATCAGCAAAAACAGCCTCTTCATCTGCCGATTCCCACTTCTCAGTACCCCAAAAATCTCCCAAACCATGCCCAAAACAGACCCTTT	comp104771_c0_seq1	cation efflux family protein	#N/A	6.67363	0	0	6	19	-0.26866	9.83969378737387e-05	0.00686142
comp38103_c0_seq1	AATACCTGGGCTTGGAGACGCTGGTGACCGCAGTTTCGGGACAGAATAATAAGCTTTTTGATGAAGGTGCTTCTTGTGTAGAGTTCTTTAAACTTTACCGTCAAAATCATTAGACTAATTTGGTTTCTTACTTTGTTTCGATATGTAAACACCAATTTTTCTATGGGAGTATATGGTGATTTATTTGTGTGTCATTTTATCAACTGTCTACA	comp38103_c0_seq1	---NA---	#N/A	6.66863	0	0	14	9	-0.549355	9.83969378737387e-05	0.00686142
comp105755_c0_seq3	TTCATCCATGCTGGATATCCAGTTGATGCTGAGGCAATTCTTTTGTGTGAACTTGATGGTGTTGAGTCAGATGTGCAAGAAGATTGCGAGAGAGTTAATGATATCCTCTTAAAGGCTGGAGCAACTGATGTGAGGTTGGCTCAGGATGAAGCAGAGAGAGTTAGGTTTGGGCTGGAAGAAAAAACGCTTTCCCCGCAGTTGGTAGGATATCACCAGATTATTACTGTATGGATGGTACAATTCCTAGAAGGGCTCTCCCAGGAGTTTTAGAAGGTATTGCAAGACTCAGTCAACAGTACGATCTTAGGGTTGCTAATGTGTTCCATGCAGGAGATGAAACATGCACCCTCTCATCTTATTTGATGCTAATGAGCCAGGAGAGTTCGCTAGAGCAGAAGA…	comp105755_c0_seq3	fad-linked oxidases family protein	#N/A	6.66604	0	0	18	4	0.449894	9.83969378737387e-05	0.00686142
comp93858_c0_seq2	AAAAACGTGCTTAGATGACAACAGTCTCAATTCGGTTTACCGAATAATCTCTGAGTTATGAAGATTTGTCAATGCATTTAAAGCATTGTTTCCTTTACCTAGCAATTTCTCCGAATATTTAAAGATAGATTTGCAGATCTTGTTCAGTTACTGGGCTGCAGAAGGAATTACGATGATAACCGAAAAGTGTTGCCATCCCTCAAT	comp93858_c0_seq2	disease resistance protein (cc-nbs-lrr class) family	#N/A	6.65823	0	0	9	15	-0.144706	9.83969378737387e-05	0.00686142
comp3703646_c0_seq1	AAACCTTAAACCCATTTTCAGTCTTTTGTTTTAGACGTTGAACAGTGCGTACTCAGTGGTAGCGTTTGATTTCGTTTTAGATCTGGATTTTGGTTTGTGAGATGAGAAGTTTCTGGTTGTTTAAGACGCCTTTTAGAAGCTATTTTCATGGATGATTCTGCATGTTTTGGATATTTTGTGGTTTGATTTGGACTGTTTTGTTTTTACTTTGAACA	#N/A	---NA---	#N/A	6.65076	0	0	0	26	-0.561996	0.000125788	0.00829162
comp74062_c0_seq1	TCTTGTGCTTCTTCCAACTCTTTGTCAAGCGATTCCTCTAGGTTCGTCAAAGATAGCATATCCAGATGATTATTTCCACGAGCTGTTGTATTTACCGGGATGTTCCAGAGGCCAGAACTATTCAAACAAGGCTGATGGTTTCCATTGACTATTTTAAGTAACTGATCACTTGACACGCTCCTATCAATAGTTTTCACTCTTTCCAGTTCTCTT	comp74062_c0_seq1	---NA---	binding protein	6.64995	0	0	21	0	-0.432344	9.83969378737387e-05	0.00686142
comp86414_c0_seq1	GCAGACCGAGAGAAGAAAGCTCCACTTAAGCAATAAGGCAGTTAACCATCCTGAATGATTTAAGTAAGACAGAATGCATGTGTATCTGAACCATAACTTGAAGAATATATGGAAAGTGTTGGTCACTATTTCTTATGTAACTATGTTACTAGTCTTCAAATGACTTTCATGTCTCAAGCAGAGCTTTGGGCATGGCATCTCTGACTGG	comp86414_c0_seq1	---NA---	#N/A	6.64995	0	0	21	0	-0.633108	9.83969378737387e-05	0.00686142
comp69696_c0_seq1	GTTTGGTCCTTCTCTTGGGCAGCTAAGGTGAATGGCTAACTCTTCTGACATATAGTTCTGTGTAGCTCCAAAGTCAATCTCGACAAACACTCTATGACCTGAGATAGAGCCCCAAAACTGTAGACCCTTCTTCTTGGATAAATCTGTTACTGATCGCTCCTTATACTGACTTATGGAATCAATAATGTCCTTTGCACCTTCGTATAACAATGTCAGGCTCATAAACTCCTCGTCGTTACCCTTGCAACATGAAACTTGCCCATTTGCCATGTGTTGGGCCCCTATATACCCACTCATTTCCTCCAGCCATTTAGCAACACCCATTGCTTCTTGAAGTCC	comp69696_c0_seq1	eukaryotic aspartyl protease family protein	#N/A	6.59918	0	0	13	9	-0.618366	0.000125788	0.00829162
comp1892571_c0_seq1	TTTGCCATAGTCAAAAACCCGGCTCTTCTTTGGGATAAGGTAAAAATGGAAATATAATGAGAGCATGTATCATGCTGCACAATATGATAATAGAAGATGAACGAGATGAGTACACTCAGTTTAATGAATCTGAATTCACACACATACAATCCAACCACACTTCAGAAGTGGACTCGGACTTACCAACAACCAGACCTTCATGTGTTTCCACTATGATGAACATTCGTTTGAATGTTCGACAGTGTTACGCAGAGAAACAGG	comp1892571_c0_seq1	---NA---	ORF-c	6.59561	0	0	17	4	-0.359789	0.000125788	0.00829162
comp17098_c0_seq1	GTTCAAGAAACAAAGCCATTAAAAACAAGAGTAAAACAGAGCAAAACAGGGAAAGATCGAGTCTTTAGTTTGCTTTAAAGGTTTAGATTAGTAGAAGAAGATGGGTTTAGTTAAGGGTTTTGTAAATTTGTAACTACAGACAGAAGAAGAACAAGGGGATCTAAGAAAGTTATGGATCTGGAGACAATGAGATTGTTGGAATTTGTAAAGAAAGAAGACCTGAGCCAGGATCGAACTCT	comp17098_c0_seq1	---NA---	#N/A	6.58188	0	0	16	5	-0.462397	0.000161891	0.0101543
comp3884291_c0_seq1	GAAGACCATGTGAGATTTGAAAAGCTACTGCCAGGTGATCAAAGATTAGGAAGATGCAGGTTGTCATTCGAAGATTGTCTATGAAACCATAAGTCTTAAAGATTGTGTTTGCAGTCATGATCCCGAATCTAATCCCACCATCATCGTAAGCCAGAGCCCATAGATGCAGAGGCATTTTTTCTAACCATTTTCGAGACTCTGGGT	comp3884291_c0_seq1	---NA---	hypothetical protein CARUB_v10025926mg	6.57803	0	0	20	0	-0.605125	0.000161891	0.0101543
comp104943_c0_seq7	CCATTGATAGAAGAGAAAAACGTGACGCATTCACATAGATATGATTATAAAAAGAAGAAACTGTTTTGAGAGTAGATAATACTAGCGTTATAAGAAAGTATCACAAAGTCACTTTTAGATAAATGATAGGATAAATTGCTCCAATGGACACAATAGAATACTGACATTGCTTTGGAGTTTATCCTGGTAGAACCCTGCGGATAACGTGGCGCTAGTAGCATCACACCTACACGCAGAGGATTCCCAGCTTCAAGGGGCTTCATTTTCGCCTCTTGCAGCTCTTTAGCAATGCATTCACCCATGTGAAGCAGAGGAACTGAACTCCCTTCACAAACCTCTTCATACCATATATGTGCAATATGGCAGGGCATTACGATTAATTTAGCTCCACAACTCTCA…	comp104943_c0_seq7	---NA---	aspartate-glutamate racemase family	6.5681	0	0	15	6	-0.410418	0.000161891	0.0101543
comp106928_c0_seq2	TGGGGAATGATGAGATCCACCGCTAATGTGAAGAGGGAAACCGGCGACGATAAAGGGAAGGTGAGGAGACCTTTTAGGTAACACGCAAAGCGTAAGAGGCGAGGAAGAACGTGGAGGAGGATCTGATGAGCGAGATTACCGAGGTGGAAGATTGAGAGTGTGAGTAACCGTCCATGTTCAGCATTAGTGAAAATGCTATTCCCAACTG	comp106928_c0_seq2	---NA---	#N/A	6.54035	0	0	13	8	-0.204821	0.000161891	0.0101543
comp4580633_c0_seq1	ACATCACTGAATCATACAATGCTGTTTTGAAAGATGCTCGAGAAAAACCAGTGATTGCATTATTAGAGGACATAAGGCGACATATTATGGCTAGTAACCTGGTTAAGATCAAGGAGATGCGGGATGTTAAAGGCCTGATCACACCCAAGGCGATTGCTATTATGGAAAAGCGGAAAAGAGTTTGTAGTGGTGTCATCCGCTTACAGATGGACGAGGCATTTATA	comp4580633_c0_seq1	---NA---	98	6.54035	0	0	13	8	-0.427538	0.000161891	0.0101543
comp1569076_c0_seq1	TCCCTTTCCTCTCAACCATCTCCTAAAGGCATTACATCAGCTGACACATATTATTCTGAAAATGAGTGCATTCAAGAACACCAGCATGAGTTTCGGGGAGCCAATTGGCCTGCTGTACTGCCATCTGATGCTGTTTTAGCTGGTCGACTTATAATGAAATTGATAAATCAAGGGAAAGCAGCTACAGATCTTTCTAACCTTCAGG	#N/A	---NA---	carboxylate clamp-tetratricopeptide repeat protein	6.53969	0	0	0	24	-0.120201	0.000209841	0.0125566
comp2273877_c0_seq1	GATTCATAGGTTCTAAGGGGGGTTTGGTTATTGTTTACCTTCACCGATTTGGGGTTGACTGGAATTGAACCGGGAGCTAAAGACTCGGTTATACCTTGAGCTTTTTATCACGATCAGGCAACGAACCTCGGACTGGTTTTGAATACGAACTACAACCGATCTCCAAGCTTGAACAATCACGAACTTGATCCGGTTGAGAGCTTGGACGAACAGGAGAAGATGTGCGGCGGCTTTAGGGTTTTAGGAACTTTTTCTCAGTTGGACTTTTAGGCTATCGTGCTGATAACATGTTGTAAACTAGAGAAAATTCG	comp2273877_c0_seq1	---NA---	#N/A	6.51715	0	0	7	15	-0.375091	0.000209841	0.0125566
comp91766_c0_seq1	GTGAAATGCGTAGAGATCGGAATTGGAAATGATGTGGTACTCGTTTCACCAATGAAGCAAGCGCTGGTGTTTGGGAGGACCTTGCTTCACCTATCTATACCACTCGATATTCTACAGATTGGAGAACTATTGTTGAATGCACCTCCCATCACTAGACAGGCCGAACGATGGGTTTTCTTGCGCGATACATCTTGCAGGCGGTCGTTTACACCCTTTGGCAGGAGCGGAATGATCGCCGTCACGGTACTTCCCCACTCCCCAAGCTCAGCTTACACACCGGATTGACCACCAATCCGTAATCAGCTACTTACAATCCAGCTCGGAGGTGACACAAGGTACATGG	comp91766_c0_seq1	---NA---	reverse transcriptase	6.51238	0	0	11	10	0.107148	0.000209841	0.0125566
comp104345_c0_seq3	TTTCTTATCTTCTTTGGTTGTCGGATCAATCCCGTATCGAGCAATTGCCGGAATAACTTTAGAACAAGCTTGTTGAAGAGGGAAAGAGCCAGCACTTGAAGCCAAAGTCTTGACAATGGTGGACATGATTGTATCAATCTGGGGAACAATGTTGGTCCATGAACACGAGCAAGTATCTCATAGAGCGAAATGGTGTATTAGGAAACCAGCTCCATTGCATTC	comp104345_c0_seq3	arm repeat superfamily protein	#N/A	6.5024	0	0	19	0	-0.445475	0.000209841	0.0125566
comp1175019_c0_seq1	TGGTGGTAGTAGCAAATATTCTTCCAGGGGGTAAAGAAGTAACATACCAGGTTCCATTTATCTCCATCGCATCCAATTCCTCATTAACGGTACCTTTCCATATATCAGACACCATGGCTTCTTCAAAGGTCTTTGGTTCAGTCTCCATTGAATAGGATAAGATATAGGAACAATAATTTGGGTTGAAGCGATCATATGATAAGAACA	comp1175019_c0_seq1	cysteine-rich rlk (receptor-like protein kinase) 8	#N/A	6.5024	0	0	19	0	-0.858329	0.000209841	0.0125566
comp92816_c1_seq2	CTCGCTTTCGCTACGGCTCCGAGATAATTAGCACGGCCATAGCTATGGATAAGTCGGTTATACGTAACAGTATTTGGCTGACATCCATCTCTAACCATCTCATCAAGAAGCTTGTTTATCTCACCAAATTGCTTTGCACGACCAAGATTACCTACCATAGTGGTATAAGTATGCCCGTCATGCTTAAAACCAAGCGCATTCACATAATTA	comp92816_c1_seq2	pentatricopeptide repeat (ppr-like) superfamily protein	#N/A	6.5024	0	0	19	0	-0.733926	0.000209841	0.0125566
comp957718_c0_seq1	AGATAAGACTTGCTTGGATTCAATAATCATAGCAAACACAAAGGTAAGGATAGAGAGGTTTCGGTAATCACCGCTCATTAGAGACGGGATCATAATGCCGTTACTCTTCCATCTGTAGACATATCTAGAGTCTAAATGCAACATACCCAAGAGCCCAGAGCATAGATGAATAGATGAAGTACGAGATTTGCACCATAGCTTCTTGAAACTCCTTGG	comp957718_c0_seq1	---NA---	hypothetical protein ARALYDRAFT_356097	6.5024	0	0	19	0	0.322748	0.000209841	0.0125566
comp100717_c1_seq1	TTGATCTAATATTCCCTCTATCAAGTGCACGGATAAACTCTTCATGAGAAGGTGCTCGACATCTTCGATTGAAAGTTTAGTACGCTCGGCAATGACACTCAGAGGTATGTCCTATCTTCAGCAGGTCGGCTGAAAATGATCTCAATAAGGCAGAGAATGTTGATCTTCTCTAATAGTTTCTTCTCATTCTCAACTAGTGCTGGTTGACGCTCAAGGATGCGTTGTGCACACGACAAAGTTCTTGATACTGAACTAAATCA	#N/A	proteasome component domain protein	#N/A	6.4807	0	0	0	23	-0.473258	0.000274047	0.0153053
comp4838514_c0_seq1	TATGCTCTTGGTTATGACAAGAACCGTAACCACAAATTCTGAGGCTTTGCTGTTTTGGTTACGAAATCTATGATTTAAGCTCTGATTCATGGAAAGTTTACTTTGTTACTCCCAATTGGGAGATGTACCTTCTCATCAACGTGGTGTGTCTTTGAAAGGGGATAGTTATTTTTTTGGGTATAGAGAGGATTAAAGTTGAGTGGAG	#N/A	---NA---	hypothetical protein ARALYDRAFT_905807	6.4807	0	0	0	23	-0.705818	0.000274047	0.0153053
comp109069_c0_seq2	ATGGAATCTCCAGGCCTGTAGACATCTTTATCCGTTTGCACAGTTAGAGACGGTTTGAGCTTGCTTCCAGAAACACCCACAGATTCATTGACTTCATTGGAACTGCCAATCCCCAAAAATGAAAACCTTGATGATAGCATCGCTTACAAACTCCTTAACCAAATACAACTTATTCTGACGGATGCACCAACAAGCAAACCATGGAAGCGGACTTGATGAAATTTTTTAATTACGCATAAACCACATGGATGGAGTTTGAAGCATTCAAGGTTC	comp109069_c0_seq2	---NA---	uncharacterized protein	6.47882	0	0	13	7	-0.273759	0.000209841	0.0125566
comp101086_c0_seq2	CTTCAACGAGGAATTCCTAGTTTTCTTTCTAAATTAGGGTTCCTAAAAACGAAATTCTGATTATTTAAATTTTATCGAATTATATTGTTTTTTGTTGAGAGATAAAGAGTTGTAAAATTAATCTGTCTCTGGGTGAGTCAATAAATGGAGCAGCTTGTTAACTTCATCATTCGACCTCCAAGAGCTGAGTATGATCCACAACATGATTTATTGGAAAAGGAGT	comp101086_c0_seq2	---NA---	#N/A	6.46442	0	0	12	8	-0.50808	0.000274047	0.0153053
comp22188_c0_seq1	ACCATTCAATGGTGTTGTCGGATCGGACCTCCTGGTGAAACCCTGTCAGAACTAACTAAAAAACGCCTCTGATTATGACCTTTGAACTTAGAGAGATCAAACCCGAGTTCTCGTAGTAGAACCTGACTGTCCATATTGCTCATGGATGAGGCACGATATGCACGGAGGATTCGAGCTTGAGAACCTAAGATTGGTGATGAAATATGACTAGGATTATGATTAGGGATTGCTTAA	comp22188_c0_seq1	---NA---	protein clavata3 esr-related 5	6.46442	0	0	12	8	-0.894204	0.000274047	0.0153053
comp5809684_c0_seq1	TGAGGATTTGGTTAAAATGAGCAGTGCTCTCTTGCTCAACCTTACCACCCCCAGCCTCAACAAGGCCCAGAGGCGTTGGCGTTTTGCCTATGCTGCCATCTACTCTGTGAGGGCTATGCTCTCTCTCGTTAAGGAGATGGTTCCCGCAAGGATTGATCCTAAAATATCTGATGAATCCCTCTCTCTCTCCTACACAGACCTCGAGTCCACTGATG	comp5809684_c0_seq1	---NA---	calcium-transporting atpase 12	6.46442	0	0	12	8	-0.596411	0.000274047	0.0153053
comp73620_c0_seq1	AAACCAAAAGGCCATGAGAACAATAGCCATTCACATAAGTCAAAACCAAAACCAAAACCGAAGATGAAAGTCCGCCGCCAAAATCCGATGCCGGTTCACCAGTCGTGTCACAGCCGCCACAAGTTCAACAACCACCACCACATGTCCAACCACCACCACCGTCACCTCTTCCTCTGCAGCCTGTTGAGGATCTCAACAATTCAATGTGCTTGAT	comp73620_c0_seq1	---NA---	#N/A	6.42267	0	0	18	0	-0.2418	0.000274047	0.0153053
comp73540_c0_seq1	ATTTCAATGGCGAATTCAAACACATACCTAACCACGCCGACTAAAACCCCTTCTTCAAGGAGAAACCAACAGAGCCAATCGAAGATGCAGTCTCAATCCAAGGATCCTGTAAATGCAGAGACTAGGTCACGGTTCGAGCTTACAACCGTCTCCAAGCGGCGGCGGTTGCCTTCGGTGAGAAACTTTCTATACCTGAGATTGTCGCAATTGGTGGCCAATCGGACGGTAAGAGCTCTTTACTGG	comp73540_c0_seq1	---NA---	dynamin related protein 5a	6.42267	0	0	18	0	-0.244481	0.000274047	0.0153053
comp2282251_c0_seq1	GCAAAGGATTCTACCCGCCAGAGAAGAGTCTTTTTCTGCAATAGATTCAAGTAGATCACAAATGCATAATCTAACTTCACAGTCAGCGTCAACAAGTAGAGGAGAGATTATATTTATAATTTTGCTGGTACTCTCAATCCCAAGGAACGGTATGATGTCCTGAATAGCTAGCAAAGCCTCACGACGAATATCAGAATCTTTCACACTTTTATCCAAGAAAGACAGCAAGACGTCCAAATACTTCATA	comp2282251_c0_seq1	arm repeat superfamily protein	#N/A	6.41915	0	0	0	22	-0.508241	0.000274047	0.0153053
comp91076_c0_seq1	AAACCGAGAGAGAGTGATGACGTTGTTGCCGATCGCCGAAGGATCGACGACAGAAGAACAAGCGGACATGTTTGGAGATGTGTATGACAAGTTGGGCAACCTGAGCCTCCAAATCAAAGAAATCCAGGATGGGAAGCGGATCTCAGATCAGAAGCTCGACACCATGTTGGTGCGTTCAACGCCTCCAATGACAGGATGCAGGAGATAC	#N/A	---NA---	#N/A	6.41915	0	0	0	22	-0.170326	0.000274047	0.0153053
comp74366_c0_seq2	AATAGACAAAGATTCCTCATCCCCTAACAACCCCTCGCTTCTACACAGAGCATCCAACTGTCGAGTAGTGGCAGTGCATAGCATTCAGTTGAAGATTGTTTCAAGACTTCTAGGAGCAACTTGGGTTTCTCGTCTCTGAAAGAGAAGTATTTACGATCCCTGCCACCCTCGCCGTTAGGACTTGGTGGTGATGGTTCTGCAACTTTAGGTTTGAGCTTGGTTGCTGCGGCTTTAGGTTTGAGCTTGGATGTATCGGCCTT	comp74366_c0_seq2	---NA---	#N/A	6.39944	0	0	12	7	-0.412238	0.000274047	0.0153053
comp5981118_c0_seq1	TGATTAGAGGGTCTCTGTGTGTTTACATACCGGGAGAAGTTCTTGATCTGATTTATGAATTGAGGAATTGGATCCTTTTACCCGATCTTATGATTTAGTGGTTTAACACAGATTAGAGTTTGCTTGATTGGATTTAAAATCATTGGTGCTGTGAATTTGTCATCAGTGCTTCAAATCTTAGTTGGAACCAGTTAGTGATGATTACGATGGTTCATATTTATGCTATCCAGA	#N/A	---NA---	#N/A	6.39944	0	0	12	7	-0.703217	0.000274047	0.0153053
comp83948_c0_seq1	TAAAAAAAAAAAAAAAATTAGTTTTAAGCCTGCTAAATGCAAAACTGCTTTACAAATGGCGGCGTCACGCCTGAAAATACTAAAGAACAAAAAAGGATACACAGATTAAACAACTAAGGAGAGAATTGGCTCAATTGCTTGAGTCCGGCCAAACCCAGACAGCTCAAATTCGAGTGGAGCATGTGGTGGGTTTGGCAATTTGGGCTGT	comp83948_c0_seq1	regulator of vps4 activity in the mvb pathway protein	#N/A	6.38449	0	0	11	8	-0.0317172	0.000360765	0.019135
comp1302562_c0_seq1	TAGGAATTTGAACAATAGCATTCAAAAAACCTCAATTTCTCTTATTTTCTTCTTTCAGCTATTTGCCGCCGCCGCCTCCTCTAAATCAAAACATCTCTTCTTAGTCTTTTCAATCTTCTTAGGTCAGTTCTTCTTATTCACTCTTCAAGCTGGCTGGCTATTGAAAACCTCAATAACAACATATCACAAGAACACTCATGGGAACGATGATGAGAGCAGAAGAAGATA	#N/A	---NA---	#N/A	6.35479	0	0	0	21	-0.350236	0.000360765	0.019135
comp99796_c0_seq5	GCTTCTCCAAATGGTAGACAAGGAGAAATAACAGCAGGATGTCTGATGCCATACAATCCATTTTCAATACGCTCAGTATATGATCATCAAGAGACTGCCTTTACATGATGCTGAACGGATCATGGAGCACTCCAGAAGAAGGCACAATAAATCGACCTCGGTGTCTGATATTGGCTGGGAAGTTTTGTTATTTATTGTCACT	comp99796_c0_seq5	arm repeat superfamily protein	#N/A	6.33838	0	0	17	0	-0.507466	0.000360765	0.019135
comp4681590_c0_seq1	ATAGCAAAGTTTCTAAAGCTGTTAGCGCGTAGTCTGTCTGCTCTAAAGGAAGTCGATTTATTGATTCGTCCTTCTCGGATCGTCGTCGATCTTTTTTATTGGGCTCTCATGCCCGGCTAGACGATAAGATCAAAGTAACCCGCTTTAATTTACCAACCTACTCTGTATACTGTTTTCACCACCGGTTTGCATGATTCATAAGCAGGAATAAAAAGCCCACACACGCTGCA	comp4681590_c0_seq1	---NA---	#N/A	6.33838	0	0	17	0	-0.913457	0.000360765	0.019135
comp1790223_c0_seq1	GATGGGAACAAAAGGAGAATATGCAAAAGAAGTGATCGAAAGAGAGAACCCCAAAATGAAAGCAGTTATCATTTTGGATGGAACAGCTGTTCCTGAGATCTTTATTTGCTCTCGTGTTTATGTTTGGGTCAACGATTGCGGAGTCGTTGTTCAAATTCCCATAATCGGTTGATTATTATTATTATAATACGGTATATATATCAAATGTTACGTAACGTACTCCATAAAAAATAGCGAGTATAAATTATCGTTTGTT	comp1790223_c0_seq1	serine protease potato inhibitor i-type family protein	#N/A	6.31567	0	0	11	7	-0.206599	0.000478964	0.0237367
comp77795_c0_seq2	GAAGAGAATTAGTCCCAATTTGCTGTTGGCTTCCAACAGTGAATTTTGTATCTTCTTTCCCCCATTGCTAACCCCAGTGTTCAGTAGATCTTAAAGAGAAACAAGATTGGACTTGTAGAAGAAGTTGTGGAGATAATAGAATGACTTAACTTGGTTAGCGTTTCATTGTTTGGCTCTAAAACTAATTTTTCAAAGATTACTTTGTTTACACCGTCAGAGAGGTGTGTTCTCAGCGGTGAACTCTTCGCATTGGCTTGTAAGCTTGTTGATTTCTGCTCTCAGACTTGTGGTTTCTTCATCCAACTCCTTGGCGCGTTGGGCCAGCTCATCACA	comp77795_c0_seq2	---NA---	basic region leucine zipper transcription factor 16	6.29103	0	0	14	3	-0.214347	0.000478964	0.0237367
comp2714263_c0_seq1	ATTCCACTTTCAGCGCTCAAGTGCCGTCGTGCTCTTGGAGACTCTTGTTCTTTCGGATATCTTTCTCCTCTCAGGGGAAAAAGGTTGGCCAGATCGGTGAAAAAGTTGGTTGCAGAAGATGTGGTGCCTCCCCTGCTGCTCCAAACCCTCCACTTCTGAGGATCTTTTTGATGCTGACACTTATCGCGGCATACAAGTTTCACTGCA	comp2714263_c0_seq1	---NA---	#N/A	6.25915	0	0	12	5	-0.384717	0.000478964	0.0237367
comp97290_c0_seq2	AACAGTTTCCACTGAAAAAGGTCTCCATAAGTCAATATGTAACAACTCAAAGGTCGAATTACATAGATTGTTTGATGAGGAGAAAGACAACTTCTTTTGCTTAGTCAAATGACAAATATGATAGTAAGCTGAGCCTTTATTCTTGTGCCTTGATGTTCCCAAAACTTCTGATATAGCATCCAGTCGTGAATAAGAAGGGTGTCCAAGCCTCTTGTGCACATGTTAATGTCCACCACTGCATTCACTGAGACTGATGGAGGTGGAGGGGTTGTGTCTAGCACATAGAGGTTTCCAATCCTTCTACCTTGTCCAATGGTCGACCCCTGGTAAGATCCAGTGTGATCAACCGCAGAATGGGATGGTCCTGCATCAGTGTTAGTAGAGGTAGAAGGTGTCTGC…	comp97290_c0_seq2	---NA---	retroelement pol polyprotein	6.25867	0	1	35	54	0.900941	7.30720321197699e-08	2.88013449477101e-05
comp2272495_c0_seq1	GCCTTCTCTTATCAACCACATCCGTCTCATTAGTAGCATTTTCTTTGTTCCCACACTCCAATGGTAATGCATTTTCCTTGTCTTCAATCTCCACAGCCTCACATTGCTTTGCTTTGTCCAGTCCACTCACCTCTATTACAGAAATATCTTCTCTATCGACAGCCGCTGCAATAGTAGCATTTTCTTTGTCCTCGCAGTCCAAAGCTAATGCATTCTCCTTT	comp2272495_c0_seq1	10323AT4G17000.1 unknown protein\x3b Has 2862 Blast hits to 2331 proteins in 349 species\x3a Archae - 6\x3b Bacteria - 408\x3b Metazoa - 833\x3b Fungi - 223\x3b Plants - 134\x3b Viruses - 7\x3b Other Eukaryotes - 1251 (source\x3a NCBI BLink).	#N/A	6.24898	0	0	16	0	-0.830852	0.000478964	0.0237367
comp37403_c0_seq1	ATTTCCTATCAAAAAGCTCTGCGATGACTAGATATTTATTCTTCTTTCTTCTCGATCCTTCTTCTCATTGGGCTTTAGTGTTGCTAAGCCTTTCCTTTATTTCACGAGCCGACTCTCGGCTAATGGTCTCGGTTGTACGGACACTCATACGGTCACTTGTACGGACACTTGATCTCATGTCCTACTTCTCCTAGACCAATACTCCCCCTCAAGG	comp37403_c0_seq1	---NA---	#N/A	6.24898	0	0	16	0	0.00816795	0.000478964	0.0237367
comp90362_c0_seq1	AACTGGTATCTCGTTAGCAATGTTGGGTGTATAATCTGGCAAAAGGGTGGCCACTTTTTATCGTTTATCTACGATGCCAGACATAGCAAAGCATCTTCTCTTCGTTTAACATCCTGGCATTTCTCTGTCCTAAGTTGTGCTTCCCAATCAGAAAGCTCTCTCTGTTTCGTTGAACAATCATTCACCGTATCGAATGGAATATCGACTGTAGCATCAAGTTTACCGCCAAATCTAACTGGCCTAGATGACGCAGGAACCCTTCCAGCACCATCCAAGAAGATTGACAATTTCTTCTTCTTCCTCGTCCAAGGAGATTGGATCGTGGTGGCGATTCACAATTCAATTTTCAGATCTTATAGCTAAAGGTCTATCTACTCATGCAATACACTACAAGTGCCT…	comp90362_c0_seq1	---NA---	secretory carrier membrane protein family protein	6.24312	0	0	11	6	0.130529	0.000641645	0.0295258
comp34212_c0_seq1	AGATGAATTTGGTAAGAGAACTTGCATAAGCCACAATGCCTGTTCCGTGTTAAAACACGATTCTAAACGTAGAAACCAAAAACGCGTTTACACTTTTCAACGCTAACGTTGCGACAAAACGCCAAGTGGATGACGGCGGTCCAAAACGCTAAATTTGTTAAATTCGCGTCTATGTATATTTGGAGACATGATGATTGATTGATGAGAGAAATATATCACTGGAATCTGAACCA	#N/A	---NA---	#N/A	6.21654	0	0	0	19	-0.707365	0.000641645	0.0295258
comp3180865_c0_seq1	GTCTTCCGTCTAATTTTCTGGTCGCCGGAGCATGTCGCTCGACAGAGAAAAGAACAGGTTCTATATCACAAACGCTTCCTTTCAATTTCTCAACAAAAGTACGCCCATCGTCAAGAAGTCACGTACGAATTATCTCGTCCACTATAAATCCTACTTTTCTAGCTCCAGCTGACAAAACACTAGGCATGACTTTCGTTCTTGATTAATG	#N/A	---NA---	#N/A	6.21654	0	0	0	19	-0.724095	0.000641645	0.0295258
comp95677_c0_seq2	AGAACCCATGAGCAAGGACATAGGGAGTTGTTTGAGACAATTGGGATCCCTTATGACGCTTCTTTCAGTTCACCAGATGCGGTAAAAGCTAAAAATGCATCTGCAACAAAAAACTTATTACTCTCTTCTATCCGGCAAGTATAAATGCACAGTCAAGACAACGTCAGTCATCTGCTATGAAAAGTTCTGACCCTGAGACTGCCAAGGCACCACGAGGGGATTAGG	#N/A	---NA---	nuclear pore complex protein	6.21654	0	0	0	19	-0.498075	0.000641645	0.0295258
comp9354_c0_seq1	TAAAAAAAACAAAGATCCGAAGAGTTTGAATTTTGCAAGAGACGATTTTTAAAAAGCCAAGTTTTTAGGTGGGGAGAAGAGGAGAAGAAGACAAAAGAGATCATCGATAGAGAGAACTCCAAAGTGACGGCTAGGATTATATCTGAAAATGCGGTTGTTTTGACCGTTGTGGTTTGCGATAGGGTTTATGTTCGTGTCAATGAC	#N/A	---NA---	#N/A	6.21654	0	0	0	19	-0.851121	0.000641645	0.0295258
comp14052_c0_seq1	TCAAATGAGCATCAGCTATTTCATTGCTAGATGGTGGCTTAAGCAATACACCGTTTGATTCCGATAATTAACCCCAATATTGCACGACTAATAATAAGAAGATATTGATGGTAGCACGATGCAACACGAGTAGAGACTTAACTTGTGTAAGCCTACCTGTCCCACTAAACGGTTGGTTTGTTCTCTGATTACAAAGATGACGATGTAATATAGAT	#N/A	---NA---	#N/A	6.21654	0	0	0	19	-0.343178	0.000641645	0.0295258
comp109906_c0_seq9	TCACATAGTTTGCTGAGTAACCCTCTATGATCGTTCTGTTCAAGAAACCTTCATACTCATCTTGTAGTGTTTGAGGAAGGTCCCAGTGAAAGAGGGTAACGAACGGCGTTATATTCCTTGCTATGAGGCCGTCTATAAGACTGTTGTAGTAGTCAATACCACCTTGGTTCACTCCTCTACTCCTCTTTCCTTGTGGAAGGATTCTTGACCACGCGAAGGAGAATCTGTAGCCAGTAGCATTGAGTTCGCCCATCACGTCTAA	comp109906_c0_seq9	glucoside glucohydrolase 2	#N/A	6.19962	0	0	13	3	-0.768391	0.000641645	0.0295258
comp92813_c0_seq1	GAGATTGGAGACTACATTGGTTAGAGTTGTTGTTGTTGTTATCAAGTTTTTGAGGTGCCGAGCAGAAGTAGAGTTGATCTCCAAGTACGAAGGAGAAAAGGAGCCTCGGTGGATCCGGAGAATTGATCGGGAACAACTGATTATAATTTTGACGGCGAATTATGGACGAACAGAGCTTACATACACAACGACACTGAGCCATAGACCTGGCGGATAACAACCTCGACAAGATTCTGATGAAGAGATCAACAGGGATCGGAGCAAAGTATTCCATTGCACATCGCCATAGGAGGAGAGAATTCG	comp92813_c0_seq1	f-box and associated interaction domains-containing protein	#N/A	6.18994	0	0	3	15	-0.170263	0.000641645	0.0295258
comp44086_c0_seq1	CTACTTCCTTTCTCTTTGACAGCTTATCAGCTGTTGTGAGCTAACAAAGACAGCAAACCCATTGATGAGATAATGTTAGCTATAAAGCTAATATACTTTTTCTCCCTTCAATGCATTTCTAAGCAAAGAGTCATGAGCTTGAGCAATTGCTGATCTCCTTGATCTCCAATAACGTGATTTCGAGATGTTCCTTGGTTGAAGTTTTGGTCTAGTGAACTT	comp44086_c0_seq1	subtilase family protein	#N/A	6.18304	0	0	12	4	-0.759432	0.000641645	0.0295258
comp70009_c0_seq1	GGTGGTGATTGATCGACTGAGCAAATTTGCTCATTTCATTGGCCTTCGACATCCTTCATGGCTGCTGATGTTGCTGAAAAATTCATTACGAAGGTAGTAAGGCTTCATGGATACCTGTGTCAATTGTCTTGGATCGAGACAGAATCTTCCTCAGTAAATTCTGGTCTGAGTGTTTTAGGTTGGCGGGCACAAAACTCAAATACAACACCGCTTTCCACCCTGAGACAGATGGTCAATCAGAAGTCCTTAATCGCTGTTTGGAGGCTTACCTACGTTG	comp70009_c0_seq1	---NA---	disease resistance protein	6.16211	0	0	6	11	-0.0245417	0.000867881	0.0366795
comp85051_c0_seq1	ATGTTTTTTTTTTTTTTTTTAAAGATGCTCTATTTTTGTACACATATCTTTGTTATCAATTTTATATTTTAATTTTGACATCATTTTATTTGTAATTAATATAGTGTATAGTTTGCTTTTCGTTTTTTTTCTTTTACATTGTTATATAAATATATTTCTTCCACTTTTGCGTCCCCTGTGTAAGTAATCTCCTCTTAAGTATTACCACCTCTTATGCGTCCCCTGTTCCACCATCACTACCGCCATATATATAACTTCCTTTTGTCTCCACGTCGTAACTACCATTATTGCACCTGTTTTTTAGGCATGAAGGTACCGTCGATCCCTGGTGGGATGTGTTACTAGTTAGGAAACAACATCCCAAGTAACACCCAATT	comp85051_c0_seq1	---NA---	#N/A	6.15717	4	0	88	187	2.34587	1.35220874938681e-10	2.45737071095929e-07
comp6363_c0_seq1	GAAGGCTTGCATGCTAGAGCTTTGTGGGACAATCTGAATGTTGACCGTCTATGAGCTGTACTCTGGCGATAAGAGTCAAGAAGTTTCATGCCTCTGTGGAGGCTAGCTGCCAATTGCCTAGTTGGCACAGGAAAAGCTTCATTTTTTCTTTGCAGACAAAGCACTATATAGGTTTAACATCTCCGTGGACATAGCCGGAGAAGGTTCCACAACTTCTGTAGTCGACTGGTTCGCTCT	comp6363_c0_seq1	phragmoplast-associated kinesin-related	#N/A	6.15381	0	0	15	0	-0.418893	0.000867881	0.0366795
comp3058468_c0_seq1	AAACAGCAGAAGCAGGAACCATTTAGGTATATATTCCAAAGACTAGACGATGAAGATATATTCCCAAACTTTATATGTCCACTGAACTGGTTTCCTTCCAAATCAACATACTGTAACGAAGGAATCGTGAACAAAGATGTAGGAAAAGTCCCGGAAAAAGAATTCTCACGCATGAGAAAATATTCCTCCATAAACAAGTACAGTCG	comp3058468_c0_seq1	receptor like protein 30	#N/A	6.15381	0	0	15	0	-0.664243	0.000867881	0.0366795
comp4551351_c0_seq1	TGAATATTTGCGAACAAGTTAAAGTGCTATACATTTTATATAGAGGGGATTGAGATTGACTTGACAAGCATAGGATACATACAATCTTCCTTAATCTGTTAATTGCATTAAAGTTTTTTTTGTTTACCTTTTTCTTGCACTTGCATCATTGGTGTGAAAGTGAGTGTACTAACATATACATATACATGTATACCAAGATATGTTATA	comp4551351_c0_seq1	---NA---	#N/A	6.14197	0	0	0	18	-0.263974	0.000867881	0.0366795
comp88721_c0_seq4	GTTATGATTTCTGCTTCTCCAAGGTATATAACATATCATTTAAAGATTTATTATCTCTTTTTCTTGATTCATAAGATCATTTTTTGCTCTTTATGTTTATTTCTTAATTTCTTTCTGACATATAATTTGTTTTTTTTAATCTAAAGTTCGTAAATTTACTGAATTCTTCAAATCTGTTATTTGGTGAAGAAGATTCATAGAGCTTTTTTGCTTATTTTAATCTCATTCTTACATATATATTTTCGACAAAGGGCCTCTCTGTTCCTTCTCTAGTTCTCTTGTCTGAATTATCCTATTTCTCAAAATCTCAACATTTTATGTTCATTTTT	comp88721_c0_seq4	---NA---	#N/A	6.14197	0	0	0	18	-0.0976535	0.000867881	0.0366795
comp83525_c0_seq2	TGCTACACCTGCTGTGACTGAAGATAACTCAGCTACAAAAGCCTCATTTAGAGAATCTCTCAAAAGGTATATATTGACATATACTCTTAACCAATAATCAAAACGTATATGTAGACGCTAAAGTTAAAAACTTTTGCTGGCTATCTATCACACTCAGTTCAAACAACTCTACACAATCTATGACTCTGCAGATCATTTTCTCCCTCCCATGATTACAGGT	comp83525_c0_seq2	---NA---	#N/A	6.14197	0	0	0	18	-0.495824	0.000867881	0.0366795
comp84476_c0_seq1	GAAAAGATCAAGGTTATGAAACCTGTGGATATAAATCGCAATCTCTTGAACCGTATCAACCATTAGTACTGGCTTAACCGTTGCAATGTAAGGTTTCGCATCAAGTGCCTTTGCTTGCCTACTTCTTTTACTCAATCCAATTAACCATCTAAGACGGCGTATCATATGTGAACCAAAAATTAATCACATCACTTTCTTAAATCTTTTTGACTTTGTTCTT	comp84476_c0_seq1	---NA---	serine esterase family protein	6.14197	0	0	0	18	-0.333483	0.000867881	0.0366795
comp2082724_c0_seq1	AGACATCCAAAGCAAGAGAAGTGTTGGCAAATATGATCGAAGAAAAACGGTTTTGTGTTAGTTGCATGAGTTACAACAGCATTATAGATGGATTAATCAAAGAGGGTGAAATGGATTCTGCGGTTGCAGCTTACAAGGAGATGTGTGGCAATGGTGTTTCTCCAGACGTCGTAACTTATACCAGCTTGATGAATGGTTTATGCAAAAATAACAGAATGGATAAGCATTGGAATGAGAGAACGAAATAAGAACAAAGGTGTTAAACTCG	#N/A	pentatricopeptide repeat superfamily protein	#N/A	6.14197	0	0	0	18	-0.803841	0.000867881	0.0366795
comp4716182_c0_seq1	GGATCTATACCGGTTTGGTTGTTGTCGAAACGATTATGGGTTTTATGGACTGGTGGACTTAAAACCGTGAATGGGCCACTAATGTGTTAAGCCCAATAAAAAAAAGTCGGTTTTCTGGATGAAGTGGTCCTCACTTGTACGAACACAGGTCTCTGTTTCCTGTCGATTAGCAGATCATGACAAGCTCTGTCGTGCGGCTCAAGGGAGTCTTTTGTGC	#N/A	---NA---	#N/A	6.14197	0	0	0	18	-0.755933	0.000867881	0.0366795
comp109176_c0_seq6	TTTTTTTTTTTTTTTTTTACTAAGAAATATAAATTATTAAATCTGCAAAAGGATATAACCATATTTTATTCTCAATAAAGAGTACATACCATGTTAATTCACAATATGGTAAAAAAAGAGGGGTACAATGCTTTTCAAGCCAACGAATTTCTTGGACACCTAGTCGAGCTTCGAATGTCCTCGTCTGAAAAGTTCCGCCTTCGTAA	#N/A	---NA---	#N/A	6.14197	0	0	0	18	-0.895388	0.000867881	0.0366795
comp5769623_c0_seq1	TGTAAAAGAGATTTTCAAACTTAAGAAATTTTACAATAATTGAAGAATCTATGGGGTCTAAGGCGGATTCGTCCTTAAAGCTAGGCTTCACGAAATCCTCCACCGTAGTCATAAGCGGCTCTAGCGGATAATGCATTCGAGCTTGTAAAAGAATGCTCTACGGGGGGAACACGTAAAGGCCTTCTCGCCAAACACATGATAGG	#N/A	---NA---	#N/A	6.14197	0	0	0	18	-0.779668	0.000867881	0.0366795
comp72601_c0_seq1	GAGCCCCAACTTTCGTTCTTGCCTTTCTTCACTAAGATCAATATGTATCTCACGCAAAAGCCTTAACAAACTCAACGGTCTTTTCGGAGGAACACCATTAGGAGACCCGTAAAATACAATAGGTGAAAACTGCCTTCCAACACTCTTTTTCACATTCTTAGAACCACCAGAAACAGAGTCGTCTAGACTGACACCACCTTCATCAATCTGATTTCTCAGTCCCTTTC	comp72601_c0_seq1	---NA---	#N/A	6.05209	0	0	14	0	-0.351274	0.001186	0.0463746
comp1890045_c0_seq1	AGAGAAGCTTTGTTAGTTACTACTTACTACTACTACTGCACGTCACTCCACGCGTGTGTTTTGGCAGATTCTAAAGTCTTTTGTACAAGTGTCTGTACTGGTGGAGCAGGACCATGTTCAGGACAGAACCATTAGTGGGCTTACACGAGTCTTCCTTATACTACAATCCGACCGACTTTAGCCCCACCAGAGTGATCCTGAGCCTAAAGATTCAAAAGCAGTTGCGGTATATGAGCGGTGCAGAGAGCAAGATGA	#N/A	---NA---	#N/A	6.05209	0	0	14	0	-0.538299	0.001186	0.0463746
comp2627747_c0_seq1	TGATTCCTGGAGAGACGATACGAGGCGTGGAGCAACATGATACGAGATGTGGAGCTCGATACAAAGCGTGGAGCGGCTTGATACGAGGCGTAGATACGAGGTGTGGAGTGACATGTTTCAAGGTGTGGAGCTTGTGGCTCGCAATGTTGTATATCAGTGTCATGGCGTTATTGGAGAGTGTTATGCACATCATCACTGATTGATTGACATAATTG	#N/A	---NA---	#N/A	6.05209	0	0	14	0	-0.71059	0.001186	0.0463746
comp12049_c0_seq1	ATCATTATCGTTGAGTGGTTTCTCACACTCATTGCAGCATACTATATCGACCAAGTTTCTTCATCCGGGAAAGACCCTTTTTTATTTCTAAAAAAAGTTTTCAAGAAACCTCCTTCTCCTCAAAGGCAGAGACATGGGTCTACTGTTACCATAGACATGGAGAAACTAGATGTCGCTCAAGAGAGTGAGAAAGTCAAGCAGTTAATG	#N/A	atp binding cassette subfamily a4	#N/A	6.05209	0	0	14	0	-0.806091	0.001186	0.0463746
comp2275280_c0_seq1	GTAGACTGGACCATGTAAGGCGTTTGATCGGAGCACAAGAACATATAATGATTCCAGAGAGCCTAACCAAAATAGGAAACGTGCGTTGATTCTTGTTTCTCTTCACATTCAGAAATTCCAAAGAGTTACAGTTGATCAATGATTTTGGAAGGTTCCCAACCAAATTGTTGCGGCTGACATCAAGTGATCGTAAGACAGAACCGTTGAAATCGGGTAAAACTCCACTTAAACTGTTGTTTT	#N/A	receptor like protein 43	#N/A	6.05209	0	0	14	0	-0.643287	0.001186	0.0463746
comp2313900_c0_seq1	GGTCTGATGTCTGTTCCCCCAAAGCACGAGGGAGGCTTAGTCTTCGCTCTCTCAAAGAGACTAACATTGTCTGCGGTTTGAAACTTATCTGGAGATTACTATCACAAAACTCACTCTGGGGGCAATGGGTACACACTTACCTTATTCGCCACGGCTCTTTTTGGGACATTGCAGCATCCCCATCGCAGGGCTCCTGGATGTGGCGAAAGTTGCTTAAACTTCGTGGTTTAGCAAAAAGTTTCCACCGCAAAGACAT	#N/A	rna-directed dna polymerase (reverse transcriptase)-related family protein	#N/A	6.05209	0	0	14	0	-0.856596	0.001186	0.0463746
comp84664_c0_seq1	GATGCTGCCGAGAAGACCAAAAAGGTCTGCCTTCTTTCTTTTTTGCACTCTTAACATAAATACTGCATAAGTAGTTCCTCTGTTTAGGCCTTTTTTGAAGCACAAACTGATTTAAGATTAGGAAGACCATGAGATTAAATTGGTTAACCTTTTACCTTTAAGAAGTCAAGATATGGACTTCAAAATGGTAAAAGCTTTTGAACTACTCGACATCGTTTCGTCTGTTGGTGGAG	comp84664_c0_seq1	---NA---	#N/A	6.05017	0	0	9	6	-0.00186312	0.001186	0.0463746
comp71227_c0_seq2	ACCTGATCGATATCAACATCAGACGTCTCATTCCTAGCCCCTTTAGGTTCAGTTGCAGGTTGGTCCTCCAGGACGACAGCCTCGACCTTAGAGGTTGGAATTTGGGTCTGCAGCCTATTTGAGTCAGCAATAGACGTACCAACTGCTTTGGACGATTCGTCGAGTGTGTTTGCAAAGCTGGGAAACTTGTTTTGGCTTTACCCATGGCTCTCTCAATTATTTTTGGAGTAAAATGTTGCCACTCGCGATTAGAGCCTCTATAAAGTGCGTCTCGAACCAGGCGAAATCCATCAGGAGAACTGTTCCACACTCTCCGCCTTGCAATGAATGGGGTTTCAGAAGGATTTATGCACTGCCTTCGGTGG	comp71227_c0_seq2	---NA---	#N/A	6.01621	0	0	12	2	-0.560462	0.001186	0.0463746
comp99717_c0_seq5	AGATTTGGGGAAGATTCGTCGTCTCGTACTCGTACTGTGGAATTGTTGAAATTAATCTGGGAAGAGAAGAAGAAAATGGGGAAGCAGCCGGTGAAATTGAAGGCGGTGGTTTACGCACTCTCTCCGTTTCAGCAGAAGATCATGACGGGTCTCTGGAAGATCTACCGGAGAAGATCCACCACAAGGTCTCTGAGAATTGGATCAGCGCCACTCTCCTCGTTACCCCTGTCGTTAGCACCTACTGGTATGCTCAGTACTTCAAGGAACAGGAGAAGCTTGAGCACAGATTCTGAAGCACTCCGTTTCTACAACAACTCTCTAGTTTGAAGTCACTCCTTTTGTGTTGAAGTCTTTAAAAGCTCATGTGGGAATCGTCTGAGTCAGTTTTTCTGATACTCT…	comp99717_c0_seq5	cytochrome b-c1 subunit 8 protein	#N/A	5.81043	3	0	54	112	1.7655	2.63008512409589e-09	2.37679338312908e-06
comp95382_c0_seq1	AGGCAAATTATTACTAGGAATAACTTTTTGAAGGATAAAAACATCTCTTTTTTCTCTCTCTAAGCGACGATTAGGTTAAGCCGCCGCTACAAATTCGTTTTCTCAGTTCTGCCTCTCCGGCGGCCACCACGGCGCTGTGAGAGGGCTCTCTAGTTCTTTTCTTTGTCTTTCTTTTGTTTTGTTATCTTTGTTTGCTGAATTTTGGTTTTCGATTGAGGAGTTGCTGGTGAACTCTGGTTGTGAAAGGGTGTCTTTGCGGAAGCGGTCGAAGGTGGGTCAGATCTTCTAGGGTTCGAGGGTAGTTCAGAGAGGGTGATGCCGGATCTGGTAGATTCACGGTTTTCTTTTGCCTAATAAATTCAGCCTCTTTGCTTTTCTCGACCTAGATCTTTTCTGCTT…	comp95382_c0_seq1	---NA---	#N/A	5.79883	15	4	335	621	4.41761	2.57549701014131e-11	5.83350072797007e-08
comp99717_c0_seq4	AGATTTGGGGAAGATTCGTCGTCTCGTACTCGTACTGTGGAATTGTTGAAATTAATCTGGGAAGAGAAGAAGAAAATGGGGAAGCAGCCGGTGAAATTGAAGGCGGTGGTTTACGCACTCTCTCCGTTTCAGCAGAAGATCATGACGGGTCTCTGGAAGATCTACCGGAGAAGATCCACCACAAGGTCTCTGAGAATTGGATCAGCGCCACTCTCCTCGTTACCCCTGTCGTTAGCACCTACTGGTATGCTCAGTACTTCAAGGAACAGGAGAAGCTTGCGCACAGATTCTGAAGCATGAATCAGTCAATCTCCGTTTCTACAACAACGCTATAGTTTGAAGTCACTCCTTTTGTTTTCAAGCCGATAATGTTCTTTAAAAGCTTATGTGGGGAATCGT…	comp99717_c0_seq4	cytochrome b-c1 subunit 8 protein	#N/A	5.76254	1	0	23	39	0.720386	1.35046769219499e-06	0.000258896
comp105125_c0_seq16	CAACAAAATCCCTAACCCAGATTCAAACCCACATGAGTCTTCTTCCTCTTATCCACCGAGCAAAACCCTAGTTACGGCTTCTTCGTTAAATACAGATCTGTATCATGTTGTTGCCCTCATTTTCACTCTCCATTCAAAATCGAACCATAGCCACCGTTGATGCAAGCGAGATAGAGATTCAATCAAGGTGCGTACAACTGTAGATCTATTTACGGATCTTTTTTTTTTTGGGGGGAAAGACGACAATCACCAGTATTCTTCTTCCTTCTTCGAGAGTTTCATCTCTAAGGTTTCTCAGATGGAGTGTTATAGCTGGTTACGCCGGAGTAATACAAGCTCCATGGTACGTATTAGTGTAGATTTGCATTAGTCTCTCGTAATTCCGATGTGTTCATAAGG…	comp105125_c0_seq16	---NA---	#N/A	5.66526	2	0	36	68	1.18354	1.14550134443843e-07	3.78932945070341e-05
comp104352_c2_seq1	GGATCTCAATAGACTTGCCATCAAAATGAATTAGGATTGAGGTGGGATGAAGTAAGGGGCAGGGTAAATGGCAGATCTACGAGCCATGCCATACCCACGAACCATGGTATTATCCAGATATTAACTTTTCCGTAGTCATGGGTGCCCAAGAAATAGATGAAGTTTGGAGATAGGTCATACAAGCTAGCCTGGACACAGAAAGGTTCTCCTTTGTAGGAGAGAAAAATACAGAGATCTCCAATATCAAAGTCAAGCCAGCCGAATCATCTCCTAATCTCCGGGATATATCGAACACAAAGAAACGCTCTGAAACTACGCACCCGGGTGAGAAGCGTCTTGTGTACCACTTAACCAAAAAAGTTACACCTGTGGGTGAGTCCACCAAGTGTTCGGTCCTGC…	comp104352_c2_seq1	6412AT5G54320.1 Protein of unknown function (DUF295)	#N/A	5.51081	4	3	111	193	2.92974	1.050322684224e-09	1.33817674486914e-06
comp96457_c0_seq3	CTATGAGTACGCCGGCTCATTCTCCAAAATATTTAGCAAAATGTCTTTTTTTGTGTCTTTAGTCTTCTTGATCTTTTTGGTCAAGCTCAGCAACCGTACTGTCGAGCATAGCTTTCCTGGGCTTACGACCAGCTTTTGGTCAGACTCAGCAACCATACTGTCGAGCAAAGCTGACCTGCGCTGTATAAGACCACCCCTAGTTTCAATGAAGCGTTCGAACAAACGCGTCCTTTGAACGCGGACACAGCGTTCACACCCTATAAAATTAGGATACTTACGACTTCCAATTAAACTTCTAGCACATCCAACCTCAAGCTTCAGATTTCCCAAGTAACTTTCATCTAGTGCTAATGCCTTCTTTTTGTCCGGCAGTATATTTAACAAAGCAAATCCCAAGAG…	comp96457_c0_seq3	---NA---	hypothetical protein ARALYDRAFT_918889	4.97465	2	0	13	54	0.961353	4.83052005234354e-06	0.000681893
comp106032_c2_seq1	GAAGAAGAAACCTAAATTTACAGAGAGATAGATGATGATGAAGATGCGGGGTGGATCCACCATGTTTGCCAAGTATTGTCGGAAAGGGCAACAGTACTCCTCCTCCTCGTCTAACAACAACAACAACAATACAGTTCGTGAACTCAAAACCTCGAGGGAGCTTAGTGAGGCATTCGTTGGAATGGTGGCAAGACGAATTCCAGACGCCATCGAGTCTATTGTTTTCAAAACTGTGTTGGGTCGTGTCTGAAT	comp106032_c2_seq1	---NA---	#N/A	4.94694	0	1	9	28	-0.159775	5.63297186588411e-05	0.00447964
comp90517_c0_seq1	GTCTAGATAAGGTTCCATCAATAAAACCTATCTTGTTCTTTGCATCTAAAGCTATCAGCACAGCTTCACTCCAGTCATCATAATTTGTTCCATCAAGTTGAATAGAAATAATATTAAACCTAGATGATCAGCACTATGCATAAAAAACGGAGAATGAGTCGGATCCATGAAATTTGGTGTTGGTTCAGCTCGCGAAGCTTCAATAGCTTGAGATCCAGCTGCTGAAGGAGAGATCAGAGGAGAAACAACAACGCCAGTAGATCGCGACGACTTCCGTGTAGCTGAGCTCGTCGAAGTCTTCAAACGAGCTGGTTTCTGAGAGGCTCGAGCAACAGTCACCATCGATGCTTGTAACGAACAAATGGATGAAGAATCGAGCTCGAAAACGAAGAAAAGAGA…	comp90517_c0_seq1	---NA---	retroelement pol polyprotein	4.84478	0	2	25	35	0.528261	6.80886168895657e-06	0.000882195
comp2131062_c0_seq1	AAAGACACGGATGAGAAAATGCTATCTAGGGTAAGATGCGTGAGTTTCATGGCACAGACTAAAGACGAAGAGGCGACTCATATAAGCCGAATGGTTCTCCCGGGAGTGTGTTACGGCTCGAGCCATGGAGATTATTCAGTGGTCGAGCCTTTAGAGAACGATAAGAAGAAGTTCGAGTCGTGGTGGACTTGGTGGTGGTTGTGGATCGTGGGATTTATTTTAGG	#N/A	11285AT4G23720.1 Protein of unknown function (DUF1191)	#N/A	4.82948	0	3	31	57	0.299515	1.43959651748522e-06	0.000270673
comp87123_c0_seq1	TAGCAGCATACTCTAAAATCAAGTAAACCCTTTTCTGATCATAGAAGTAACCATAGAGCCTTAGAATATTGGGATGCCTAAGATGAGACTGAATCTCAACTTCCCTACGAAGCTGGTGCTCAACTTGTGACTGTTGAAGCTGCGTCTTAAAAAGAACCTTTAAAGCCACAATGTGATTGCTCCGCTTCTCTCTTGCTATATAAA	comp87123_c0_seq1	snf1 kinase homolog 10	#N/A	4.74441	7	0	134	14	1.43813	1.28586900847481e-07	4.16070472027922e-05
comp1061012_c0_seq1	ATGTTCGGTTCTGTTCCAATCGTTAATCTTCACGATCGAGGAGTCGAATGTGACGGCAATCGATCTTCGACTGCGATACGAGCATGCATGGTCTATCTGATGGTCTTTAGGAGACGGCGAGGGGACGGAGAGGTCCACCGGCGAGCGAGTCGGAGAGCCAAGGTTTGTTTTCATTGTCCAATCGTGATAGGGATTGTCTCGCTATGACTTTCCTCTCCGA	#N/A	---NA---	#N/A	4.7004	0	1	4	28	-0.406454	0.000173328	0.0107832
comp42720_c0_seq1	GTTCAATTCCCGTCGTTCGCCCATCAATCAATAAATGGACCATTTGTTACGGAGACACAAGACAAACCTAGAAAGCATTTTTTCTGCAAGTCATCTCGAGGCTTTCAAACGCATCCATCCAAGCAATTGGTATCCGCGAAGGCAAATCCTCAGTGACTTTTCTTTTTTCCGCAGCGCCATTCCTCGACTTGGTTGACCTTCGCAGCAACATACACAGTTGACGTGGCCTCACATCCCGCACTTGACGGTGGACTTCCTCACAACTCATTGGCAACAGACCGGGTTGCCTTGGACTTCGACCGGGCATGAGAACACAACATCGGGTTTTTATTCCTCACTTCTTTCATCCTCGTTTATAATCGATAATTCCTTATATAAGAAGATTCGAATTCCAGTCACT	comp42720_c0_seq1	---NA---	#N/A	4.66749	2	0	21	30	0.115391	2.07177785782158e-05	0.00200009
comp107663_c1_seq17	TTTTTTTTTTTTTTTTAATAAAAATAAAACATATAACATTAACATGAAAACATAAAAAATTTACAAAGTTACAAAGTTACAAAAAGTTGAACGGTCAGTAACCTCCTTAAGACATATACCAGCTGAGTCGAGATAGGCAAATTCATAGAACAGGAAGGTCAATTCACCGATGGAAAATGCAATTACAAAGCTAATATAACTGTGCAACTGGATCCATCCTTCCAATACGGAGCAACTTTTGGAAACCAAACTAGGCCAAGGATCGCATAAGCCAATAGCATGAAGGCGTACAACTTCATCAAAGGAGCCTTCTCTCCCTGTAAATAGCCACCTCTGTTCTTCCAAACTGTTCTTCCTTTAATTGTGGTGCCATCCAGTTCGGGATCACATGTTATGAAG…	comp107663_c1_seq17	---NA---	lung seven transmembrane receptor family protein	4.64886	2	7	71	154	2.41825	1.25139221554326e-07	4.0706856883802e-05
comp68872_c0_seq1	TATTGTTGTTTGTTTGTTTTTGAATTTGCATTCTTGTTGGAGAGCATCTTTAATCTTTCTGACTGCATCAAAAACTTCTGGTGTTGTCTTCTCAAATCGCATCCAAAAATTGTAGAGAGTTCTTGACGCGATAATTGTCTCCTTACGTGTAACTGGTTCTAAAGGTACTGTCATATCTTCTTCAACTTCATCATCACCGTTAATATATGTGGTTTTGTC	comp68872_c0_seq1	---NA---	ars-binding protein	4.50137	5	0	85	6	1.03914	1.01327367594038e-06	0.000205188
comp92917_c0_seq2	TAGACAAACGGAGAGGCAGTTCATAGCCAAAACAAATAGGTAGGGGGAAATAGGATCCCCTTGGTGCAGTCCCTTGCTCCCTTGAAGTAACCATGAACATGGCCATTAAAACCCACCGAAAATGATGGTGTACAGACACACGGTTTAAGCCAACGAAGTTTGATTGTTTTGCACCAGATCATGGAAGATGGGCTTCAATCTAGCAACAAGCAACTTAGAGACAACCTTATACAGAGTGTTGAGGCAGGAAATGGGACGATAGTCGGATATTAACGAAGCTCCTGGCGACTTTGGGATTAAAGCAAGGATTGTGGCATTGACCGCTGTAGGAAGGAACCCCATTATGAAGAAGTTGAGGATATTGGATGTTACATCCTTTCCCAGAATCCCCCAAGCAGC…	comp92917_c0_seq2	---NA---	non-ltr retroelement reverse transcriptase	4.47112	1	0	14	10	1.11663	0.00049633	0.024498
comp107376_c3_seq1	CAAGCAAACGTAGAGGAGGCAAAAGCATCTCAGCCGCAGTAGAGACCAACGACCCGTCTATTACCATCAAACAACTAAGGCCAACGAACACCATATCTGAAATTACGCTCAAGAACAGCCATCGATTAGACAGAGCAAGTCGCGGTTCACCATCGCGAACCAAAAGGAGGCGACGCGCAAGGAGGATCTCACCACCACCAAGCAAACGTAGAGGAGGCAAA	comp107376_c3_seq1	---NA---	#N/A	4.45905	6	0	68	46	1.7734	8.6892037820708e-07	0.000182608
comp108980_c0_seq8	TGACTAGCTTTACCCGGTAAAGGATTTGGTTTTACGTTTTTCTTGTCAGGAAGACAAAATGGGTTTAAATGATAAGATTGAAGGATCTGATGATAGTTGTAAAAAAGCTAGGGTTTCATGTCCTCCTGGTCTCTCAACATCTGATAAGACTCTGTTTAGTGAAGAAGAGAAACCTAGGAGATGGTCGGAGAGTTCGTTGCCTGATGTCTCTAATAGGGTTAAGCTTCTGAGTTTTGGTTCTGCTTCTGCTAGATTGAAGAGAATGACAGACCCTTCAAAGAAAGTGTTCCATT	#N/A	plac8 family protein	#N/A	4.42469	0	3	28	37	0.115357	1.15042560374701e-05	0.00131997
comp2328980_c0_seq1	GTTTCGGAGGTATCAACTTTGATGCTCGCACCAGATTCTTGCCTAATCTGATTAATGAAACAGCCGCCTTTTCCTATTACACCTCCGACATTTTCAGCTGGACATATGAAGCAGATAGAAAACACTCTTTCATCGGAAACATCTCTTGGCGCAGAGTAATTTTTGCGAGAGCTTGTTAGTGCAGGACTCATTAGAATTCCACCGTGTTGATGCTGCGGGGTACTAGGGGACGAGAGAAAGTAGCTCTGAAACATTCATAAATCAGACATTTGACA	comp2328980_c0_seq1	rna-binding kh domain-containing protein	#N/A	4.42432	0	2	25	18	-0.364223	5.45120169517451e-05	0.00435775
comp89512_c0_seq1	GACAGATGAAACAGTCTCCCAACAGTTCCCAACAATTTCAATACCCAAACATTGGCTTAGCTCTGAGACCACCACTCTTAGTCAAACGTACATACTGTAGAAGAATTTCTTCTGGAATCTCAAAAAAGGTTCTGGCTGAGAACGGAGTAACGAGGACCTCGCATCTCCGTTACACGATAACAACATGGCTTCTCTGACCAATCTTCGTTCTCCTCAAAACTCTT	#N/A	---NA---	aldolase-type tim barrel family protein	4.40572	0	1	3	23	-0.547047	0.000621756	0.0294528
comp105350_c0_seq13	TAATCCGCGTCGGTCCACGCCCGCAATTTAGCAGTCATGAGATTCTGACATAATTTTCAAAAGAGCTCTTCTTTTTACAAACAAAAATTGTGCTCTTTCTTTTTGGTCCACATCAACTTCTTAAGAAGACTCATCCTTCTTATTCTTTTTTTTCCTAGAAGCAAAGCTACTTGGTCCAATATCTATTGACATTCTCTTTGTTCTTTCTGATAGCTCTTCAGATTCTTTGGCATCACAATGGACCAGGATCAGCAAGAT	comp105350_c0_seq13	surfeit locus protein 2	#N/A	4.36827	5	0	39	56	1.09898	2.13499139547453e-06	0.000368829
comp97288_c0_seq2	TTGGGACCGGAGAAGACAAATAACACACTACAGCTCACAAAGAAGACATAACGAAGCAAAATATGCATATGTTGTTACTTTCGTAACGAAATCAAATGAGCATTTCCAAACTTATACTATTTCAGTAATGCAAGACGTAACAATTATACTCGACAGTGGCATCACCGGATTGGTATCGAAAAACTTCGTGCGAGCCTCCACATGACCTCTAGCAAACCGAAACATTCCACTACCTCCGACCACTGGCATTTCCCTAACCTTCGTGGTCACCGTGTTCCGGCAAGAATCGTGATCGTGCTTCCGTTGTACTTCCCTGTAGTGAAAGCAAAGTTCATCACCATCAAGAAACTAACCTCTCTTTGGGCCGCTCCTGC	comp97288_c0_seq2	disease resistance-responsive (dirigent-like protein) family protein	#N/A	4.28517	4	0	63	0	0.309633	5.11623725942071e-06	0.000717623
comp1022386_c0_seq1	ATGAGGCGGGCTCCATGGCAAGGCGTCCCGAAGCGAGCGCCTTGGGTCTACCGCCTGGCCTCGTCTACTAGAGGCGCTACACCCTTATAATCACCTCGCCTCTCGCCCAGGCGCGCCTAGGCGACGCTTTTTTAAACACAGGTTGGCACCAACGAAGGAGATACGGAACAAGCTCGATGGTTTTTGGATGATCAAATGTGCATGTTCAAAACCATCA	#N/A	---NA---	#N/A	4.25741	0	2	5	38	-0.0384939	0.000116291	0.00795501
comp104345_c0_seq4	TAGAAGTGGTGTTTTGCAGCTGGTTGTTTCTCAAACTTTGCATTAGAAACCCTTCAAATTCATCTCCATTTTCACAAGTATCATACGGGACAAGAGGTGAATCCGAGACATTGGTGCTTCCTTTAGTTATACCGGAGAAAAGACCATCCTTCAAAGAGATATCAACCCCTCCTCCATTCTGATCAGGCCTCCAAAGCTTGCGATTCACACTCCGCCGATCATATTCAGAGTTACAAGAAGTATGAGAAATAGGCGAGGACTCAACCGGAGAATCATATCCGCTGAACGAACCTACAGTTTGTGATTCAGGTGATAAGGAGTCATCAGGAAATGACCGTTGACATTGGACGGACAGTGTCTTCGACCGAAGTTCGAACCGGTAGCAGAACGACAACCATT…	comp104345_c0_seq4	arm repeat superfamily protein	#N/A	4.25537	1	1	31	4	-0.220485	0.000136351	0.00884432
comp22959_c0_seq1	GGTGCTCTTCTTGTGTACAACACAAGAAGAAGAAGAAGATGGCCAATGTGATCTCAAAGCTCCAATTACAACCAAAAAACTTGGCTCTGCTCAGTGCTCTGTATTGGATTAGTGTAACAGTCACTATGATGACTCTTCTTGTATGGCTTTTGTTTTTGGATTTTGAAGTATGTAGTTGTCATAATCACATCTCTTTCATGCAATAAAAACCTTTTT	comp22959_c0_seq1	---NA---	#N/A	4.09707	7	0	34	77	1.4392	4.25806673570649e-06	0.000622971
comp3736451_c0_seq1	GACTTTGAGATCGTAGTTCAAACCAAAACAAATTTTTGTATTCTGACCTTGAAAAAGTCTTCTTCCAATTACCATAAATATGCCTTGCACACATACGGTGCTCTGCTTGAGGAAGTTCTGAACCCATAGCAATAACAAGACTCTTCTGTTTATCAGAATGATGGTGAGATTTTCGCCCACGCCTAAGTTTAAATCCGTCTTCAATTTAGGAAGAGGCATACATTGTAACA	comp3736451_c0_seq1	---NA---	maize transposon (gb:m76978)	4.08748	7	0	92	0	0.815485	4.55610881402456e-06	0.000650114
comp107146_c0_seq3	TTTCGGATGGTGAATCTCAGGGTCTACAATCATCTGGTGGTGGAGTCTCAGGTGATGAAATCTCGGGTAATGGTGTCTCAAATGGTGGAATCTCAGGGTCTACTATAATCTCTGGTGGTGGAATCGTAGGTCTATAATATCTGGTGGCGGAGTCTGAGGGAGCGAAATCTCGGGTGGTAGAATCTCAGGTGATGGATTTTCGAATGGTGGAATCTCAGGATCTACTATAATCTAGTCCAATCCTCCGTCGCTG	comp107146_c0_seq3	---NA---	#N/A	4.08676	4	0	55	0	0.700588	1.42499873005281e-05	0.00154788
comp105467_c0_seq5	TTCCTGCTTCGCTTTTGAAGATCGGGCAGTGGGAGTATAAATCGAGGTACGAAGGTGATTTGGTGGCGAAGTGTTACTTTGCAAAACACAAACTTGTTTGGGAAGTGTTGGAACAAGGTCTTAAGAGTAAAATCGAGATCCAATGGTCTGATATTATGGCTCTAAAGGCAAACTGTCCTGAAGATGGACCTGGAACTTTGACTCTCGTGCTTGCTAGACAG	#N/A	12295AT4G30780.1 unknown protein\x3b BEST Arabidopsis thaliana protein match is\x3a unknown protein (TAIR\x3aAT2G24100.1)\x3b Has 109 Blast hits to 109 proteins in 18 species\x3a Archae - 0\x3b Bacteria - 0\x3b Metazoa - 1\x3b Fungi - 0\x3b Plants - 95\x3b Viruses - 0\x3b Other Eukaryotes - 13 (sou /.../CBI BLink).	#N/A	4.06823	4	0	18	47	0.0830814	1.58891835273191e-05	0.00171983
comp104736_c0_seq6	AAAAAAGTTTAAGAGATAGAGAGAGAGCGGTTTTGAAGGATGAAGAAGATTCAGAACAGAGGGATGATGATGATGACGACCCAGACAACAACAGCGACATCAGTCATGTGATGATCGGAGGAGGACGTTGTTTGTTTGCCATGGCGTTTCATCTGATTTGACTGACGACGACGACCAAAGTAAAAAAGGTCGGGGAGATGGTTCGAAGAATGTTTGGGGATTTAGGATCAGATATGGTTTGAAGATTGATGAAGAAGACTCGGAGTACTCAAGGAAATTTCATCTTTAAACAATGGCAAGGGCTTACGGAGACATCTCAATTGCTTTAACGAAAGAGAATCGTTGATGTGGTGCAGGTGTCGTTTTGGTGTCTTTGCAAGTGAGG	#N/A	---NA---	#N/A	4.05925	2	2	18	49	0.555719	3.44309439407588e-05	0.00302968
[truncated: 1,257 more rows]

## Sheet: 49_40
Transcripts		Transcripts from previous list	Transcripts_Discription	Count_WT_1	Count_WT_2	Count_40_1	Count_40_2	Count_49_1	Count_49_2	Discription	From nr_database	link	logFC_49_40	Count_WT_1	Count_WT_2	logCPM	PValue	FDR
[truncated: 828 more rows]

## Sheet: Same_WT over 40 and 49
Sr. No.	seq	Transcripts	Category	Discription	Transcripts_Discription	Count_WT_1	Count_WT_2	Count_40_1	Count_40_2	Count_49_1	Count_49_2	From Previous DGE list	From nr_database	link	logFC_40_WT	logFC_49_WT	logCPM	PValue	FDR
[truncated: 258 more rows]

[truncated: 11 more sheets: Different_WT_40_49, Jyoti selected, Heike different wt 40 49, Heike Same wt 40 49, cleaned up same, clean 40_49,  same up cluster 1, 49_40 cluster 2 AI,  49_40 cluster 2B, 49_40 cluster 2AIII, combined 2A I+ III]
